# Supplementary material for: CADBURE: A generic tool to evaluate the performance of spliced aligners on RNA-Seq data
Source: Sci Rep. 2015 Aug 25;5:13443. doi: 10.1038/srep13443 (PMC4548254; doi:10.1038/srep13443)
Supplement: Supplementary Information [file srep13443-s2.xls]

## Sheet: Sheet1
Read_name	Flag	Reference_name	Mapping_position	Mapping_quality	CIGAR	Sequence	Sequence_Quality	Edit distance to the reference, including ambiguous bases but excluding clipping	Number of reported alignments that contains the query in the current record
HWI-1KL140:55:C20PMACXX:7:2308:9903:56247	0	2	32963058	50	9M430N42M	AGAAGAACATTAAACACAGTGGGAACATTACTTTTGATGAGATTGTCAACA	CCCFFFFFHHHHHIJJJJIIIJIJJJJJJIJJJJJGGIJIJJJJJHIIJ<D	NM:i:0	NH:i:1
HWI-1KL140:55:C20PMACXX:7:2308:9834:115270	0	2	32963543	50	41M157N10M	CCGGCAGATGAGACACCGGTCTTTGGCTAGAGAACTTTCTGGAACTATCAA	CCCFFFFFHGHGHJIJJJJHIJJJJGJIJJJJJJJJJJJJJJHHIHIJJJJ	NM:i:0	NH:i:1
HWI-1KL140:55:C20PMACXX:7:2308:9730:38091	0	2	32963041	50	26M430N23M	GAGAGACAGGAAGAAGCAGAAGAACATTAAACACAGTGGGAACATTACT	BBBFFFFFHHHHHJJJJJJJJJIJJIJJJJIJJJJJFGIJIJJJJJJJJ	NM:i:0	NH:i:1
HWI-1KL140:55:C20PMACXX:7:2308:9662:75650	0	2	32963058	50	9M430N42M	AGAAGAACATTAAACACAGTGGGAACATTACTTTTGATGAGATTGTCAACA	CCCFFFFFHHHHHJIJJJJHHIIJJJJJJIJJJJJIGJJIJIJJJHIII:?	NM:i:0	NH:i:1
HWI-1KL140:55:C20PMACXX:7:2308:9570:108449	0	2	32963043	50	24M430N27M	GAGACAGGAAGAAGCAGAAGAACATTAAACACAGTGGGAACATTACTTTTG	CBCFFFFFHHHHHJJJJIIGJJJJJJJJJJJJHIHIIJIJIIJJJJJJJDG	NM:i:0	NH:i:1
HWI-1KL140:55:C20PMACXX:7:2308:9372:74668	0	2	32961831	50	9M209N42M	TCAAAGTCGTGTACCTGAGGTGCACCGGAGGCGAGGTCGGCGCCACTTCTG	B@CFFFDDHFHHHIJHIJIJFHHIIJJJIJJJJJJJ;CHGGFCDDDDDDCC	NM:i:2	NH:i:1
HWI-1KL140:55:C20PMACXX:7:2308:9132:59358	0	2	32963054	50	13M430N38M	AAGCAGAAGAACATTAAACACAGTGGGAACATTACTTTTGATGAGATTGAC	CCCFFFFFGHHHHJJJJJJJJJJIJJJJJJJJJJIIJJJJIJJJJJJJJJJ	NM:i:1	NH:i:1
HWI-1KL140:55:C20PMACXX:7:2308:9124:8400	0	2	32963041	50	26M430N23M	GAGAGACAGGAAGAAGCAGAAGAACATTAAACACAGTGGGAACATTACT	<@@DDFFFHHHHHIJJIHIJJJIIJJIGJJJFIJIJHHJIIJJIIIJJH	NM:i:0	NH:i:1
HWI-1KL140:55:C20PMACXX:7:2308:9103:194375	16	2	32961799	50	41M209N5M	CACCATGCCGCCCAAGTTCGACCCCAACGAGGTCAAAGTCGTGTAC	CCCFFFFFHHHHGJJJHIJJJJJJJJJIJIJJGGHIJGFHJGHCHH	NM:i:0	NH:i:1
HWI-1KL140:55:C20PMACXX:7:2308:9045:66109	0	2	32963059	50	8M430N41M	GAAGAACATTAAACACAGTGGGAACATTACTTTTGATGAGATTGTCAAC	@@@F?DDBFHADFHGHIIFHIIIGHGGEHHGDFHE;DFCHBHIIJIJJI	NM:i:0	NH:i:1
HWI-1KL140:55:C20PMACXX:7:2308:8963:114213	0	2	32963058	50	9M430N42M	AGAAGAACATTAAACACAGTGGGAACATTACTTTTGATGAGATTGTCAACA	BBCFFFFFHFFHHIJJJJJFHIIJJJIJIJJIJJJIIJJJJIGIJJJJJEG	NM:i:0	NH:i:1
HWI-1KL140:55:C20PMACXX:7:2308:8913:115112	0	2	32963059	50	8M430N43M	GAAGAACATTAAACACAGTGGGAACATTACTTTTGATGAGATTGTCAACAT	@BBFFFFFHHHHHJJJJJGIJJJJJJIJJJJJJJJIJJIJJIIJIIJJIIJ	NM:i:0	NH:i:1
HWI-1KL140:55:C20PMACXX:7:2308:8881:190231	0	2	32963058	50	9M430N42M	AGAAGAACATTAAACACAGTGGGAACATTACTTTTGATGAGATTGTCAACA	@CCFFFFFHHHHHGGIJJIHGHGGHIGIGHCHIIJIEHIIHHGGGHHEG?G	NM:i:0	NH:i:1
HWI-1KL140:55:C20PMACXX:7:2308:8791:11655	16	2	32963566	50	18M157N29M	TGGCTAGAGAACTTTCTGGAACTATCAAGGAGATCCTGGGTACTGCA	FFFFHHHHHIIJJJJJJJJJJJJJJJJJJJJJJJJJJJJJHJIJJAF	NM:i:0	NH:i:1
HWI-1KL140:55:C20PMACXX:7:2308:8657:104753	0	2	32963060	50	7M430N44M	AAGAACATTAAACACAGTGGGAACATTACTTTTGATGAGATTGTCAACATT	@@CDFFFFHGHGHJGIJGIIGGHGIJJJJJJJJIGGHIIGIJIIJIGGHDH	NM:i:0	NH:i:1
HWI-1KL140:55:C20PMACXX:7:2308:8602:150839	0	2	32963058	50	9M430N42M	AGAAGAACATTAAACACAGTGGGAACATTACTTTTGATGAGATTGTCAACA	@CCFFDFDFHFHHIGIJJICHGIIIJJGGIIIJIIIGHGGJJIIEHGGI9B	NM:i:0	NH:i:1
HWI-1KL140:55:C20PMACXX:7:2308:8483:27076	16	2	32963058	50	9M430N38M	AGAAGAACATTAAACACAGTGGGAACATTACTTTTGATGAGATTGTC	@C@FFFFFHHHHGJJJJJJEHIGHIJGJJIIJIJIJIJIHIIIJJFI	NM:i:0	NH:i:1
HWI-1KL140:55:C20PMACXX:7:2308:8443:87900	0	2	32963062	50	5M430N43M	GAACATTAAACACAGTGGGAACATTACTTTTGATGAGATTGTCAACAT	B:BD>DDA<:C<E;EFEFB3<++2<FCEED9?D>C?DDDEDBDBDDAA	NM:i:0	NH:i:1
HWI-1KL140:55:C20PMACXX:7:2308:8373:176831	0	2	32963058	50	9M430N42M	AGAAGAACATTAAACACAGTGGGAACATTACTTTTGATGAGATTGTCAACA	<@@FDEFFHFHHHIGIJIIHFHIJIGGIHIJJGIJHGHEGIJIIGDFFIAE	NM:i:0	NH:i:1
HWI-1KL140:55:C20PMACXX:7:2308:8259:163675	0	2	32963058	50	9M430N42M	AGAAGAACATTAAACACAGTGGGAACATTACTTTTGATGAGATTGTCAACA	@CCFFFFFHHGHGJJJJJJIHGIIJJIJIJJJJJJIIGIGJIJJJJJIJII	NM:i:0	NH:i:1
HWI-1KL140:55:C20PMACXX:7:2308:8244:45676	0	2	32962096	50	44M	GCCCCGAAGATCGGTCCTCTGGGTCTGGTAAGTCGTCGCTCCAG	FGHHHHIJJJIJJJHHIJJJJJJFHGIJDHGJIIIGIJJIJJEE	NM:i:1	NH:i:1
HWI-1KL140:55:C20PMACXX:7:2308:8137:84272	0	2	32963058	50	9M430N42M	AGAAGAACATTAAACACAGTGGGAACATTACTTTTGATGAGATTGTCAACA	@@@D@DD?+AFFD@EGFEFCEFI<?CFHC@FFIIIFFFGDC<FGEDB<DDD	NM:i:0	NH:i:1
HWI-1KL140:55:C20PMACXX:7:2308:8075:118634	0	2	32963031	50	36M430N15M	AGGAGCCACCGAGAGACAGGAAGAAGCAGAAGAACATTAAACACAGTGGGA	CCCFFFFFHHHHGIJJJJJJJJJJJJJIJJJJJJIJJJJJJJJJJJGIJJJ	NM:i:0	NH:i:1
HWI-1KL140:55:C20PMACXX:7:2308:7858:120015	0	2	32961833	50	7M209N44M	AAAGTCGTGTACCTGAGGTGCACCGGAGGCGAGGTCGGCGCCACATCCGCC	BBCFDFFDHFHHHJJIJJGGHIJJJGIJGGIJJJFHIJHFDDBDDDDDD1<	NM:i:0	NH:i:1
HWI-1KL140:55:C20PMACXX:7:2308:7629:129991	0	2	32963058	50	9M430N38M	AGAAGAACATTAAACACAGTGGGAACATTACTTTTGATGAGATTGTC	CCCFFFFFHHHHHJJJJJJIIJJJJJJJJJJJJJJJJJJJJJJIIHI	NM:i:0	NH:i:1
HWI-1KL140:55:C20PMACXX:7:2308:7608:144877	0	2	32963240	50	51M	CCCTAAAATCGTGTTAGGGCTGCTGGTGAGGACTTGCTTGTGCCCCAGCGA	@@@FFFFFHHHFHHIIIIJIIIIJIJFHGIIGCGIJIIJIHIJJIIJFC@A	NM:i:1	NH:i:1
HWI-1KL140:55:C20PMACXX:7:2308:7491:165482	0	2	32963825	50	29M137N20M	TCAACAGTGGTGCAGTGGAGTGCCCAGCTAGTTAAGAAGCAACAAGAAA	;;=DDDD=D;<DFFBBE@DGADHEGIFDCFGI?ECGDA?*?DDGFCFFF	NM:i:0	NH:i:1
HWI-1KL140:55:C20PMACXX:7:2308:7283:98371	0	2	32963058	50	9M430N42M	AGAAGAACATTAAACACAGTGGGAACATTACTTTTGATGAGATTGTCAACA	CCCFFFFFHHHHHJJIJJJIHJJIJJIJIJJJJJJJIJJJJIJJJHJJI9B	NM:i:0	NH:i:1
HWI-1KL140:55:C20PMACXX:7:2308:7011:50692	0	2	32963059	50	8M430N43M	GAAGAACATTAAACACAGTGGGAACATTACTTTTGATGAGATTGTCAACAT	CCCFFFFFHHHHHJJJJJHIJJIJJIJJIIIJJIGGIJJJJJJJIJJJJGG	NM:i:0	NH:i:1
HWI-1KL140:55:C20PMACXX:7:2308:7003:184751	16	2	32963566	50	18M157N27M	TGGCTAGAGAACTTTCTGGAACTATCAAGGAGATCCTGGGTACTG	FFFFHHHHHIJJJJJIJJ3<CGGEHIJJIEIJIIJJJJJJHIJIJ	NM:i:0	NH:i:1
HWI-1KL140:55:C20PMACXX:7:2308:6943:167227	0	2	32963050	50	17M430N30M	GAAGAAGCAGAAGAACATTAAACACAGTGGGAACATTACTTTTGATG	@@@FFFFFHHHDHJIJJJJJIJIJJJJIHIJHIJJJJGJJJIJIHIJ	NM:i:0	NH:i:1
HWI-1KL140:55:C20PMACXX:7:2308:6907:132763	0	2	32963058	50	9M430N42M	AGAAGAACATTAAACACAGTGGGAACATTACTTTTGATGAGATTGTCAACA	<BBFFFFFHHHHHGIIJJJIHJJIJJJIJIIJJIJIIJIJJJJJJIJJGGG	NM:i:0	NH:i:1
HWI-1KL140:55:C20PMACXX:7:2308:6622:191889	0	2	32963058	50	9M430N42M	AGAAGAACATTAAACACAGTGGAAACATTACTTTTGATGAGATTGTCAACA	CCCFFFFFHHFHHJJJJJJIIJ+3CGHJJJJJIJJIHIIIJIJJIHIJIBD	NM:i:1	NH:i:1
HWI-1KL140:55:C20PMACXX:7:2308:6602:62801	0	2	32963059	50	8M430N43M	GAAGAACATTAAACACAGTGGGAACATTACTTTTGATGAGATTGTCAACAT	@@@FFFFFHHHHHJJJJJHIIJJJJJJJJJJJJJJIJIIJJJJJJIIIIDH	NM:i:0	NH:i:1
HWI-1KL140:55:C20PMACXX:7:2308:6313:98825	0	2	32962073	50	50M451N1M	AGGTCGGCGCCACATCCGCCTTGGCCCCGAAGATCGGTCCTCTGGGTCTAT	BCCDDFFFHHHHHJJJJJJJJJJJJJJJJJJIIIIIJHHHHFFFFFCCC3>	NM:i:1	NH:i:1
HWI-1KL140:55:C20PMACXX:7:2308:6134:156375	0	2	32963243	50	51M	TAAAATCGTGTTAGGGCTGCTGGTGAGGACTTGCTTGTGCCCCAGCCACCC	@@@FFDEFDHHGHHGIIJIGCGDAEFFGIIIEIJJIG;9?GIIJAHGHF2@	NM:i:0	NH:i:1
HWI-1KL140:55:C20PMACXX:7:2308:5853:58129	0	2	32963060	50	7M430N42M	AAGAACATTAAACACAGTGGGAACATTACTTTTGATGAGATTGTCAACA	@@@DDDDDHFFHDIGHGGHHIBHDF<B?<CFEH<)?C<?<49?B??DDF	NM:i:0	NH:i:1
HWI-1KL140:55:C20PMACXX:7:2308:5813:151198	16	2	32963566	50	18M157N29M	TGGCTAGAGAACTTTCTGGAACTATCAAGGAGATCCTGGGTACTGCA	FFFFHHHHHJJIJIJJJJJJIJIIJJJIJJIIHIJJJJJJFHGII9?	NM:i:0	NH:i:1
HWI-1KL140:55:C20PMACXX:7:2308:5506:151028	0	2	32961803	50	37M209N14M	ATGCCGCCCAAGTTCGACCCCAACGAGGTCAAAGTCGTGTACCTGAGGTGC	CCCFFFFFHHHHFIIIIJJJJJJJJJJJDFHIJHHIJHJHIIJJIIJIHAE	NM:i:0	NH:i:1
HWI-1KL140:55:C20PMACXX:7:2308:5397:129245	0	2	32961832	50	8M209N43M	CAAAGTCGTGTACCTGAGGTGCACCGGAGGCGAGGTCGGCGCCACATCCGC	@B@FFFFFHHHGHIIBHGIGGHGHJIIGIIBGHEH5CEHHDCDBDDDDC8?	NM:i:0	NH:i:1
HWI-1KL140:55:C20PMACXX:7:2308:5384:180123	0	2	32963058	50	9M430N42M	AGAAGAACATTAAACACAGTGGAAACATTACTTTTGATGAGATTGTCAACA	CCCFFFFFHHHGHII<GIGHII+AFHIHIIIIIIIGCHCHGHHGEHIIIDD	NM:i:1	NH:i:1
HWI-1KL140:55:C20PMACXX:7:2308:5245:64977	0	2	32963057	50	10M430N41M	CAGAAGAACATTAAACACAGTGGGAACATTACTTTTGATGAGATTGTCAGC	CCCFFFFFHHHHHJJJJJIJIHIJIGJIJJJJJJJJJHIJJJIIJIJJJII	NM:i:1	NH:i:1
HWI-1KL140:55:C20PMACXX:7:2308:4596:19808	0	2	32963058	50	9M430N38M	AGAAGAACATTAAACACAGTGGGAACATTACTTTTGATGAGATTGTC	CCCFFFFFHHHHHJJJJJJIJJJIJJJJJJJJJJJJIJIJJIJJJJJ	NM:i:0	NH:i:1
HWI-1KL140:55:C20PMACXX:7:2308:4558:10106	0	2	32963059	50	8M430N43M	GAAGAACATTAAACACAGTGGGAACATTACTTTTGATGAGATTGTCAACAT	CCCFFFFFHHHHHJJJJJHIJJIJJJJJJJJJJJJIJJIJJIJJIIIII9E	NM:i:0	NH:i:1
HWI-1KL140:55:C20PMACXX:7:2308:4385:98096	0	2	32963063	50	4M430N47M	AACATTAAACACAGTGGGAACATTACTTTTGATGAGATTGTCAACATTGTC	??@DDD:2AACFCFFE>A@FBFFBACHEAHDCGGCC>GFEFFB<?DFF>FE	NM:i:1	NH:i:1
HWI-1KL140:55:C20PMACXX:7:2308:4269:143977	0	2	32963063	50	4M430N47M	AACATTAAACACAGTGGGAACATTACTTTTGATGAGATTGTCAACATTGAC	CCCFFFFFHHHHHIJJJJJIJIIJIJJJJIIIJJJJJJJJIIJJJJJJI@G	NM:i:1	NH:i:1
HWI-1KL140:55:C20PMACXX:7:2308:4105:19572	16	2	32961833	50	47M	AAAGTCGGTGCGTGCCCTCGCCGCGCCCGGGTGCTGTCCCGGGGCCT	CCCFFFFFHHGHDHJJJJIIIIJJIIGIIJJEHHHFFFFFCCBDDDD	NM:i:0	NH:i:1
HWI-1KL140:55:C20PMACXX:7:2308:4100:117048	0	2	32963058	50	9M430N42M	AGAAGAACATTAAACACAGTGGGAACATTACTTTTGATGAGATTGTCAACA	@@CFFDDFHHHDAGHIHIGEDHIDEHHGGBGEHIIIGHIICDDDEHGIE0?	NM:i:0	NH:i:1
HWI-1KL140:55:C20PMACXX:7:2308:4082:61602	0	2	32963021	50	46M430N5M	AAAGCCCTCAAGGAGCCACCGAGAGACAGGAAGAAGCAGAAGAACATTAGA	??@DDADDHD?FBA3CGHB:FF8CG;DGFF@8DB9399??FHF=@B48788	NM:i:1	NH:i:1
HWI-1KL140:55:C20PMACXX:7:2308:4020:179081	0	2	32963058	50	9M430N42M	AGAAGAACATTAAACGCAGTGGGAACATTACTTTTGATGAGATTGTCAACA	?=?DBDBDHDHH?GD222<A@D22A?GEH9:9CGG914**0?4?@09BDEG	NM:i:1	NH:i:1
HWI-1KL140:55:C20PMACXX:7:2308:3969:112364	0	2	32963570	50	14M157N37M	TAGAGAACTTTCTGGAACTATCAAGGAGATCCTGGGTACTGCACAGTCTCT	@@?DD?DD<BFDFIIFGEGDEGHIGIIIIICHGFHH:DHG@<D@FEDFHEC	NM:i:1	NH:i:1
HWI-1KL140:55:C20PMACXX:7:2308:3827:188984	0	2	32963058	50	9M430N35M	AGAAGAACATTGAACACAGTGGGAACATTACTTTTGATGAGTTT	???DDDDDDBD22+A:<<F:A3+3<C8<A*1@ED>D1**:?:4B	NM:i:2	NH:i:1
HWI-1KL140:55:C20PMACXX:7:2308:3786:165138	0	2	32963058	50	9M430N42M	AGAAGAACATTAAACACAGTGGGAACATTACTTTTGATGAGATTGTCAACA	;=?D;DDBFD??DHD+AAGHDEBGHEGC<FB??:??D@?FDGC@?:BGHIF	NM:i:0	NH:i:1
HWI-1KL140:55:C20PMACXX:7:2308:3540:12479	16	2	32963541	50	47M	GCCCGGCAGATGAGACACCGGTCTTTGGCTAGAGAACTTTCTGGTAA	FFFFHHHHHJJJJJJJJJIJJDHIJJJJJJIJIIHJIIJIJJJJH;@	NM:i:0	NH:i:1
HWI-1KL140:55:C20PMACXX:7:2308:3384:107958	16	2	32961800	50	40M209N5M	ACCATGCCGCCCAAGTTCGACCCCAACGAGGTCAAAGTCGTGTAC	@CCFDDFFHHHHHJJJGIJIJIGJJJJGIIJDFGIIGBFH@FEHI	NM:i:0	NH:i:1
HWI-1KL140:55:C20PMACXX:7:2308:3238:31983	0	2	32963059	50	8M430N41M	GAAGAACATTAAACACAGTGGGAACATTACTTTTGATGAGATTGTCAAC	CBCFFFFFHHHHHJJIJJHHJIJJIJJIJJJJJJJIIJJJJJJIHIIJJ	NM:i:0	NH:i:1
HWI-1KL140:55:C20PMACXX:7:2308:3223:6745	0	2	32961799	50	41M209N8M	CACCATGCCGCCCAAGTTCGACCCCAACGAGGTCAAAGTCGTGTACCTG	CCCFFFFFGHHHHIJFCFGGGIJEIJJJJIJI?FHIJJFHIHIHIIJIJ	NM:i:0	NH:i:1
HWI-1KL140:55:C20PMACXX:7:2308:3193:72720	0	2	32963495	50	51M	AGTTAAACACAGTGGGAACATTACTTTTGATGAGATTGTCAACATTGCCCG	CCBFFFFFHHHHHJJJJJJJIJJJIJJJJJJJJJJJJIHHIJJJJJJJIIJ	NM:i:0	NH:i:1
HWI-1KL140:55:C20PMACXX:7:2308:3130:25338	0	2	32963061	50	6M430N45M	AGAACATTAAACACAGTGGGAACATTACTTTTGATGAGATTGTCAACATGG	CCCFFFFFHHHHHJJJHIJJJJGJJJIJIIJJJGHIJJGJJJJJJJJJIGH	NM:i:1	NH:i:1
HWI-1KL140:55:C20PMACXX:7:2308:3080:166870	0	2	32961969	50	51M	TGGCCCGGGACATCTTAAGCCCGACGGCAGCGCGCAGGGCGGCCTGCGCCG	C@CFFFFFHHHHHJJ2AEGIJJJJJJIJIIIIIHFDDDDDDDDDDDDDD57	NM:i:1	NH:i:1
HWI-1KL140:55:C20PMACXX:7:2308:3039:29908	0	2	32963021	50	46M430N5M	AAAGCCCTCAAGGAGCCACCGAGAGACAGGAAGAAGCAGAAGAACATTATA	@@@FDDDDFHHDHIIIIJBFHFHHHFFEGIIIIJCHCGIFGG?BFHIJJ;F	NM:i:1	NH:i:1
HWI-1KL140:55:C20PMACXX:7:2308:2606:90772	0	2	32961797	50	43M209N8M	TCCACCATGCCGCCCAAGTTCGACCCCATCGAGGTCAAAGTCGTGTACCAG	CCCFFFFFHHHHHJJJJJIJJJIJJJJJJJJJIIDGHIIJGHJIJJFJIGD	NM:i:2	NH:i:1
HWI-1KL140:55:C20PMACXX:7:2308:2434:118701	0	2	32963064	50	3M430N48M	ACATTAAACACAGTGGGAACATTACTTTTGATGAGATTGTCAACATTGCCC	CCCFFFFFHHHHH?FHHIIJJJIJJJIJJIJJIJJJJJJHGHIIIIGJJ@F	NM:i:0	NH:i:1
HWI-1KL140:55:C20PMACXX:7:2308:2344:161537	0	2	32963063	50	4M430N47M	AACATTAAACACAGTGGGAACATTACTTTTGATGAGATTGTCAACATTGCC	CCCFFFFFHHHHHJH4CGGHJJJJJJJJJJJIJJJJJJJJIJJJJJJJJ?F	NM:i:0	NH:i:1
HWI-1KL140:55:C20PMACXX:7:2308:2226:193614	16	2	32961799	50	41M209N5M	CACCATGCCGCCCAAGTGCGACGCCAACGAGGTCAAAGTCGTGTAC	@@CFFFFFHHHAFIIII4FFHI:@FHGIIIHI;CHGIICHIHHGGH	NM:i:2	NH:i:1
HWI-1KL140:55:C20PMACXX:7:2308:2167:58656	0	2	32963548	50	36M157N15M	AGATGAGACACCGGTCTTTGGCTAGAGAACTTTCTGGAACTATCAAGGAAA	CCCFFFFFHHHHHJIJIJJJJJJJJIJJJJJJJJJJJIJJJJJJJJJJI>G	NM:i:1	NH:i:1
HWI-1KL140:55:C20PMACXX:7:2308:21220:19462	0	2	32963061	50	6M430N45M	AGAACATTAAACACAGTGGGAACATTACTTTTGATGAGATTGTCAACATTG	@@@DDDEFHHHHHGGHHHIJDFHGHIE>FFIHGGIJIJCHGHDDFCGHHFH	NM:i:0	NH:i:1
HWI-1KL140:55:C20PMACXX:7:2308:21137:187944	0	2	32963058	50	9M430N40M	AGAAGAACATTAAACACAGTGGGAACATTACTTTTGATGAGATTGTCAA	CCCFFFFFGHHGHIIIJIJIIJJJJJJJJFGIHIJIGIJHJJJJJIJII	NM:i:0	NH:i:1
HWI-1KL140:55:C20PMACXX:7:2308:20977:82042	0	2	32963058	50	9M430N42M	AGAAGAACATTAAACACAGGGGGAACATTACTTTTGATGAGATTGTCAACA	<??D?:=3ADFA<A<CEC?+3@FFEBBF*?:*:<<9?4??F489?/=C<CF	NM:i:1	NH:i:1
HWI-1KL140:55:C20PMACXX:7:2308:20881:171301	16	2	32961799	50	41M209N5M	CACCATGCCGCCCAAGTTCGACCCCAACGAGGTCAAAGTCGTGTAC	CC@FFFFFHHHHHJIJGIJJIJIJJJJJJJJI@FHIIIDFHHIJIJ	NM:i:0	NH:i:1
HWI-1KL140:55:C20PMACXX:7:2308:20848:160936	16	2	32963566	50	18M157N29M	TGGCTAGAGAACTTTCTGGAACTATCAAGGAGATCCTGGGTACTGCA	BA3BAFF3A<C?4CCEEH?F?FC@FDBFG@@FF9CFACAFFFG<?FF	NM:i:0	NH:i:1
HWI-1KL140:55:C20PMACXX:7:2308:20828:124573	0	2	32963553	50	31M157N20M	AGACACCGGTCTTTGGCTAGAGAACTTTCTGGAACTATCAAGGAGATCCTG	@BCFFFFFHFHHHJJGIJJJIJJJJJJJJJIJGIIJIJJIJJJJJJJGIHH	NM:i:0	NH:i:1
HWI-1KL140:55:C20PMACXX:7:2308:20522:20238	0	2	32963058	50	9M430N42M	AGAAGAACATTAAACACAGTGGGAACATTACTTTTGATGAGATTGTCAACA	BCCFFFEDHGGFHGGIJJJHGIJHIJGIHGHIIIJGCHGGHGGGIHEHGIJ	NM:i:0	NH:i:1
HWI-1KL140:55:C20PMACXX:7:2308:2051:8718	16	2	32963058	50	9M430N38M	AGAAGAACATTAAACACAGTGGGAACATTACTTTTGATGAGATTGTC	CCCFFFFFHHHHHJJJJJJIJJJIJJJJJJJJJJJJIJJJJJIIJJJ	NM:i:0	NH:i:1
HWI-1KL140:55:C20PMACXX:7:2308:20337:95839	0	2	32963553	50	31M157N20M	AGACACCGGTCTTTGGCTAGAGAACTTTCTGGAACTATCAAGGAGATCCTG	CCCFFFFFHFHHHJJJJJJJIJJJJJJJJJJJIIIIIJHJJJJJJIJIJJJ	NM:i:0	NH:i:1
HWI-1KL140:55:C20PMACXX:7:2308:20319:12921	0	2	32963564	50	20M157N31M	TTTGGCTAGAGAACTTTCTGGAACTATCAAGGAGATCCTGGGTACTGCACA	<<?DBDBDHFAAFHGEH>BIF>AA:ACFHB@CDH9?9CCFA=:BFHI40B<	NM:i:0	NH:i:1
HWI-1KL140:55:C20PMACXX:7:2308:2029:60123	0	2	32963058	50	9M430N38M	AGAAGAACATTAAACACAGTGGGAACATTACTTTTGATGAGATTGTC	CCCFFFFFHHHHHJJJJJJIIJJHJJJJJJIJIJJJJJJJJJJJJHI	NM:i:0	NH:i:1
HWI-1KL140:55:C20PMACXX:7:2308:20238:196240	0	2	32963057	50	10M430N41M	CAGAAGAACATTAAACACAGTGGGAACATTACTTTTGATGAGATTGTCAGC	CCCFFFFFHHHHHJJJJJJJHHJJJJJJJJJJJJJJJIIJJJJJJJIJJ4E	NM:i:1	NH:i:1
HWI-1KL140:55:C20PMACXX:7:2308:20231:163844	0	2	32963058	50	9M430N42M	AGAAGAACATTAAACACAGTGGGAACATTACTTTTGATGAGATTGTCAACA	CCCFFBDFGHHHGJJJJJJIIJJJJJJJJJJJJJJJIJJIJIIJJIJJJBD	NM:i:0	NH:i:1
HWI-1KL140:55:C20PMACXX:7:2308:20037:49461	0	2	32963058	50	9M430N42M	AGAAGAACATTAAACACAGTGGGAACATTACTTTTGATGAGATTGTCAACA	@@@FFFBDFFHHDBGHIGHDHI=FHBGHIGIHIIEHHEGHIFGGGIIIIII	NM:i:0	NH:i:1
HWI-1KL140:55:C20PMACXX:7:2308:20013:56533	0	2	32963051	50	16M430N35M	AAGAAGCAGAAGAACATTAAACACAGTGGGAACATTACTTTTGATGAGATT	@@@FDD<D?FHFHBHIDIGGGEGGJECB;CFGIEHGIJIIHG<FIIEFDG>	NM:i:0	NH:i:1
HWI-1KL140:55:C20PMACXX:7:2308:19999:127762	0	2	32963494	50	51M	CAGTTAAACACAGTGGGAACATTACTTTTGATGAGATTGTCAACATTGCCC	CCCFFFFFHHHHHFIJJIJJJJJJJJJJJJIJJJJJIIJIJJIJIJJII9?	NM:i:0	NH:i:1
HWI-1KL140:55:C20PMACXX:7:2308:19937:44020	0	2	32962664	50	9M312N42M	CAGGCCCAGATCGAGGTGGTGCCTTCTGCCTCAGCCCTGATCATCAAAGCC	CCCFFFFFHHHHHJJIGIJFGIJIJJJJJJJIJJIJJJJJJJJJJIJJJHI	NM:i:0	NH:i:1
HWI-1KL140:55:C20PMACXX:7:2308:1980:85324	0	2	32963557	50	27M157N22M	ACCGGTCTTTGGCTAGAGAACTTTCTGGAACTATCAAGGAGATCCTGGG	@CCFFDDDHFFHDGHGIIJJJIHGIJIJIGIJIFIJJI@GHHHIHIIII	NM:i:0	NH:i:1
HWI-1KL140:55:C20PMACXX:7:2308:19738:62318	0	2	32961812	50	28M209N23M	AAGTTCGACCCCAACGAGGTCAAAGTCGTGTACCTGAGGTGCACCGGAGGC	CCCFFFFFHHHHHJJJIIJ?EFHJHDGIIIFHJJJIJJIHIGIJJJIJJHH	NM:i:0	NH:i:1
HWI-1KL140:55:C20PMACXX:7:2308:19613:48858	0	2	32963543	50	41M157N10M	CCGGCAGATGAGACACCGGTCTTTGGCTAGAGAACTTTCTGGAACTATCAA	CCCFFFFFHHHHGJIJJJJFHJIJJJJJJJIJIJJJJJJJJJJJJJJIIJI	NM:i:0	NH:i:1
HWI-1KL140:55:C20PMACXX:7:2308:19452:150729	0	2	32963061	50	6M430N43M	AGAACATTAAACACAGTGGGAACATTACTTTTGATGAGATTGTCAACAT	@@@DD:B?CCDDFG@FACGB3CGDHEE??FGCG?FBCCGBFEB@G@D<?	NM:i:0	NH:i:1
HWI-1KL140:55:C20PMACXX:7:2308:19440:122099	0	2	32963453	50	40M	AAGACAGGGGAAGCTGTAAAAGGCCCTGTACTTGCTTTCT	HHJJJJJJJJHGIJJJJGIJJJIIJIIJIJJJJJJJJJHH	NM:i:0	NH:i:1
HWI-1KL140:55:C20PMACXX:7:2308:19418:38896	0	2	32963058	50	9M430N42M	AGAAGAACATTAAACACAGTGGGAACATTACTTTTGATGAGATTGTCAACA	CCCFFFFFGHHHHJJJJJJIIJJJJJJJJIJJJJJJGIIJJIJJJHIJJIJ	NM:i:0	NH:i:1
HWI-1KL140:55:C20PMACXX:7:2308:19372:59012	0	2	32961800	50	40M209N11M	ACCATGCCGCCCAAGTTCGACCCCAACGAGGTCAAAGTCGTGTACCTGAGG	CCCFFFFFHHHHHJJJIIIJJJJIJIJJGIJFHIJJJHIJJJHIJJJIJHH	NM:i:0	NH:i:1
HWI-1KL140:55:C20PMACXX:7:2308:19347:173451	0	2	32963850	50	4M137N47M	AGCTAGTTAAGAAGCAACAAGAAAATATTCCAATAAAAGACTATCTGATAA	@CCFFFDDHGHHHJIGHJJIIJJIIJIIJJJIJIJJJJIIJJJJJIIJJ4B	NM:i:0	NH:i:1
HWI-1KL140:55:C20PMACXX:7:2308:19188:17478	0	2	32963058	50	9M430N42M	AGAAGAACATTAAACACAGTGGGAACATTACTTTTGATGAGATTGTCAACA	CCCFFFFFHHHHHJJJJJJHIJJIJJJJJJJJJJJJIJJIJIIIJIJJIJJ	NM:i:0	NH:i:1
HWI-1KL140:55:C20PMACXX:7:2308:19119:8567	0	2	32963553	50	31M157N20M	AGACACCGGTCTTTGGCTAGAGAACTTTCTGGAACTATCAAGGAGATCCTG	BC@FFFFFHDHHHJJJJJIJFIHIJJJJJJJJJJJJIJJJJJJJJJJJJJJ	NM:i:0	NH:i:1
HWI-1KL140:55:C20PMACXX:7:2308:19079:60105	0	2	32963058	50	9M430N42M	AGAAGAACATTAAACACAGTGGGAACATTACTTTTGATGAGATTGTCAACA	BCCFFFFFGHHHHJJJJJJIIJJJJJJJJJJJJJJIIJJJJIJJJHJJJII	NM:i:0	NH:i:1
HWI-1KL140:55:C20PMACXX:7:2308:19029:88450	16	2	32961833	50	47M	AAAGTCGGTGCGTGCCCTCGCCGCGCCCGGGTGCTGTCCCGGGGCCT	@C@FFFFFFFFGGJIJIIIJIJIIEBHIFII@AEHFEDFFBCDDDBB	NM:i:0	NH:i:1
HWI-1KL140:55:C20PMACXX:7:2308:18828:134689	0	2	32963565	50	19M157N25M	TTGGCTAGAGAACTTTCTGGAACTATCAAGGAGATCCTGGGTAC	FHHHHHIJJJJIJJJJJJJJJJJJJJIIJJIJJIJJJJJJJFFG	NM:i:0	NH:i:1
HWI-1KL140:55:C20PMACXX:7:2308:18655:29383	0	2	32963058	50	9M430N42M	AGAAGAACATTAAACACAGTGGGAACATTACTTTTGATGAGATTGTCAACA	CCCFFFFFHHHHHJJIJJJIHJJJJJJJJJJJJJJIIJJJJJJJJJJJJJJ	NM:i:0	NH:i:1
HWI-1KL140:55:C20PMACXX:7:2308:18629:61094	16	2	32963054	50	13M430N31M	AAGCAGAAGAACATTAAACACAGTGGGAACATTACTTTTGATGA	CCCFFFFFHHHHHJJJJJJJJJJGGIIIJJJJIIJJJJJIHIII	NM:i:0	NH:i:1
HWI-1KL140:55:C20PMACXX:7:2308:18367:89013	0	2	32963059	50	8M430N43M	GAAGAACATTAAACACAGTGGGAACATTACTTTTGATGAGATTGTCAACAT	@?@DDD8B<D:CF<:::33<CG3A?B4AC@EFGI4):9:?1:?9?<D>BD>	NM:i:0	NH:i:1
HWI-1KL140:55:C20PMACXX:7:2308:18143:117925	0	2	32963058	50	9M430N42M	AGAAGAACATTAAACACAGTGGGAACATTACTTTTGATGAGATTGTCAACA	C@@FFFFFHHHHHJJJJJJIIIJJIJJJJJJJJJJIHIJIJJJJJHJJJJI	NM:i:0	NH:i:1
HWI-1KL140:55:C20PMACXX:7:2308:17972:40104	0	2	32962670	50	3M312N44M	CAGATCGAGGTGGTGCCTTCTGCCTCAGCCCTGATCATCAAAGCCCT	@@@FFFFFHHHHGHIIGJIJJIIJJJII*?DHIIIIGIJIIHIGGII	NM:i:0	NH:i:1
HWI-1KL140:55:C20PMACXX:7:2308:17853:196925	0	2	32963058	50	9M430N42M	AGAAGAACATTAAACACAGTGGGAACATTACTTTTGATGAGATTGTCAACA	CCCFFFFFHHHHHJJJJJJHHIIJJJJJJJJJJJJJIJJJJJJJJHJJJ>F	NM:i:0	NH:i:1
HWI-1KL140:55:C20PMACXX:7:2308:17682:59938	0	2	32963059	50	8M430N43M	GAAGAACATTAAACACAGTGGGAACATTACTTTTGATGAGATTGTCAACAT	CCCFFFFFHHGHHJJJJJJJJIIJJJJJJJJJJJIHGIJJJJJJJJJJIJJ	NM:i:0	NH:i:1
HWI-1KL140:55:C20PMACXX:7:2308:17429:184517	0	2	32963058	50	9M430N42M	AGAAGAACATTAAACACAGTGGGAACATTACTTTTGATGAGATTGTCAACA	CCCFFFFFHHHHHJJJJJJIJJJIIJJJJJJJJJJIIJIJJJJJJHIIJ@D	NM:i:0	NH:i:1
HWI-1KL140:55:C20PMACXX:7:2308:17307:185910	16	2	32963238	50	44M	ATCCCTAAAATCGTGTTAGGGCTGCTGGTGAGGACTTGCTTGTG	CCCFFFFFHHHHHGHHGJJJJJJJJJJJBHIJJIIJJJIJJIDH	NM:i:0	NH:i:1
HWI-1KL140:55:C20PMACXX:7:2308:17299:146953	0	2	32963058	50	9M430N42M	AGAAGAACATTAAACACAGTGGGAACATTACTTTTGATGAGATTGTCAACA	@C@FFFFFHHHHHJIJIJIHHHGHGHJIJJJJJJJIGIGJJGGIGGIIJJH	NM:i:0	NH:i:1
HWI-1KL140:55:C20PMACXX:7:2308:17288:183031	0	2	32963850	50	4M137N47M	AGCTAGTTAAGAAGCAACAAGAAAATATTCCAATAAAAGACTATCTGATAA	@B@FFFFFHHGHHJJJJJJJJJJJJJIJJJIJJJJJJIJJJJJJJJJJJDH	NM:i:0	NH:i:1
HWI-1KL140:55:C20PMACXX:7:2308:17033:199658	0	2	32963687	50	51M	AATGGAACCCTGGAATTCTTTCCCCTGTGACTGAGGCCACCATTCTTACTG	CCCFFFFFHHHHHJJJJJJJJJJJJJIGIJIIJJJJJIJJJIIIJJJIJII	NM:i:0	NH:i:1
HWI-1KL140:55:C20PMACXX:7:2308:16676:199659	0	2	32961799	50	41M209N8M	CACCATGCCGCCCAAGTTCGACCCCAACGAGGTCAAAGTCGTGTACCTG	CCCFFFFFHHGHGJJJIJJJIJIGIJJJIHHJ@FGIGICHHHHIIHGII	NM:i:0	NH:i:1
HWI-1KL140:55:C20PMACXX:7:2308:1666:136784	0	2	32963553	50	31M157N20M	AGACACCGGTCTTTGGCTAGAGAACTTTCTGGAACTATCAAGGAGATCCCG	BCCFFFFFHFHHHIJJJJJJJJIIJJIJJJJGIIJJJJJJJHJGIIGJJ@H	NM:i:1	NH:i:1
HWI-1KL140:55:C20PMACXX:7:2308:16317:89411	0	2	32961802	50	38M209N13M	CATGCCGCCCAAGTTCGACCCCAACGAGGTCAAAGTCGTGTACCTGAGGTG	BCCFFFFFHHHHHIIIJJJJJIIIJJIJJGGHJJJHIIFHIIJJIIGJIEE	NM:i:0	NH:i:1
HWI-1KL140:55:C20PMACXX:7:2308:16127:38021	0	2	32963058	50	9M430N42M	AGAAGAACATTAAACACAGTGGGAACATTACTTTTGATGAGATTGTCAACA	CCCFFFFFHHHHHJJJJJJIIJJJJJJJJJJJJJJIJJJJJJJJJJJJJJI	NM:i:0	NH:i:1
HWI-1KL140:55:C20PMACXX:7:2308:16052:121194	0	2	32963057	50	10M430N41M	CAGAAGAACATTAAACACAGTGGGAACATTACTTTTGATGAGATTGTCAAC	CCCFFFFFHHHHHJJJJJJJHIJJJJJJJJJJJJJJJIJJJJJJJJIIIJJ	NM:i:0	NH:i:1
HWI-1KL140:55:C20PMACXX:7:2308:16041:145190	0	2	32963058	50	9M430N42M	AGAAGAACATTAAACACAGTGGGAACATTACTTTTGATGAGATTGTCAACA	CCBFFFFFHHGHHJJJJJJIJIJIJJJJJJJJJJJJGIIJJJIIJIJJJJJ	NM:i:0	NH:i:1
HWI-1KL140:55:C20PMACXX:7:2308:16001:100301	0	2	32963059	50	8M430N43M	GAAGAACATTAAACACAGTGGGAACATTACTTTTGATGAGATTGTCAACAT	?@@F1D;DDFAAFHIGGGCEEGGGC;FHHGIIIIHHHGBGBFHHG9DGDBD	NM:i:0	NH:i:1
HWI-1KL140:55:C20PMACXX:7:2308:15723:31815	0	2	32963553	50	31M157N20M	AGACACCGGTCTTTGGCTAGAGAACTTTCTGGAACTATCAAGGAGATCCTG	CCCFFFFFHFHHHJJJJJHIJJGIJJJJIIIIJJJJJJJJJHIJJIJJJJJ	NM:i:0	NH:i:1
HWI-1KL140:55:C20PMACXX:7:2308:15579:60414	0	2	32961831	50	9M209N42M	TCAAAGTCGTGTACCTGAGGTGCACCGGAGGCGAGGTCGGCGCCACATCCG	BCCFFFFFHHGHHJJJJIJIGFGIJJJJIJIJJGIJFHHGHFDDDDDDDCD	NM:i:0	NH:i:1
HWI-1KL140:55:C20PMACXX:7:2308:15522:61444	0	2	32962656	50	17M312N34M	AGAACAGACAGGCCCAGATCGAGGTGGTGCCTTCTGCCTCAGCCCTGATCA	CCCFFFFFHHHHHJJJJJJJJJJJCGHFHIJJJJJIJIIIJJJJJJJGIJI	NM:i:0	NH:i:1
HWI-1KL140:55:C20PMACXX:7:2308:15313:13345	0	2	32963058	50	9M430N42M	AGAAGAACATTAAACACAGTGGGAACATTACTTTTGATGAGATTGTCAACA	@C@FFFFFHGGHGJJIJIIFHHGFHGGHIGIIJJIJEHJIJHIIJHIJI4F	NM:i:0	NH:i:1
HWI-1KL140:55:C20PMACXX:7:2308:15178:68472	0	2	32963058	50	9M430N42M	AGAAGAACATTAAACACAGTGGGAACATTACTTTTGATGAGATTGTCAACA	CCCFFFFFHHHHHJJJJJJIIJJJJJJJJJJJJJJJJJIJJJIJJJJIHII	NM:i:0	NH:i:1
HWI-1KL140:55:C20PMACXX:7:2308:1515:178534	0	2	32963058	50	9M430N42M	AGAAGAACATTAAACACAGTGGGAACATTACTTTTGATGAGATTGTCAACA	CCCFFFFFHHHHHII+AFHHHI+CFHHIIIIIIIIIGIIGIGIIIHIII4?	NM:i:0	NH:i:1
HWI-1KL140:55:C20PMACXX:7:2308:15100:62668	16	2	32963238	50	44M	ATCCCTAAAATCGTGTTAGGGCTGCTGGTGAGGACTTGCTTGTG	CCCFFFFFHHHHHFGIIJJJJIJIIJJJCGHJJIJJIJIIIHII	NM:i:0	NH:i:1
HWI-1KL140:55:C20PMACXX:7:2308:14937:171531	0	2	32963058	50	9M430N42M	AGAAGAACATTAAACACAGTGGGAACATTACTTTTGATGAGATTGTCAACA	@@?DDDEDBDFDHIIGIGIIIIIFEHEFFGIIGGIIIIGHG<BBDHIGI@?	NM:i:0	NH:i:1
HWI-1KL140:55:C20PMACXX:7:2308:14724:20287	16	2	32961799	50	41M209N5M	CACCATGCCGCCCAAGTTCGACCCCAACGAGGTCAAAGTCGTGTAC	C@@FFFFFHHHHHJJJEHHHJJJJJJJJIJJJDHHJJIIJJHG@GI	NM:i:0	NH:i:1
HWI-1KL140:55:C20PMACXX:7:2308:14395:167364	0	2	32961800	50	40M209N11M	ACCATGCCGCCCAAGTTCGACCCCAACGAGGTCAAAGTCGTGTACCTGAGG	@@CFFFFDHGGGGJJGHGIJIIHIIICGGDD7BDHCB=C;;A@CEGGEHHF	NM:i:0	NH:i:1
HWI-1KL140:55:C20PMACXX:7:2308:14172:8278	0	2	32963058	50	9M430N42M	AGAAGAACATTAAACACAGTGGGAACATTACTTTTGATGAGATTGTCAACA	;??DDBDBDFFDFGEFFIFA:CCBFGBF?GFDFIII???FG@<?<?@FF@G	NM:i:0	NH:i:1
HWI-1KL140:55:C20PMACXX:7:2308:14037:152069	0	2	32963058	50	9M430N42M	AGAAGAACATTAAACACAGTGGGAACATTACTTTTGATGAGATTGTCAACA	CCBFFFFFHHHHHJJJJIJHIIJIIJIJJIJJJGJJIJJJJGBGIIIIEGG	NM:i:0	NH:i:1
HWI-1KL140:55:C20PMACXX:7:2308:13923:3478	0	2	32963057	50	10M430N41M	CAGAAGAACATTAAACACAGTGGGAACATTACTTTTGATGAGATTGTCAAC	@@<DADADFHFDBGE@AF::CFHIHHICEGHG9GHEI71?FG4BGDFEHFG	NM:i:0	NH:i:1
HWI-1KL140:55:C20PMACXX:7:2308:13901:63275	0	2	32963021	50	46M430N5M	AAAGCCCTCAAGGAGCCACCGAGAGACAGGAAGAAGCAGAAGAACATTAAA	BC@FFFFFHHHHHJJJJJJJJJJIJJJJJJJJJJJJIJJIJJIJJJJJJHI	NM:i:0	NH:i:1
HWI-1KL140:55:C20PMACXX:7:2308:13745:192788	0	2	32963555	50	29M157N22M	ACACCGGTCTTTGGCTAGAGAACTTTCTGGAACTATCAAGGAGATCCTGGG	@CCFFFFDHHHHHJJJJJIIIJHIJJIIJIJJJJEIIJJIGEIGIIJJJII	NM:i:0	NH:i:1
HWI-1KL140:55:C20PMACXX:7:2308:1373:114566	16	2	32961797	50	43M209N1M	TCCACCATGCCGCCCAAGTTCGACCCCAACGAGGTCAAAGTCGT	?81:;DDA?BD@:@1@B3<FE@E;D:D?6?8866.=8B=C=;;;	NM:i:0	NH:i:1
HWI-1KL140:55:C20PMACXX:7:2308:13588:171553	16	2	32963054	50	13M430N31M	AAGCAGAAGAACATTAAACACAGTGGGAACATTACTTTTGATGA	CCCFFFFFHHHHHJJJJJJJJJJIJJJHIIIJJJJJJJJJIJJJ	NM:i:0	NH:i:1
HWI-1KL140:55:C20PMACXX:7:2308:13511:76941	0	2	32963543	50	41M157N10M	CCGGCAGATGAGACACCGGTCTTTGGCTAGAGAACTTTCTGGAACTATCAA	CCCFFFFFHHHHHJJJJJJHIJJJJJJJIJJIJJJJJJIIIJJJJJJJJJJ	NM:i:0	NH:i:1
HWI-1KL140:55:C20PMACXX:7:2308:13342:16437	0	2	32962443	50	46M	TGTCTTAGTGAAGAAGGATGTGGAGCCATTGTGGGCAGGCTCCTGT	DFBFHHGHEHIJJCGIIGGHFIGHIIIHJIIFHIIJIIIIGGIJ3?	NM:i:0	NH:i:1
HWI-1KL140:55:C20PMACXX:7:2308:13255:161541	0	2	32963059	50	8M430N43M	GAAGAACATTAAACACAGTGGGAACATTACTTTTGATGAGATTGTCAACAT	1?@DABDDDHHD:CEHHHACFG;CBGE>B@>FGGGIGDBCH??D?GCEG<D	NM:i:0	NH:i:1
HWI-1KL140:55:C20PMACXX:7:2308:13185:159594	0	2	32963058	50	9M430N42M	AGAAGAACATTAAACACAGTGGGAACATTACTTTTGATGAGATTGTCAACA	;@@DD3:=C<4CBBGB?@;CH@@?@FE@BEG9E?FFAFF>@DBF?BGFEBE	NM:i:0	NH:i:1
HWI-1KL140:55:C20PMACXX:7:2308:13128:90280	0	2	32963054	50	13M430N38M	AAGCAGAAGAACATTAAACACAGTGGGAACATTACTTTTGATGAGATTGCC	?<?DBD3:2CF>;<AC<<A<E@C339F+2?EEEB<CDF>DFCCEF99?<9D	NM:i:1	NH:i:1
HWI-1KL140:55:C20PMACXX:7:2308:13118:54489	0	2	32961803	50	37M209N14M	ATGCCGCCCAAGTTCGACCCCAACGAGGTCAAAGTCGTGTACCTGAGGTGC	B@BDFFFFHHHHFHIJJJJJJJJJJIJJ@DGIJJIJJJJIJJIIGIJJIHH	NM:i:0	NH:i:1
HWI-1KL140:55:C20PMACXX:7:2308:13018:28993	0	2	32961831	50	9M209N35M	TCAAAGTCGTGTACCTGAGGTGCACAGGAGGCGAGGTCGGCGCC	@@CFFFFFHHHHHIGGGJJIFGGJGIJJIGIHIGJJ@=AGEHED	NM:i:1	NH:i:1
HWI-1KL140:55:C20PMACXX:7:2308:12901:21368	0	2	32963551	50	33M157N18M	TGAGACACCGGTCTTTGGCTAGAGAACTTTCTGGAACTATCAAGGAGATAC	@C@FDFFFGGGDFIIIIGHJJIJIIJJJJJIIJJJJEHGIHIIGGIIGE<C	NM:i:1	NH:i:1
HWI-1KL140:55:C20PMACXX:7:2308:12861:89211	0	2	32963538	50	46M157N5M	ATTGCCCGGCAGATGAGACACCGGTCTTTGGCTAGAGAACTTTCTGGAACT	@@CFDFFFHHHHHJJJJIDHIIJJHIJIJJJJJIIIIGIIIJIJJJJGHJI	NM:i:0	NH:i:1
HWI-1KL140:55:C20PMACXX:7:2308:12824:187923	0	2	32963573	50	11M157N40M	AGAACTTTCTGGAACTATCAAGGAGATCCTGGGTACTGCACAGTCTGTGGG	CCCFFFFFHHHHHIJJJJJJJJJJJGIJJJJJJGHJJJJJJJJHIJJJJIJ	NM:i:0	NH:i:1
HWI-1KL140:55:C20PMACXX:7:2308:12651:9659	0	2	32963058	50	9M430N42M	AGAAGAACATTAAACACAGTGGGAACATTACTTTTGATGAGATTGTCAATA	CCCFFFFFHHHHHJJJJJJHIJJJJJJJJJJJJJJJJJIIJJJJJJJIJ0?	NM:i:1	NH:i:1
HWI-1KL140:55:C20PMACXX:7:2308:12483:143941	16	2	32963838	50	16M137N30M	AGTGGAGTGCCCAGCTAGTTAAGAAGCAACAAGAAAATATTCCAAT	@B?DDFFDFFFHHJIJIJHHIIIHJJGHIHIJGJJJJIJGJJJIGJ	NM:i:0	NH:i:1
HWI-1KL140:55:C20PMACXX:7:2308:12402:75613	0	2	32963825	50	29M137N22M	TCAACAGTGGTGCAGTGGAGTGCCCAGCTAGTTAAGAAGCAACAAGAAAAT	BCCFFFFDHHFHHJIJJJIIGHIJJJJIIIIIHIIJJJJJJJJJIJJJJJJ	NM:i:0	NH:i:1
HWI-1KL140:55:C20PMACXX:7:2308:12081:75440	0	2	32961811	50	29M209N13M	CAAGTTCGACCCCAACGAGGTCAAAGTCGTGTACCTGAGGTG	FHHFB<A?FFHIGCGB?1D???DDH@FGC;-6@@@G4CHD7=	NM:i:0	NH:i:1
HWI-1KL140:55:C20PMACXX:7:2308:11826:87520	0	2	32963058	50	9M430N42M	AGAAGAACATTAAACACAGTGGGAACATTACTTTTGATGAGATTGTCAACA	CC@FFFFFHHHHHJJJJJJJHIIFHJJHIGJJJJJJHEHJIGIIJIIJIJI	NM:i:0	NH:i:1
HWI-1KL140:55:C20PMACXX:7:2308:11804:96121	16	2	32963054	50	13M430N31M	AAGCAGAAGAACATTAAACACAGTGGGAACATTACTTTTGATGA	CCCFFFFFHHHHHJJJJJJJJIJHHIIHIIJJJJIJIJGHGIJJ	NM:i:0	NH:i:1
HWI-1KL140:55:C20PMACXX:7:2308:11555:172432	0	2	32963058	50	9M430N42M	AGAAGAACATTAAACACAGTGGGAACATTACTTTTGATGAGATTGTCAACA	CCCFFFFFHHHHHIJJJJJHIJJJJJJJJJJJIJJJFIJJJJJJJIIIJJI	NM:i:0	NH:i:1
HWI-1KL140:55:C20PMACXX:7:2308:11357:92126	0	2	32961803	50	37M209N14M	ATGCCGCCCAAGTTCGACCCCAACGAGGTCAAAGTCGTGTACCTGAGGTGC	CCCFFFFFHHHHFIIJJJJJJJJJJJIJ@FHIIFFHIGHHIIJJHIIJIFF	NM:i:0	NH:i:1
HWI-1KL140:55:C20PMACXX:7:2308:11332:191006	0	2	32963058	50	9M430N42M	AGAAGAACATTAAACACAGTGGGAACATTACTTTTGATGAGATTGTCAACA	CC@FFFFFGHHHHJJJJIHFHIJGIJJIJJJJJJJJIIGGIGGJIIJIHJH	NM:i:0	NH:i:1
HWI-1KL140:55:C20PMACXX:7:2308:11298:49064	0	2	32961833	50	7M209N42M	AAAGTCGTGTACCTGAGGTGCACCGGAGGCGAGGTCGGCGCCACATCCG	@CCFFFFDHHHHHJJHJIGIJJJJJJIJJGJIJG;@GIFEDDDDDDDDD	NM:i:0	NH:i:1
HWI-1KL140:55:C20PMACXX:7:2308:11275:44915	16	2	32963054	50	13M430N31M	AAGCAGAAGAACATTAAACACAGTGGGAACATTACTTTTGATGA	CCCFFFFFHHHHHJJJJJJJJJJFHIJJJJJJJGIJJJJJJJJJ	NM:i:0	NH:i:1
HWI-1KL140:55:C20PMACXX:7:2308:11268:182992	0	2	32961814	50	26M209N21M	GTTCGACCCCAACGAGGTCAAAGTCGTGTACCTGAGGTGCACCGGAG	DAB:A8?DDEF@;AG@A:?@BB?:?D?@?99B4DBD;*8=8=@@@8<	NM:i:0	NH:i:1
HWI-1KL140:55:C20PMACXX:7:2308:11244:180568	0	2	32963058	50	9M430N42M	AGAAGAACATTAAACACAGTGGGAACATTACTTTTGATGAGATTGTCAACA	CCCFFFFFHHHHGJJJJJJIIJJIIJJJJJIJJJJJJJJIJJJIJIJJIIG	NM:i:0	NH:i:1
HWI-1KL140:55:C20PMACXX:7:2308:11244:163724	0	2	32963058	50	9M430N42M	AGAAGAACATTAAACACAGTGGGAACATTACTTTTGATGAGATTGTCAACA	C@@FFFFFDHHHGIJJJJIIJIEIJJJJJJHIJJJJIIHEHIIJJFHGHGI	NM:i:0	NH:i:1
HWI-1KL140:55:C20PMACXX:7:2308:11239:105926	0	2	32963687	50	51M	AATGGAACCCTGGAATTCTTTCCCCTGTGACTGAGGCCACCATTCTTACTG	CCCFFFFFHHHHHJJJJIIJJJJJJJJJIIJIJIJJIJJJJJJJJJJJJII	NM:i:0	NH:i:1
HWI-1KL140:55:C20PMACXX:7:2308:11182:42027	0	2	32963058	50	9M430N40M	AGAAGAACATTAAACACAGTGGGAACATTACTTTTGATGAGATTGTCAA	CCBFFFFFHGHHHJJJJJJIIJJIJJJJJJJJJJJJHIIJJGIIIJJJI	NM:i:0	NH:i:1
HWI-1KL140:55:C20PMACXX:7:2308:11090:69766	0	2	32963059	50	8M430N43M	GAAGAACATTAAACACAGTGGGAACATTACTTTTGATGAGATTGTCAACAT	CCCFFFFFHHHHHJJIJJHIJJJJJJJJJJJJJJJIJIIJIIJIGIGJJ?B	NM:i:0	NH:i:1
HWI-1KL140:55:C20PMACXX:7:2308:10689:126990	16	2	32961799	50	41M209N5M	CACCATGCCGCCCAAGTTCGACCCCAACGAGGTCAAAGTCGTGTAC	CCCFFFFFHHHHHJJJIJJJIJJIJJJJJIIJ?FHIJJGHJIJJJI	NM:i:0	NH:i:1
HWI-1KL140:55:C20PMACXX:7:2308:10533:179976	0	2	32963553	50	31M157N20M	AGACACCGGTCTTTGGCTAGAGAACTTTCTGGAACTATCAAGGAGATCCTG	BBCFAEFFHFHHGJJJJJJJIJJJIIJJIJJJIJJJJJJJIJJJJJJHIJH	NM:i:0	NH:i:1
HWI-1KL140:55:C20PMACXX:7:2308:10301:83811	0	2	32961800	50	40M209N11M	ACCATGCCGCCCAAGTTCGACCCCAACGAGGTCAAAGTCGTGTACCTGAGG	CCCFFFFFHHHHHJJJJJJJJJJJJJJJDHIDGHIIIGIJIJHIJIJJJ3A	NM:i:0	NH:i:1
HWI-1KL140:55:C20PMACXX:7:2308:10202:19898	16	2	32963243	50	41M	TAAAATCGTGTTAGGGCTGCTGGTGAGGACTTGCTTGTGCC	@CCFFFFFFFHHHJJJJJJJJJJGIIIJHHIJIIJJGFEHI	NM:i:0	NH:i:1
HWI-1KL140:55:C20PMACXX:7:2308:10157:32268	0	2	32963058	50	9M430N42M	AGAAGAACATTAAACACAGTGGGAACATTACTTTTGATGAGATTGTCAACA	CCCFFFFFHHHHHJJJJJJIJJIIJIIJJJJJJJJJHIJJJIJJJIJJJGH	NM:i:0	NH:i:1
HWI-1KL140:55:C20PMACXX:7:2308:10084:169327	0	2	32963063	50	4M430N47M	AACATTAAACACAGTGGGAACATTACTTTTGATGAGATTGTCAACATTGCC	CCCFFFFFHHHGGJCGHEIIJIJJGIIJJJJCHIGHFHIGIEGIIGIGIJI	NM:i:0	NH:i:1
HWI-1KL140:55:C20PMACXX:7:2307:9932:65502	0	2	32963061	50	6M430N45M	AGAACATTAAACACAGTGGGAACATTACTTTTGATGAGATTGTCAACATTG	@@CFFFFFHHHHHIGDFHIJGHGHGGHIIIIGIGIJIEDHGI@DFGHIIGI	NM:i:0	NH:i:1
HWI-1KL140:55:C20PMACXX:7:2307:9769:50423	0	2	32962465	50	51M	GAGCCATTGTGGGCAGGCTCCTGTGGGACGGTGAGGAGGGCTGGCGGTGAG	@?@DDDD;CC:;FFIEIF?@GFC9?FD8CFB?D?DFDFAAF;;@E:D,=@@	NM:i:0	NH:i:1
HWI-1KL140:55:C20PMACXX:7:2307:9698:160074	16	2	32961799	50	41M209N5M	CACCATGCCGCCCAAGTTCGACCCCAACGAGGTCAAAGTCGTGTAC	CCCFFFFFHHHHHJJJJJJJJJJJJIJJJIJJBFHJJJFHIJJJJJ	NM:i:0	NH:i:1
HWI-1KL140:55:C20PMACXX:7:2307:9616:87627	0	2	32961832	50	8M209N43M	CAAAGTCGTGTACCTGAGGTGCACCGGAGGCGAGGTCGGCGCCACATCCGC	@@@FFFFFHFFHFHHHIIJHFFGHGHEDHHIIJIJ@GHHHFDDDDDCCDBD	NM:i:0	NH:i:1
HWI-1KL140:55:C20PMACXX:7:2307:9608:178711	0	2	32963059	50	8M430N43M	GAAGAACATTAAACACAGTGGGAACATTACTTTTGATGAGATTGTCAACAT	BBBFFFFFHHHHHJJJJJJJJJIJJJJJJJJJJJJIIJIJJJJGIIJJJJJ	NM:i:0	NH:i:1
HWI-1KL140:55:C20PMACXX:7:2307:9125:72760	0	2	32963565	50	19M157N32M	TTGGCTAGAGAACTTTCTGGAACTATCAAGGAAATCCTGGGTACTGCACAG	@@@DFFDFHFFHFGHGGIFGDGIIGCGE@EE811:ECB@DFIGIJJGGIGG	NM:i:1	NH:i:1
HWI-1KL140:55:C20PMACXX:7:2307:9106:43796	0	2	32963058	50	9M430N42M	AGAAGAACATTAAACACAGTGGGAACATTACTTTTGATGAGATTGTCAACA	?;+ABB?D?CFBFFE:AF?AFE?=AFFFE><B4?9CCFBFF*:?BBFB9D3	NM:i:0	NH:i:1
HWI-1KL140:55:C20PMACXX:7:2307:9070:79818	0	2	32962108	50	15M451N27M	GGTCCTCTGGGTCTGTCTCCGAAGAAAGTTGGCGATGACATT	HHDHIJJJJJJHIJJJJJJJJIJJIJJJGGIJJJHJJJJJJJ	NM:i:0	NH:i:1
HWI-1KL140:55:C20PMACXX:7:2307:9035:164504	0	2	32963059	50	8M430N43M	GAAGAACATTAAACACAGTGGGAACATTACTTTTGATGAGATTGTCAACAT	@BBFFFFFHHHHHJJJIHHHHHIJJJIJJJJGGHGHIIJIJIJIFHIJJJJ	NM:i:0	NH:i:1
HWI-1KL140:55:C20PMACXX:7:2307:9002:120087	0	2	32963058	50	9M430N42M	AGAAGAACATTAAACACAGTGGGAACATTACTTTTGATGAGATTGTCAACA	CCCFFFFFHHHHHJJJJJJHHIIJJJJJJJJJJIJIIIIJJJJJJIIJJJJ	NM:i:0	NH:i:1
HWI-1KL140:55:C20PMACXX:7:2307:8973:126604	16	2	32961799	50	41M209N5M	CACCATGCCGCCCAAGTTCGACCCCAACGAGGTCAAAGTCGTGTAC	8?=?DDDDDFDDAEHGEG?AAE:?FGGEDDG8(9DFH@GG;-;FEE	NM:i:0	NH:i:1
HWI-1KL140:55:C20PMACXX:7:2307:8749:194563	0	2	32963553	50	31M157N20M	AGACACCGGTCTTTGGCTAGAGAACTTTCTGGAACTATCAAGGAGATCCTG	@<@FFDDDHCDFHGIGEGGHIGBDCDGIIHGG@F@GIEHHGHEGGC>DDHH	NM:i:0	NH:i:1
HWI-1KL140:55:C20PMACXX:7:2307:8561:112582	0	2	32961800	50	40M209N11M	ACCATGCCGCCCAAGTTCGACCCCAACGAGGTCAAAGTCGTGTACCTGAGG	CCCFFFFFHHFHGJJJJJJJJJJIJJJJIIJGHIIIIHIIHIIJJJJGIHH	NM:i:0	NH:i:1
HWI-1KL140:55:C20PMACXX:7:2307:8544:173910	0	2	32963059	50	51M	GAAGAACAGTGAGTCGGCCCCACTCCCTGGGTTTCCGCTGCAGTGTGCTAC	BBCFFFFFHDFHHHIJJJJJJJJJJJJJIJJBFHJIGIJJIJJHIHJJJJJ	NM:i:0	NH:i:1
HWI-1KL140:55:C20PMACXX:7:2307:8429:166625	16	2	32963566	50	18M157N29M	TGGCTAGAGAACTTTCTGGAACTATCAAGGAGATCCTGGGTACTGCA	FFFFHHGHHJJJJJJJIJJIIJIGIJJIJIJJJJJJJJJJFHJJJJJ	NM:i:0	NH:i:1
HWI-1KL140:55:C20PMACXX:7:2307:8245:131837	0	2	32962119	50	51M	TCTGGTAAGTCGTCGCTCCCGAGCCGTAGACCTCTAACGTGCATGCTGTTT	BCCFFEFFHHFHHJJJIJIJJIJIJJHJIIJIIIJIJJIHHGJJJJJJJJJ	NM:i:0	NH:i:1
HWI-1KL140:55:C20PMACXX:7:2307:8236:192521	16	2	32963697	50	34M	TGGAATTCTTTCCCCTGTGACTGAGGCCACCATT	8?@??BDD?H<A?F>GECBBDC@@G=FFF=DEBF	NM:i:0	NH:i:1
HWI-1KL140:55:C20PMACXX:7:2307:8218:81904	0	2	32961802	50	38M209N13M	CATGCCGCCCAAGTTCGACCCCAACGAGGTCAAAGTCGTGTACCTGAGGTG	CCCFFFFFHHHHHHIIIJJJJJJJJJJJJFHHIIIGHJIIHIJJJJIJJHH	NM:i:0	NH:i:1
HWI-1KL140:55:C20PMACXX:7:2307:7988:115732	0	2	32963058	50	9M430N42M	AGAAGAACATTAAACACAGTGGGAACATTACTTTTGATGAGATTGTCAACA	CCCFFFFFHHHHHJJJJJJJJJJJJJJJJJJJIJJJHIJJJJJJJGIJIJJ	NM:i:0	NH:i:1
HWI-1KL140:55:C20PMACXX:7:2307:7943:44033	0	2	32963555	50	29M157N22M	ACACCGGTCTTTGGCTAGAGAACTTTCTGGAACTATCAAGGAGATCCTGGG	B@@DFFFFHHHHHJJJIJJJJJJJJJGEGGHIJJJIEGGHAGIGIJIJJII	NM:i:0	NH:i:1
HWI-1KL140:55:C20PMACXX:7:2307:7915:78212	0	2	32961803	50	37M209N14M	ATGCCGCCCAAGTTCGACCCCAACGAGGTCAAAGTCGTGTACCTGAGGTGC	CCCFFFFFHHHHHJJIJJJJJJJJJJJJFHIJGIIIIIGIJJIFGIJIEHH	NM:i:0	NH:i:1
HWI-1KL140:55:C20PMACXX:7:2307:7828:92534	0	2	32963058	50	9M430N42M	AGAAGAACATTAAACACAGTGGGAACATTACTTTTGATGAGATTGTCAACA	CCBFFFFFHHHGHJIIIJJIIJJIGGHIJJIJJJJJGIIJJIIHIIIJIJI	NM:i:0	NH:i:1
HWI-1KL140:55:C20PMACXX:7:2307:7698:122396	0	2	32963058	50	9M430N42M	AGAAGAACATTAAACACAGTGGGAACATTACTTTTGATGAGATTGTCAACA	CC@FFFFFHHHHHJJJJJJIHIIJJJJJJJJJJJJJGIIIJJJJJJJJJII	NM:i:0	NH:i:1
HWI-1KL140:55:C20PMACXX:7:2307:7650:70918	0	2	32963563	50	21M157N30M	CTTTGGCTAGAGAACTTTCTGGAACTATCAGGGAGATCCTGGGTACTGCAC	CCCFFFFFHHHHHJJJJJJJJJJJJIJJJI2AFEFHIJJJIJJFHIJIJJJ	NM:i:1	NH:i:1
HWI-1KL140:55:C20PMACXX:7:2307:7625:141912	0	2	32963059	50	8M430N43M	GAAGAACATTAAACACAGTGGGAACATTACTTTTGATGAGATTGTCAACAT	C@@FFFFFHHHHFIJJJJHIJJJIJIIJJIJJGJJIIIIJHIJJIIIIJIJ	NM:i:0	NH:i:1
HWI-1KL140:55:C20PMACXX:7:2307:7541:98778	0	2	32963058	50	9M430N42M	AGAAGAACATTAAACACAGTGGGAACATTACTTTTGATGAGATTGTCAACA	CC@FFFFFHHHGHIIJIIJHIJJEFHGHHJJJJJIIHGIJIFIHGIJJIJI	NM:i:0	NH:i:1
HWI-1KL140:55:C20PMACXX:7:2307:7535:11640	0	2	32963061	50	6M430N45M	AGAACATTAAACACAGTGGGAACATTACTTTTGATGAGATTGTCAACATTG	CCCFFFFFHHHHHJJJFHIJJJJJJJIJJJJJJGJJJJJJJJJJJJJIJJI	NM:i:0	NH:i:1
HWI-1KL140:55:C20PMACXX:7:2307:7498:196931	0	2	32963058	50	9M430N42M	AGAAGAACATTAAACACAGTGGGAACATTACTTTTGATGAGATTGTCAACA	CCCFFFFFHHHHHJJJJJJIIJJJJJJJJJJJJJJHHIIJJIIJJJIIJIJ	NM:i:0	NH:i:1
HWI-1KL140:55:C20PMACXX:7:2307:7450:7842	0	2	32963058	50	9M430N42M	AGAAGAACATTAAACACAGTGGGAACATTACTTTTGATGAGATTGTCAACA	CCCFFFFFHHHHHJJJJJJIIJIJJJJJJJJIJJJJJIIJJIJJJJJJJJJ	NM:i:0	NH:i:1
HWI-1KL140:55:C20PMACXX:7:2307:7315:174707	0	2	32963058	50	9M430N42M	AGAAGAACATTAAACACAGTGGGAACATTACTTTTGATGAGATTGTCAACA	CCCFFFFFHHHHHJJJJJJIJJJIJJJJJJJJJJJIIJJJJIJJJIIJJJJ	NM:i:0	NH:i:1
HWI-1KL140:55:C20PMACXX:7:2307:7087:131369	0	2	32963058	50	9M430N42M	AGAAGAACATTAAACACAATGGGAACATTACTTTTGATGAGATTGACAACA	???B?DDDDDDD?EEEIE++3<<+2A+229*CE<EE8<D?C*?DB*?9082	NM:i:2	NH:i:1
HWI-1KL140:55:C20PMACXX:7:2307:6994:76330	0	2	32961803	50	37M209N14M	ATGCCGCCCAAGTTCGACCCCAACGAGGTCAAAGTCGTGTACCTGAGGTGC	B@@FFDFFHHHHHJJJJJJJJJJJJJJI@FHHEFDDHFHIJJJJIIJJIHH	NM:i:0	NH:i:1
HWI-1KL140:55:C20PMACXX:7:2307:6949:144354	0	2	32962670	50	3M312N44M	CAGATCGAGGTGGTGCCTTCTGCCTCAGCCCTGATCATCAAAGCCCT	@BCDFFFFHH@DHCGHIJJJJIIIJJJJIJJJJJJJJJJJJJJJIJJ	NM:i:0	NH:i:1
HWI-1KL140:55:C20PMACXX:7:2307:6944:158075	0	2	32963061	50	6M430N45M	AGAACATTAAACACAGTGGGAACATTACTTTTGATGAGATTGTCAACATTG	CCCFFFFFHHHHHJJJIJJJIIJJJJJJJJJJHIIJJJIJJJHIIIJJJJI	NM:i:0	NH:i:1
HWI-1KL140:55:C20PMACXX:7:2307:6698:106104	0	2	32963058	50	9M430N42M	AGAAGAACATTAAACACAGTGGGAACATTACTTTTGATGAGATTGTCAACA	@BBFFFFFHHHHHJJJJJJHJJJJJGJIJIJJJJJJIJJIJIJJJIIIJJI	NM:i:0	NH:i:1
HWI-1KL140:55:C20PMACXX:7:2307:6534:184857	0	2	32963059	50	8M430N43M	GAAGAACATTAAACACAGTGGGAACATTACTTTTGATGAGATTGTCAACAT	CCCFFFFFHHHHHJJJJJEIIJJJIIJJIJJJJJIGJJJJJJJJJJJJIJJ	NM:i:0	NH:i:1
HWI-1KL140:55:C20PMACXX:7:2307:6532:7219	0	2	32963061	50	6M430N45M	AGAACATTAAACACAGTGGGAACATTACTTTTGATGAGATTGTCAACATTG	CCCFFFFFHHHHHJJJHIIJIJJJJJIJJJJJJGIJJJJJJJJJJJIJJJI	NM:i:0	NH:i:1
HWI-1KL140:55:C20PMACXX:7:2307:6474:176024	16	2	32961799	50	41M209N5M	CACCATGCCGCCCAAGTTCGACCCCAACGAGGTCAAAGTCGTGTAC	@C@FFFFFHDDFFGHGDHIJHHEFHJIGHIFF?DFFDBBGIIJJEH	NM:i:0	NH:i:1
HWI-1KL140:55:C20PMACXX:7:2307:6429:182967	0	2	32963058	50	9M430N42M	AGAAGAACATTAAACACAGTGGGAACATTACTTTTGATGAGATTGTCAACA	<?<DDDDFHHHGHHIIIHE?FCHGFHDGEIEIHIGHIIGGGD<DHIGIJJJ	NM:i:0	NH:i:1
HWI-1KL140:55:C20PMACXX:7:2307:6217:193897	0	2	32962670	50	3M312N44M	CAGATCGAGGTGGTGCCTTCTGCCTCAGCCCTGATCATCAAAGCCCT	?@;DDD?ADD@DFDHIIGGGGGIIEIGHEGHHIDHEHIIIAGHFHFH	NM:i:0	NH:i:1
HWI-1KL140:55:C20PMACXX:7:2307:6164:35507	16	2	32963566	50	18M157N29M	TGGCTAGAGAACTTTCTGGAACTATCAAGGAGATCCTGGGTACTGCA	FFFFHHHHHIJJJJJJJJJJJHIIIJJJJJJJIIIJJJJJIJJJJJJ	NM:i:0	NH:i:1
HWI-1KL140:55:C20PMACXX:7:2307:6161:176811	0	2	32963060	50	7M430N44M	AAGAACATTAAACACAGTGGGAACATTACTTTTGATGAGATTGTCAACATT	CCCFFFFFHHHHHJJJJGIJJJJJIJJJJJJJJJFGIIIIJJIFIIJJJJI	NM:i:0	NH:i:1
HWI-1KL140:55:C20PMACXX:7:2307:6063:80923	16	2	32961799	50	41M209N5M	CACCATGCCGCCCAAGTTCGACCCCAACGAGGTCAAAGTCGTGTAC	@CCFFFFFHHGHGJGIHIJJDGIJJJGHGHFF?DHIJJBFF@FCHI	NM:i:0	NH:i:1
HWI-1KL140:55:C20PMACXX:7:2307:5943:102840	0	2	32963050	50	17M430N30M	GAAGAAGCAGAAGAACATTAAACACAGTGGGAACATTACTTTTGATG	BCCFFFFFHHHHHJJJHHJJJJJJJGHHIJHEHIHIJHJIJJJJIJJ	NM:i:0	NH:i:1
HWI-1KL140:55:C20PMACXX:7:2307:5941:47013	0	2	32963059	50	8M430N43M	GAAGAACATTAAACACAGTGGGAACATTACTTTTGATGAGATTGTCAACAT	@=@DFFFFHHHHHJGIJIBIHJHIIJJJHGIIGJJIIJGHHECGIHIJJJJ	NM:i:0	NH:i:1
HWI-1KL140:55:C20PMACXX:7:2307:5897:107604	0	2	32963059	50	8M430N43M	GAAGAACATTAAACACAGTGGGAACATTACTTTTGATGAGATTGTCAACAT	BCCFFFFFHHHHGJJJHIHHIJHJJIIJJJIJJIJGGGJJJJIJHIJJIJJ	NM:i:0	NH:i:1
HWI-1KL140:55:C20PMACXX:7:2307:5829:95347	0	2	32963843	50	11M137N40M	AGTGCCCAGCTAGTTAAGAAGCAACAAGAAAATATTCCAATAAAAGACTAT	@@:DDDFEFDHDDGGGGBHGGHIGIJJIJJ>EEBGFHIJJAFDHEHIJJIG	NM:i:0	NH:i:1
HWI-1KL140:55:C20PMACXX:7:2307:5810:43088	0	2	32963556	50	51M	CACCGGTCTTTGGCTAGAGAACTTTCTGGTAAGAGCACGCTATTTTCCCTG	BCCFFFDDHHHHHJJJJIJJJJJIJJIJJGGHIIIJJJJIIIJJJJJJIJI	NM:i:0	NH:i:1
HWI-1KL140:55:C20PMACXX:7:2307:5692:138060	0	2	32961803	50	37M209N14M	ATGCCGCCCAAGTTCGACCCCAACGAGGTCAAAGTCGTGTACCTGAGGTGC	CCCFFFFFHHHHFIGIJJJJJJJJJGHJ?GHIJIGHIHIHGIJJJJJJIHH	NM:i:0	NH:i:1
HWI-1KL140:55:C20PMACXX:7:2307:5663:167299	0	2	32963058	50	9M430N42M	AGAAGAACATTAAACACAGTGGGAACATTACTTTTGATGAGATTGTCAACA	CCCFFFFFHHHHHJJJJJJHIJJJJJIJJJJJJJJJIIIJJIIJJIIJIIH	NM:i:0	NH:i:1
HWI-1KL140:55:C20PMACXX:7:2307:5511:110815	0	2	32963059	50	8M430N43M	GAAGAACATTAAACACAGTGGGAACATTACTTTTGATGAGATTGTCAACAT	CBCFFFFFHHHHHJIJJJIGIGHHIJJIJIJJJJIGIJHIIHHIIIIIIIJ	NM:i:0	NH:i:1
HWI-1KL140:55:C20PMACXX:7:2307:5332:8521	0	2	32962640	50	33M312N18M	GTGAAACTGACCATCCAGAACAGACAGGCCCAGATCGAGGTGGTGCCTTCT	8=;1BDDDF>>F?3<AED@E;CF;C9@FGHEE3CD*0:?F)?(0?F8BCC<	NM:i:0	NH:i:1
HWI-1KL140:55:C20PMACXX:7:2307:5318:16116	0	2	32963059	50	8M430N43M	GAAGAACATTAAACACAGTGGGAACATTACTTTTGATGAGATTGTCAACAT	B@BFFFFFHHHHHJJJJJIJJJHJIIJJJJJJJJJHIJJJJJJJJJJJJJJ	NM:i:0	NH:i:1
HWI-1KL140:55:C20PMACXX:7:2307:5198:153096	0	2	32963056	50	11M430N40M	GCAGAAGAACATTAAACACAGTGGGAACATTACTTTTGATGAGATTGTCAA	CCCFFFFFHHHHHJJJIIJJJHIJJJJJJJJJJIIJJIHHIJJIIIIGIHI	NM:i:0	NH:i:1
HWI-1KL140:55:C20PMACXX:7:2307:4877:94342	0	2	32963060	50	7M430N44M	AAGAACATTAAACACAGTGGGAACATTACTTTTGATGAGATTGTCAACATT	CCCFFFFFHGHHHJJJJGIIJIJJJJJJJJJJIJIJIJJJJJJIIJJJJJJ	NM:i:0	NH:i:1
HWI-1KL140:55:C20PMACXX:7:2307:4831:39805	0	2	32961800	50	40M209N11M	ACCATGCCGCCCAAGTTCGACCCCAACGAGGTCAAAGTCGTGTACCTGAGG	CCCFDFFFHHHHHJJJJJJJJJJJIJJJHIJDHIIIIFHIJIIJJJJIIHH	NM:i:0	NH:i:1
HWI-1KL140:55:C20PMACXX:7:2307:4764:48395	0	2	32963058	50	9M430N42M	AGAAGAACATTAAACACAGTGGGAACATTACTTTTGATGAGATTGTCAACA	CCCFFFFFHHHHHJJJJJJFHIJJIIJJJJJJJJJJJJJHHIIJJIJGHIG	NM:i:0	NH:i:1
HWI-1KL140:55:C20PMACXX:7:2307:4646:153434	0	2	32963059	50	8M430N43M	GAAGAACATTAAACACAGTGGGAACATTACTTTTGATGAGATTGTCAACAT	CCCFFFFFHHHHHJJJJJIIIJJJJJJJJJJJJJJIIJJJIJJJJJIJJJJ	NM:i:0	NH:i:1
HWI-1KL140:55:C20PMACXX:7:2307:4402:3901	0	2	32963059	50	8M430N43M	GAAGAACATTAAACACAGTGGGAACATTACTTTTGATGAGATTGTCAACAT	CBCFFFFFHHHHHJJJJJHHJJJJJJJJJJJJJJJIJJJJJJJIIIIJJJJ	NM:i:0	NH:i:1
HWI-1KL140:55:C20PMACXX:7:2307:4343:71232	0	2	32963061	50	6M430N45M	AGAATATTAAACACAGTGGGAACATTACTTCTGATGAGATTGTCAACATTG	CCCFFFFFHHHHHJJJGHIJJJJJJJIJJI+:EFIGJJIJJJJJJJIJJJJ	NM:i:2	NH:i:1
HWI-1KL140:55:C20PMACXX:7:2307:3991:16807	0	2	32963835	50	19M137N32M	TGCAGTGGAGTGCCCAGCTAGTTAAGAAGCAACAAGAAAATATTCCAATAA	@<@DD?DD?F2A4CFFIIGEGFHEFEHEA3AGGEIIFIIFFCFEFIIIFII	NM:i:0	NH:i:1
HWI-1KL140:55:C20PMACXX:7:2307:3980:55275	16	2	32963566	50	18M157N29M	TGGCTAGAGAACTTTCTGGAACTATCAAGGAGATCCTGGGTACTGCA	FFFFHHHHHCHIIGIJJJJJJEECGIIGIJJJJFIJJJIJIJJJJJJ	NM:i:0	NH:i:1
HWI-1KL140:55:C20PMACXX:7:2307:3763:124724	0	2	32963058	50	9M430N42M	AGAAGAACATTAAACACATTGGCAACATTACTTTTGATGAGATTGTCAACA	CC@FFFFFHHHHHJJJJJ+<FHIJIJJHJIJIJJJJFHIJJHIIIIJIJJI	NM:i:2	NH:i:1
HWI-1KL140:55:C20PMACXX:7:2307:3718:4018	16	2	32963551	50	47M	TGAGACACCGGTCTTTGGCTAGAGAACTTTCTGGTAAGAGCACGCTA	CCCFFFFFHHHFHJJJJJJJJJJJGHIGIJJJJJHHIJIJJJJGIJJ	NM:i:0	NH:i:1
HWI-1KL140:55:C20PMACXX:7:2307:3439:38033	0	2	32963059	50	51M	GAAGAACAGTCAGTCGGCCCCACTCCCTGGGTTTCCGCTGCAGTGTGCTAC	?=@DDDDDDH3FB:EE>EHBHAF?B?FFGGGBFGDHFBEGB=@==CEG;CD	NM:i:1	NH:i:1
HWI-1KL140:55:C20PMACXX:7:2307:3109:140820	0	2	32963058	50	9M430N42M	AGAAGAACATTAAACACAGTGGGAACATTACTTTTGATGAGATTGTCAACA	CCCFFFFFHHHHHJJJJJJJJJIHIJGIJJJJJJJJIJJJJEIIJJJJJJI	NM:i:0	NH:i:1
HWI-1KL140:55:C20PMACXX:7:2307:3103:3280	0	2	32963058	50	9M430N42M	AGAAGAACATTAAACACAGTGGGAACATTACTTTTGATGAGATTGTCAACA	CCCFFFFFHHHHHJJJJJJIIJJJJJJJJJJJJJJJIJJJJJJJJIJJJJJ	NM:i:0	NH:i:1
HWI-1KL140:55:C20PMACXX:7:2307:3059:112663	0	2	32963059	50	8M430N43M	GAAGAACATTAAACACAGTGGGAACATTACTTTTGATGAGATTGTCAACAT	CBCFFFFFHHHHHJJJJJIJJJHJJJJJJJJJJJJHIJJJIIIJJJIJIJJ	NM:i:0	NH:i:1
HWI-1KL140:55:C20PMACXX:7:2307:2818:35402	0	2	32963059	50	8M430N43M	GAAGAACATTAAACACAGTGGGAACATTACTTTTGATGAGATTGTCAACAT	CCCFFFFFHHGHHJJJJJHJJJJJIIJJJJJJJIIIIIJJJJJJJJJJJIJ	NM:i:0	NH:i:1
HWI-1KL140:55:C20PMACXX:7:2307:2716:171752	0	2	32963059	50	8M430N43M	GAAGAACATTAAACACAGTGGGAACATTACTTTTGATGAGATTGTCAACAT	CB@FFFFFHHHHHJJJJJJJJJJJJJJJJJJJJJGGHIIJJJJJJJIJJJJ	NM:i:0	NH:i:1
HWI-1KL140:55:C20PMACXX:7:2307:2459:172095	0	2	32961803	50	37M209N14M	ATGCCGCCCAAGTTCGACCCCAACGAGGTCAAAGTCGTGTACCTGAGGTGC	CC@FFFFFHHHHHJJJJJJJIJJJIEHIGFGIJJIGIGIJGEIIHEHJ>EE	NM:i:0	NH:i:1
HWI-1KL140:55:C20PMACXX:7:2307:2426:63781	0	2	32963058	50	9M430N42M	AGAAGAACATTAAACACAGTGGGAACATTACTTTTGATGAGATTGTCAACA	BCCFFFFFHH4DHIJJJJJHIJJJIJJJJJIJJJJJIIJJJHIJJJJJJJF	NM:i:0	NH:i:1
HWI-1KL140:55:C20PMACXX:7:2307:2400:119008	0	2	32963058	50	9M430N42M	AGAAGAACATTAAACACAGTGGGAACATTAGTTTTGATGAGATTGTCAACA	@@@DDDDDFHFHDCFFF?C3AACGI=G+2C*@GB?81C?::B9?:0?FH<9	NM:i:1	NH:i:1
HWI-1KL140:55:C20PMACXX:7:2307:2188:153109	0	2	32963059	50	8M430N43M	GAAGAACATTAAACACAGTGGGAACATTACTTTTGATGAGATTGTCAACAT	@@@FDFFFHDHHHIIJIIDHGHGIIIJJJJIJJJJIJJIGIIJJBGFEGEG	NM:i:0	NH:i:1
HWI-1KL140:55:C20PMACXX:7:2307:21338:65918	0	2	32963033	50	34M430N17M	GAGCCACCGAGAGACAGGAAGAAGCAGAAGAACATTAAACACAGTGGGAAC	@CCFFFFFHGAFFBHIHGGGGFEGGIIIJIIJJIIIJIJJIGGI?FGGBCE	NM:i:0	NH:i:1
HWI-1KL140:55:C20PMACXX:7:2307:2126:152653	0	2	32963058	50	9M430N42M	AGAAGAACATTAAACACAGTGGGAACATTACTTTTGATGAGATTGTCAACA	CCCFFFFFHHHHGJJJJJJIJJJIJJJJJJJJJJJHIJIJJJJJJJJIJJJ	NM:i:0	NH:i:1
HWI-1KL140:55:C20PMACXX:7:2307:20969:82856	16	2	32961799	50	41M209N5M	CACCATGCCGCCCAAGTTCGACCCCAACGAGGTCAAAGTCGTGTAC	CCCFFFFFHHHHHJJJJJJJJIJJJJJJJGJJFHGIIJHIIGHIIJ	NM:i:0	NH:i:1
HWI-1KL140:55:C20PMACXX:7:2307:20843:123536	0	2	32963021	50	46M430N5M	AAAGCCCTCAAGGAGCCACCGAGAGACAGGAAGAAGCAGAAGAACATTAAA	??@D?3BDFFF<DDFEFI<BFAA<@GDFGFE;@D@**9BDFBAFECE@@FF	NM:i:0	NH:i:1
HWI-1KL140:55:C20PMACXX:7:2307:20300:97001	0	2	32962076	50	47M451N4M	TCGGCGCCACATCCGCCTTGGCCCCGAAGATCGGTCCTCTGGGTCTGTCTC	CCCFFFFFHHHHHHIJJJJHIGJJJJHIIHIJIJCHIIIJIJHHHHFFFFF	NM:i:0	NH:i:1
HWI-1KL140:55:C20PMACXX:7:2307:20047:12777	0	2	32963059	50	8M430N43M	GAAGAACATTAAACACAGTGGGAACATTACTTTTGATGAGATTGTCAACAT	;@;BDDDD>B<:A<:<+AC?:E++<8AF<F@C>G@;CF*??DBFB:BG>FD	NM:i:0	NH:i:1
HWI-1KL140:55:C20PMACXX:7:2307:19700:27319	0	2	32963728	50	51M	ATTCTTACTGTAGGAACTATCAAGGAGATCCAGGGTACTGCACAGTCTGTG	@@@=BDFFHGFHHIJJJJJJJGHJJIJJJJJJJJIFHIJJJJJJIHHJIJJ	NM:i:1	NH:i:1
HWI-1KL140:55:C20PMACXX:7:2307:19663:140739	0	2	32962656	50	17M312N34M	AGAACAGACAGGCCCAGATCGAGGTGGTGCCTTCTGCCTCAGCCCTGATCA	CCCFFFFFHGHHGJJJJIIJJGII?EHDFGJJJIHIIIIJJJIIJJIJGIG	NM:i:0	NH:i:1
HWI-1KL140:55:C20PMACXX:7:2307:1946:81932	0	2	32963570	50	51M	TAGAGAACTTTCTGGTAAGAGCACGCTATTTTCCCTGAGTGGTGGCTGCCA	CCCFFFFFHHHHHIJIHHIJHHIJJJJJGIIGIJJIIJIFHIGIIJGJIHG	NM:i:0	NH:i:1
HWI-1KL140:55:C20PMACXX:7:2307:19021:121462	0	2	32962073	50	50M451N1M	AGGTCGGCGCCACATCCGCCTTGGCCCCGAAGATCGGTCCTCTGGGTCTGT	BCCDFFFFHHHHHJJJJJJJJJJJJJJJJJJJJJJJJJHHHFFCEFCCEEE	NM:i:0	NH:i:1
HWI-1KL140:55:C20PMACXX:7:2307:18977:135051	0	2	32963059	50	8M430N43M	GAAGAACATTAAACACAGTGGGAACATTACTTTTGATGAGATTGTCAACAT	CCBFFFFFHHHHHJJJJJJJJJIJJJJJIIJJJJIIJJJJJJJJJJJJJJJ	NM:i:0	NH:i:1
HWI-1KL140:55:C20PMACXX:7:2307:18619:136386	0	2	32963058	50	9M430N42M	AGAAGAACATTAAACACAGTGGGAACATTACTTTTGATGAGCTTGTCAACA	==@D?ADD?DDFF<F<:A33?;=+AE8CBBEFE>F@1CFC9*?B9DGIIIG	NM:i:1	NH:i:1
HWI-1KL140:55:C20PMACXX:7:2307:18553:105896	0	2	32962664	50	9M312N42M	CAGGCCCAGATCGAGGTGGTGCCTTCTGCCTCAGCCCTGATCATCAAAGCC	@CCFFFFFHFHHHGIGEGH1CHHGIIGIIGGG>FHDBFHEHIJJJIICHGG	NM:i:0	NH:i:1
HWI-1KL140:55:C20PMACXX:7:2307:18317:31918	16	2	32963054	50	13M430N31M	AAGGAGAAGAACATTAAACACAGTGGGAACATTACTTTTGATGA	@@@DDD;?FCDB?GG@FBIDFADH@FAGGEHIAAEFFGBDB>B>	NM:i:1	NH:i:1
HWI-1KL140:55:C20PMACXX:7:2307:18303:69939	0	2	32963548	50	36M157N7M	AGATGAGACACCGGTCTTTGGCTAGAGAACTTTCTGGAACTAT	@CCFFFFFHHHHHJIJJJJJJJJJJJJIIJJJJJIIJHJJJJJ	NM:i:0	NH:i:1
HWI-1KL140:55:C20PMACXX:7:2307:18291:139429	16	2	32963054	50	13M430N31M	AAGCAGAAGAACATTAAACACAGTGGGAACATTACTTTTGATGA	CCCFFFFFFGHHHJJJJGHIIJJFFEIJIJGGGEHJJJJJHIJI	NM:i:0	NH:i:1
HWI-1KL140:55:C20PMACXX:7:2307:18204:199629	0	2	32963058	50	9M430N42M	AGAAGAACATTAAACACAGTGGGAACATTACTTTTGATGAGATTGTCAACA	CCCFFFFFHHHHHJJJJJJJIJJIJJIJJJJJJJJJIJJJJJJJJJJJJJI	NM:i:0	NH:i:1
HWI-1KL140:55:C20PMACXX:7:2307:18002:164664	0	2	32963059	50	8M430N43M	GAAGAACATTAAACACAGTGGGAACATTACTTTTGATGAGATTGACAACAT	?;?D;DDDDDDDDA4E+C<CF?33<22<2:1:?:?DD*1C9?B?*??D;DD	NM:i:1	NH:i:1
HWI-1KL140:55:C20PMACXX:7:2307:17937:104265	16	2	32963566	50	18M157N29M	TGGCTAGAGAACTTTCTGGAACTATCAAGGAGATCCTGGGTACTGCA	FFDFHFHGHGIIIIIHIIJIJJJFGCHIIGCHGCGIJGIJFHGIJJJ	NM:i:0	NH:i:1
HWI-1KL140:55:C20PMACXX:7:2307:17881:173944	0	2	32961828	50	12M209N39M	AGGTCAAAGTCGTGTACCTGAGGTGCACCGGAGGCGAGGTCGGCGCCACAT	BBCBDFFFHHHHHJHIJJJJIJJHIJJJJJJIJJIJIJJEHJHFDDDDDDD	NM:i:0	NH:i:1
HWI-1KL140:55:C20PMACXX:7:2307:17843:19066	16	2	32963054	50	13M430N31M	AAGCAGAAGAACATTAAACACAGTGGGAACATTACTTTTGATGA	CCCFFFFFHHHHHJJJIJJJJJJHHJJJJJJJJJJJJJJJGIJJ	NM:i:0	NH:i:1
HWI-1KL140:55:C20PMACXX:7:2307:17820:131826	0	2	32963058	50	9M430N42M	AGAAGAACATTAAACACAGTGGGAACATTACTTTTGATGAGATTGTCAACA	?@:AADDDBFA8D@GFIE:CBFE:FE?FHBFFCF@DDEFFDF>DDBG@D@F	NM:i:0	NH:i:1
HWI-1KL140:55:C20PMACXX:7:2307:1777:37596	0	2	32963061	50	6M430N45M	AGAACATTAAACACAGTGGGAACATTACTTTTGATGAGATTGTCAACATTG	@@@DDDFFHH2ADGEGACF@GHI>HHHGHCB@FGEHIAEDAG?<BFHCHH>	NM:i:0	NH:i:1
HWI-1KL140:55:C20PMACXX:7:2307:17679:188289	0	2	32963058	50	9M430N42M	AGAAGAACATTAAACACAGTGGGAACATTACTTTTGATGAGATTGTCAACA	CC@FFFFFHGGHHJJJJJJ@HHIJJJJJJIJJJJJJIIJJJIIJJIIJJJJ	NM:i:0	NH:i:1
HWI-1KL140:55:C20PMACXX:7:2307:17617:33993	16	2	32961797	50	43M209N1M	TCCACCATGCCGCCCAAGTTCGACCCCAACGAGGTCAAAGTCGT	@CCFFFFFGHHHGJJJJJHIJJJIJJJJJIJGIJDHIJJJGHIH	NM:i:0	NH:i:1
HWI-1KL140:55:C20PMACXX:7:2307:17559:193688	0	2	32961834	50	6M209N45M	AAGTCGTGTACCTGAGGTGCACCGGAGGCGAGGTCGGCGCCACATCCGCCT	BCCDFFFFHFHHHJJJIHHIJJJJJIIJJJJJIAGHIFFDDDDDDDDDDDD	NM:i:0	NH:i:1
HWI-1KL140:55:C20PMACXX:7:2307:17528:34914	16	2	32961838	50	2M209N44M	CGTGTACCTGAGGTGCACCGGAGGCGAGGTCGGCGCCACATCCGCC	BCCFFFFFHHFHHGHHJJJJJJJIJJJJJ@FHHHGFFFDEEEDDDD	NM:i:0	NH:i:1
HWI-1KL140:55:C20PMACXX:7:2307:17352:70487	0	2	32963058	50	9M430N42M	AGAAGAACATTAAACACAGTGGGAACATTACTTTTGATGAGATTGTCAACA	@CCFFFFFHHHHHJJJJJJIIJJIIJJJJJJJJJJIGIGJJIIIIJJJJJJ	NM:i:0	NH:i:1
HWI-1KL140:55:C20PMACXX:7:2307:17324:76212	16	2	32962113	50	24M	TCTGGGTCTGGTAAGTCGTCGCTC	@BCFFFDDHH;FHHIIJJIJJJJJ	NM:i:0	NH:i:1
HWI-1KL140:55:C20PMACXX:7:2307:17207:94523	0	2	32963058	50	9M430N42M	AGAAGAACATTAAACACAGTGGGAACATTACTTTTGATGAGATTGTCAACA	CCCFFFFFHHHHHJJJJJJIJJJHIJIJJJIJJJJJIIIJJHJJJJJJJJI	NM:i:0	NH:i:1
HWI-1KL140:55:C20PMACXX:7:2307:17196:157077	0	2	32961800	50	40M209N11M	ACCATGCCGCCCAAGTTCGACCCCAACGAGGTCAAAGTCGTGTACCTGAGG	@@<DFFFFHGDAD:CE@EDFE@GHGGG=8@A0?FFE@8C@HG@DGCE77=;	NM:i:0	NH:i:1
HWI-1KL140:55:C20PMACXX:7:2307:17172:62803	0	2	32963058	50	9M430N42M	AGAAGAACATTAAACACAGTGGGAACATTACTTTTGATGAGATTGTCAACA	CCCFFFFFHHHHHJJJJJJIIJJJJJJJJJJJJJJIIJJJJJJJJIJJJJI	NM:i:0	NH:i:1
HWI-1KL140:55:C20PMACXX:7:2307:17085:79169	0	2	32963058	50	9M430N42M	AGAAGAACATTAAACACAGTGGGAACATTACTTTTGATGAGATTGTCAACA	CCCFFFFFHHHHHJJJJJJIIJJJIJIJJJJJJJJJJIJIIGJJJIJJJJJ	NM:i:0	NH:i:1
HWI-1KL140:55:C20PMACXX:7:2307:16990:155640	0	2	32963058	50	9M430N42M	AGAAGAACATTAAACACAGTGGGAACATTACTTTTGATGAGATTGTCAACA	@?8DD?DDHF?CFHGDEEHEEDGIIDFHEFHGIECIGEAEHHGIIIIIAHH	NM:i:0	NH:i:1
HWI-1KL140:55:C20PMACXX:7:2307:16959:27600	0	2	32961838	50	2M209N42M	CGTGTACCTGAGGTGCACCGGAGGCGAGGTCGGCGCCACATCCG	FHHHHHIJJIJJJEFHGIJJJJJIJJIJJAHGHHFDDDDDDDDD	NM:i:0	NH:i:1
HWI-1KL140:55:C20PMACXX:7:2307:16872:70252	0	2	32963059	50	8M430N43M	GAAGAACATTAAACACAGTGGGAACATTACTTTTGATGAGATTGTCAACAT	CCCFFFFFHHGHHJJIHIIIIJHJJJJJJJJJJJJIJJJJIJJJIJIJIJI	NM:i:0	NH:i:1
HWI-1KL140:55:C20PMACXX:7:2307:16835:84456	0	2	32963056	50	11M430N40M	GCAGAAGAACATTAAACACAGTGGGAACATTACTTTTGATGAGATTGTCAA	CCCFFFFFHHHHHJJJJJJJJIJJJJJJJJIJJJJJJJIJJJJJJJJJJII	NM:i:0	NH:i:1
HWI-1KL140:55:C20PMACXX:7:2307:16407:176254	0	2	32963058	50	9M430N42M	AGAAGAACATTAAACACAGTGGGAACATTACTTTTGATGAGATTGTCAACA	CCCFFFFFHHHHHIJJJJIHIIJJJJJJJIJJIJJIIJJJJJJJJIIJJJI	NM:i:0	NH:i:1
HWI-1KL140:55:C20PMACXX:7:2307:16353:187708	0	2	32963538	50	46M157N5M	ATTGCCCGGCAGATGAGACACCGGTCTTTGGCTAGAGAACTTTCTGGAACT	@@CFFFFFDAHDHIED?GDGGDHGHHABDFEEGIIGGCDHIGHHGGIFHII	NM:i:0	NH:i:1
HWI-1KL140:55:C20PMACXX:7:2307:16236:2442	0	2	32963059	50	8M430N43M	GAAGAACATTAAACACAGTGGGAACATTACTTTTGATGAGATTGTCAACAT	@@@FFFFFHGHHHJJIJJDHIFFGGFHIGFHIJJGEHIJJGIJJJJJJJJJ	NM:i:0	NH:i:1
HWI-1KL140:55:C20PMACXX:7:2307:15622:188083	0	2	32963058	50	9M430N42M	AGAAGAACATTAAACACAGTGGGAACATTACTTTTGATGAGATTGTCAACA	CCCFFFFFHHHHHJJJJJJJIJJJJJJJJJJJJJJIHJJIJIJJJIJIJJI	NM:i:0	NH:i:1
HWI-1KL140:55:C20PMACXX:7:2307:15563:119371	0	2	32963057	50	10M430N41M	CAGAAGAACATTAAACACAGTGGGAACATTACTTTTGATGAGATTGTCAAC	@CCFFFFFHHHHHJJJJJJJHHIJJJJIJJJJJJJJJIIIJJHIIGHIIIJ	NM:i:0	NH:i:1
HWI-1KL140:55:C20PMACXX:7:2307:15550:89726	0	2	32963058	50	9M430N42M	AGAAGAACATTAAACACAGTGGGAACATTACTTTTGATGAGATTGTCAACA	CCCFFFFFHHHHHJJJJJJIIJJJJJJIJJJJJIJJGIJJJJJJJIJJJJJ	NM:i:0	NH:i:1
HWI-1KL140:55:C20PMACXX:7:2307:15521:162262	0	2	32963551	50	33M157N18M	TGAGACACCGGTCTTTGGCTAGAGAACTTTCTGGAACTATCAAGGAGATCC	@CCFDDDFHHGHHJJIJJJJEGIJJJJJJJJ*??BGHGHIIEII9DGHJJJ	NM:i:0	NH:i:1
HWI-1KL140:55:C20PMACXX:7:2307:15453:179392	16	2	32962113	50	24M	TCTGGGTCTGGTAAGTCGTCGCTC	@CCFFFDDHHHFHJJHIJJJIJJJ	NM:i:0	NH:i:1
HWI-1KL140:55:C20PMACXX:7:2307:15397:155884	0	2	32963570	50	14M157N37M	TAGAGAACTTTCTGGAACTATCAAGGAGATCCTGGGTACTGCACAGTCTGT	@@@FDFDFHHGHHJIJIJJGHHJIJJJJ@BEHIJIIFEHHIIHIJJHGIDH	NM:i:0	NH:i:1
HWI-1KL140:55:C20PMACXX:7:2307:15395:195071	0	2	32963057	50	10M430N41M	CAGAAGAACATTAAACACAGTGGGAACATTACTTTTGATGAGATTGTCAAC	CCCFDFFFHHHHHJIJJJJJHIJIIIIGIGHIIIIJIGJJJJGGHIIJIJJ	NM:i:0	NH:i:1
HWI-1KL140:55:C20PMACXX:7:2307:15325:145942	0	2	32962011	50	51M	CCTGCGCCGCAGAGGTTCTGATTTTGCTTTTTCTTCAGTGTACCTGAGGTG	CCCFFFFFHHHHHIJHIIJJHIJJJJJJJJJJIJJJJJIJGIJJJJIJJHI	NM:i:0	NH:i:1
HWI-1KL140:55:C20PMACXX:7:2307:15123:105038	0	2	32963058	50	9M430N42M	AGAAGAACATTAAACACAGTGGGAACATTACTTTTGATGAGATTGTCAACA	CCCFFFFFHHHHHJJJJJJIJJJJJJJJJJIJJJJJIJJJJIJJJJJJJJJ	NM:i:0	NH:i:1
HWI-1KL140:55:C20PMACXX:7:2307:15107:163828	0	2	32963058	50	9M430N42M	AGAAGAACATTAAACACAGTGGGAACATTACGTTTGATGAGATTGTCAACA	CCCFFFFFHHHHHJJJJJJIIJJJJJJJJJJ1:HGIIJJJJJJJIHIJJJJ	NM:i:1	NH:i:1
HWI-1KL140:55:C20PMACXX:7:2307:15016:18149	0	2	32963058	50	9M430N42M	AGAAGAACATTAAACACAGTGGGAACATTACTTTTGATGAGATTGTCAACA	B@@FFFFFHHFDHJJIJIIFHIIGHIIIIIJJJJJJJIJJIIIIGGGIDIJ	NM:i:0	NH:i:1
HWI-1KL140:55:C20PMACXX:7:2307:14947:82948	0	2	32963551	50	33M157N18M	TGAGACACCGGTCTTTGGCTAGAGAACTTTCTGGAACTATCAAGGAGATCC	@@@FDFDDHFF@DDHIGIIGHIGGGHGGIIGHHIGIHECH@DHFHIIFHIH	NM:i:0	NH:i:1
HWI-1KL140:55:C20PMACXX:7:2307:14692:122007	0	2	32961803	50	37M209N11M	ATGCCGCCCAAGTTCGACCCCAACGAGGTCAAAGTCGTGTACCTGAGG	@@@DDDDFADDHHIHHBFHIHIHEGGGH8DDDHIIAD;:.@CC===@E	NM:i:0	NH:i:1
HWI-1KL140:55:C20PMACXX:7:2307:14544:140733	0	2	32963043	50	24M430N27M	GAGACAGGAAGAAGCAGAAGAACATTAAACACAGTGGGAACATTACTTTTG	CC@FFDFFHHHHHGIIIJJIIIIIIIHJGIGIGG9DEGHHHGHIIFGHIIC	NM:i:0	NH:i:1
HWI-1KL140:55:C20PMACXX:7:2307:14441:13797	0	2	32963058	50	9M430N42M	AGAAGAACATTAAACACAGTGGGAACATTACTTTTGATGAGATTGTCAACA	CCCFFFFFHHHHHJJJJJJHIJJJJJJJJJJJJJJIIJIJJJIJJJIJJJJ	NM:i:0	NH:i:1
HWI-1KL140:55:C20PMACXX:7:2307:14117:79231	0	2	32963058	50	9M430N42M	AGAAGAACATTAAACACAGTGGGAACATTACTTTTGATGAGATTGTCAACA	@CCFFFFFHHFHHJJJJJJGIJJJIJJJJJJJ*1CGHGIJJIJJJIIJIJJ	NM:i:0	NH:i:1
HWI-1KL140:55:C20PMACXX:7:2307:14110:21581	0	2	32961800	50	40M209N11M	ACCATGCCGCCCAAGTTCGACCCCAACGAGGTCAAAGTCGTGTACCTGAGG	CC@FFFFFHHHHHJJHIIJIJJIGJIJJIJJGHGJIJHIJJJGGHIJGGHH	NM:i:0	NH:i:1
HWI-1KL140:55:C20PMACXX:7:2307:14020:15127	0	2	32963850	50	4M137N47M	AGCTAGTTAAGAAGCAACAAGAAAATATTCCAATAAAAGACTATCTGATAA	CCCFFFFFHHHHHJJJJJJJJJJJJJJJJJJJJJJJJJJJIJJJJJJJJJJ	NM:i:0	NH:i:1
HWI-1KL140:55:C20PMACXX:7:2307:13678:64276	0	2	32963059	50	8M430N43M	GAAGAACATTAAACACAGTGGGAACATTACTTTTGATGAGATTGTCAACAT	CBCFFFFFHHHHHJJJJJJJJJJJJIJJJJJJJJJJJJJJJJJJIJJJJJJ	NM:i:0	NH:i:1
HWI-1KL140:55:C20PMACXX:7:2307:13595:5219	0	2	32963058	50	9M430N42M	AGAAGAACATTAAACACAGTGGGAACATTACTTTTGATGAGATTGTCAACA	CCCFFFFFHHHHHJJJJJJHHJJJJJJJJJJJJJJJIJJJJJJJJIJIJJJ	NM:i:0	NH:i:1
HWI-1KL140:55:C20PMACXX:7:2307:13297:147801	0	2	32961803	50	37M209N14M	ATGCCGCCCAAGTTCGACCCCAACGAGGTCAAAGTCGTGTACCTGAGGTGC	8=@BDA8:@FCBHHBGBCDG;BHHG@A>69/BDHFHBCBCFDF@47=5=?>	NM:i:0	NH:i:1
HWI-1KL140:55:C20PMACXX:7:2307:13211:104807	0	2	32963058	50	9M430N42M	AGAAGAACATTAAACACAGTGGGAACATTACTTTTGATGAGATTGTCAACA	:?@DDDB?:C,22A?E@CAEHECFACGIB@DCFFE?1CB@DGIII??BFDB	NM:i:0	NH:i:1
HWI-1KL140:55:C20PMACXX:7:2307:12994:82603	0	2	32961800	50	40M209N11M	ACCATGCCGCCCAAGTTCGACCCCAACGAGGTCAAAGTCGTGTACCTGAGG	CCCFFFFFHHHHHJJHIIJJJJIJJJJJIJJGFIJJGHIJHJIHGIIIJHH	NM:i:0	NH:i:1
HWI-1KL140:55:C20PMACXX:7:2307:12812:119421	0	2	32963058	50	9M430N42M	AGAAGAACATTAAACACAGTGGGAACATTACTTTTGATGAGATTGTCAACA	CCCFFFFFHHHHHJJIJIJHIJJJJJJJJJJJJJJIIJJJJJJJJIIIJJI	NM:i:0	NH:i:1
HWI-1KL140:55:C20PMACXX:7:2307:12672:94731	0	2	32963058	50	9M430N42M	AGAAGAACATTAAACACAGTGGGAACATTACTTTTGATGAGATTGTCAACA	CCCFFFFFHHHHHJJJJJJHJJJIJJJJJJJJJJJJJJIIIIIJJJJJIJI	NM:i:0	NH:i:1
HWI-1KL140:55:C20PMACXX:7:2307:12671:103261	0	2	32963059	50	8M430N43M	GAAGAACATTAAACACAGTGGGAACATTACTTTTGATGAGATTGTCAACAT	CCCFFFFFHHFHHJJJJJHIJJJJJHIJJJJJJJIGIJJJJJJJHIJJIJJ	NM:i:0	NH:i:1
HWI-1KL140:55:C20PMACXX:7:2307:12577:74089	0	2	32963059	50	8M430N43M	GAAGAACATTCAACACAGTGGGAACATTACTTGTGATGAGATTGTCAACAT	?@@DDDDDDF2<CF@GG@:AFGF@GF?DEG@G*:C91C?G4?D<GFIIF@9	NM:i:2	NH:i:1
HWI-1KL140:55:C20PMACXX:7:2307:12379:27645	0	2	32963033	50	34M430N17M	GAGCCACCGAGAGACAGGAAGAAGCAGAAGAACATTAAACACAGTGGGAAC	@CCFDDFFHHHHHJJJJJJJJGJJIJJJJJJJIJJJJJJJJJJIGIJJJJJ	NM:i:0	NH:i:1
HWI-1KL140:55:C20PMACXX:7:2307:12369:155179	0	2	32963569	50	15M157N36M	CTAGAGAACTTTCTGGAACTATCAAGGAGATCCTGGGTACTGCACAGTCTG	CCCFFFFFHHHHHJJJJJJJJJJJJJJJJIJIJIIJJFHIJJIJJJJHIJJ	NM:i:0	NH:i:1
HWI-1KL140:55:C20PMACXX:7:2307:12276:77124	0	2	32962096	50	47M	GCCCCGCAGATCGGTCCTCTGGGTCTGGAAAGTCGTCGCTCCCGAGC	FFFFHH<CFIJJJJHJJJJJIJJGHIII*?FGFHGIIJJJJJHHHFF	NM:i:2	NH:i:1
HWI-1KL140:55:C20PMACXX:7:2307:12263:45986	0	2	32961800	50	40M209N11M	ACCATGCCGCCCAAGTTCGACCCCAACGAGGTCAAAGTCGTGTACCTGAGG	@@@DDDDDAHHFH?GHHHHIFDHGHICHBGGDHIIIIDHIGBCAHGGDEHC	NM:i:0	NH:i:1
HWI-1KL140:55:C20PMACXX:7:2307:12045:49248	0	2	32963058	50	9M430N42M	AGAAGAACATTAAACACAGTGGGAACATTACTTTTGATGAGATTGTCAACA	CCCFFFFFHHHHHJJJJIJIIJJIJJJJJJJJJJJIIJIJJJJJJHIJJJI	NM:i:0	NH:i:1
HWI-1KL140:55:C20PMACXX:7:2307:11563:15120	0	2	32961803	50	37M209N14M	ATGCCGCCCAAGTTCGACCCCAACGAGGTCAAAGTCGTGTACCTGAGGTGC	CCCFFFFFHHGHFHIJJJJJGIJIGCGI?FGGEHIHHHIGIIJJIAGIHHH	NM:i:0	NH:i:1
HWI-1KL140:55:C20PMACXX:7:2307:11501:192594	16	2	32963566	50	18M157N29M	TGGCTAGAGAACTTTCTGGAACTATCAAGGAGATCCTGGGTACTGCA	FFFFGHGGHJGIHJJIIJGIJJJIIJJIGIIJGDGGIJJIDFHHHII	NM:i:0	NH:i:1
HWI-1KL140:55:C20PMACXX:7:2307:11231:27010	0	2	32963061	50	6M430N45M	AGAACATTAAACACAGTGGGAACATTACTTTTGATGAGATTGTCAACATTG	CCCFFFFFHHHHHJJJGIJJJJJJJJJJJJJJJIIJIJIJJJJJJJJJJJI	NM:i:0	NH:i:1
HWI-1KL140:55:C20PMACXX:7:2307:11197:130822	0	2	32963059	50	8M430N43M	GAAGAACATTAAACACAGTGGGAACATTACTTTTGATGAGATTGTCAACAT	@@@DFFAFDHBHHIGFGHEHHIBF@FFHEFFHII>CBB>DFEGEFIIJJIG	NM:i:0	NH:i:1
HWI-1KL140:55:C20PMACXX:7:2307:11172:132022	0	2	32963547	50	37M157N7M	CAGATGAGACACCGGTCTTTGGCTAGAGAACTTTCTGGAACTAT	;@<DDDDD?FAFHGHIIIIIGGGIEHBHCDDCFHBGHFCH?BFH	NM:i:0	NH:i:1
HWI-1KL140:55:C20PMACXX:7:2307:10998:147496	16	2	32961799	50	41M209N5M	CACCATGCCGCCCAAGTTCGACCCCAACGAGGTCAAAGTCGTGTAC	@@@FFFFFFHHDFGHIGEHHIJJIJEHGGGHG?DFHJ>=FG;FFH;	NM:i:0	NH:i:1
HWI-1KL140:55:C20PMACXX:7:2307:10897:165189	0	2	32963058	50	9M430N42M	AGAAGAACATTAAACACAGTGGGAACATTACGTTTGATGAGATTGTCAACA	CC@FFFFFHHHHGJJJIJJHIJJIJJIIJJJ11CFHGGJJJJJJJIJIHJG	NM:i:1	NH:i:1
HWI-1KL140:55:C20PMACXX:7:2307:10890:124084	0	2	32963061	50	6M430N45M	AGAACATTAAACACAGTGGGAACATTACTTTTGATGAGATTGCCAACATTG	CCCFFFFFHHHHHJJJGHJJIJJJJJJJJJJJJGIIJJJJJIJJIJJJJJI	NM:i:1	NH:i:1
HWI-1KL140:55:C20PMACXX:7:2307:10602:185552	0	2	32963570	50	51M	TAGAGAACTTTCTGGTAAGAGCACGCTATTTTCCCTGAGTGGTGGCTGCCA	CCCFFFFFHHHHHIIHIJJJJJJJJJIJJJJJJJIJIJJJJIHGIIIJJJI	NM:i:0	NH:i:1
HWI-1KL140:55:C20PMACXX:7:2307:10479:187942	0	2	32963041	50	26M430N25M	GAGAGACAGGAAGAAGCAGAAGAACATTAAACACAGTGGGAACATTACTTT	@@@FDDEEHHHHHHHJFCHGDCHHIJJIIJGEGCGFDFHJFFGGHIIIJII	NM:i:0	NH:i:1
HWI-1KL140:55:C20PMACXX:7:2307:10386:53647	0	2	32963216	50	47M	GGGTTTAACTTTATCTGTTTCCATCCCTAAAATCGTGTTAGGGCTGC	DDF0@CFDFHGHHIIB@CDFBD@EFGEFHGEFHDFBGIGEGFFHGHC	NM:i:0	NH:i:1
HWI-1KL140:55:C20PMACXX:7:2307:10230:157833	0	2	32963058	50	9M430N42M	AGAAGAACATTAAACACAGTGGGAACATTACTTTTGATGAGATTGTCAACA	CCCFFFFFHHHHHJJJJJJJJJJJJJJIJJJJJJJJHIJJJIJJIIJJJJI	NM:i:0	NH:i:1
HWI-1KL140:55:C20PMACXX:7:2307:10212:23046	0	2	32963059	50	8M430N43M	GAAGAACATTAAACACAGTGGGAACATTACTTTTGATGAGATTGTCAACAT	CCCFFFFFHHHHHJJJJJIJIJHHIJJJIJJJJJIIJJJJIJIIIJIIJJI	NM:i:0	NH:i:1
HWI-1KL140:55:C20PMACXX:7:2307:10035:113783	0	2	32961800	50	40M209N11M	ACCATGCCGCCCAAGTTCGACCCCAACGAGGTCAAAGTCGTGTACCTGAGG	@@@FFDAFHHHFFIIEGGIEGDFFFGHBBFH@DGFFEBFGII=@CGHIHHF	NM:i:0	NH:i:1
HWI-1KL140:55:C20PMACXX:7:2306:9904:13106	0	2	32963059	50	8M430N43M	GAAGAACATTAAACACAGTGGGAACATTACTTTTGATGAGATTGTCAACAT	@?@DDFDEHHHDHJJGGGFHIGIGGGGGCHIIJGCDGHGIBGHIHGHJJJI	NM:i:0	NH:i:1
HWI-1KL140:55:C20PMACXX:7:2306:9683:121921	0	2	32963058	50	9M430N42M	AGAAGAACATTAAACACAGTGGGAACATTACTTTTGATGAGATTGTCAACA	??;DDADDDDDDAEE:CE?33:3CBF?<9?91@CD4???DIEEDBEE>BDB	NM:i:0	NH:i:1
HWI-1KL140:55:C20PMACXX:7:2306:9427:64640	0	2	32963059	50	8M430N43M	GAAGAACATTAAACACAGTGGGAACATTACTTTTGATGAGATTGTCAACAT	CCCFFFFFHHHHHJJJJJHIJJJJJJJJJJJJJJJIJJIJJJJIJJJJJJJ	NM:i:0	NH:i:1
HWI-1KL140:55:C20PMACXX:7:2306:9420:102277	16	2	32963582	50	38M	TGGTAAGAGCACGCTATTTTCCCTGAGTGGTGGCTGCC	CCCFFFFFHHHHHJJJJJJJJJJJJJJCGI?DHIIJJJ	NM:i:0	NH:i:1
HWI-1KL140:55:C20PMACXX:7:2306:9419:148632	0	2	32962108	50	38M	GGTCCTCTGGGTCTGGTAAGTCGTCGCTCCCGAGCCGT	?FAFHGIBHGFAFHGG:EGIHIIGD?GHHIGE@HHGII	NM:i:0	NH:i:1
HWI-1KL140:55:C20PMACXX:7:2306:9389:98888	16	2	32961837	50	3M209N44M	TCGTGTACCTGAGGTGCACAGGAGGCGAGGTCGGCGCCACGTCCGCC	CCCDFFFFHHHHHJFHIJIJJJJJJJJIJJ@GIJIHIHHHFFFDDDD	NM:i:2	NH:i:1
HWI-1KL140:55:C20PMACXX:7:2306:9309:119359	16	2	32963054	50	13M430N31M	AAGCAGAAGAACATTAAACACAGTGGGAACATTACTTTTGATGA	CCCFFFFFHHHHHJJJJJJJJJJHHJJJJJJJJIJJJJJJJJJJ	NM:i:0	NH:i:1
HWI-1KL140:55:C20PMACXX:7:2306:9234:101351	0	2	32963059	50	8M430N43M	GAAGAACATTAAACACAGTGGGAACATTACTTTTGATGAGATTGTCAACAT	C@CFFFFFGHHHHJJJJJIJJJHGIIJJJJJJJJJJJJJJJJJJJJJJJJJ	NM:i:0	NH:i:1
HWI-1KL140:55:C20PMACXX:7:2306:9152:90608	16	2	32962097	50	26M451N21M	CCCCGAAGATCGGTCCTCTGGGTCTGTCTCCGAAGAAAGTTGGCGAT	CCCFFFFFHHHHHIIJIJJJJJHIJJGIIJJJGIIIJIJDHIIJJHI	NM:i:0	NH:i:1
HWI-1KL140:55:C20PMACXX:7:2306:9128:182748	0	2	32963058	50	9M430N42M	AGAAGAACATTAAACACAGTGGGAACATTACTTTTGATGAGATTGTCAACA	BCCFFFFFHHAHHJJJJJJIJJJIIJJJJJJJJJJJJJIJJJJJJIJJJJI	NM:i:0	NH:i:1
HWI-1KL140:55:C20PMACXX:7:2306:9060:9696	0	2	32963058	50	9M430N42M	AGAAGAACATTAAACACAGTGGGAACATTACTTTTGATGAGATTGTCAACA	@CCFDFFFGHHHHIJIJJJFHHIIIJJIIJJJJJJJIHJIHIJJIIIJJIE	NM:i:0	NH:i:1
HWI-1KL140:55:C20PMACXX:7:2306:8792:110490	0	2	32962656	50	17M312N34M	AGAACAGACAGGCCCAGATCGAGGTGGTGCCTTCTGCCTCAGCCCTGATCA	CCCFFFFFHHHHHJJIJJJJJJJJCGICFHJJJJJIIIGIIIIJJJJJJJI	NM:i:0	NH:i:1
HWI-1KL140:55:C20PMACXX:7:2306:8391:48739	0	2	32963058	50	9M430N42M	AGAAGAACATTAAACACAGTGGGAACATTACTTTTGATGAGATTGTCAACA	BBBFFFFFHHHHHJJJJJJHIJJIIJJJJJJJJJJJIIIJJJJJJIJIIJI	NM:i:0	NH:i:1
HWI-1KL140:55:C20PMACXX:7:2306:8272:183323	0	2	32963058	50	9M430N42M	AGAAGAACATTAAACACAGTGGGAACATTACTTTCGATGAGATTGTCAACA	CCCFFFFFHHHHHJJJJJJFGIJJJJJJJJJJJJ4CGIIJIIJJJIJJJJJ	NM:i:1	NH:i:1
HWI-1KL140:55:C20PMACXX:7:2306:8205:37213	0	2	32963059	50	8M430N43M	GAAGAACATTAAACACAGTGGGAACATTACTTTTGATGAGATTGTCAACAT	;@?DDDABBFDBDEHIBD3AED?EEB<C?CGGFEH7FADHDHCCGBHF?DG	NM:i:0	NH:i:1
HWI-1KL140:55:C20PMACXX:7:2306:8080:62345	0	2	32963058	50	9M430N42M	AGAAGAACATTAAACACAGTGGGAACATTACTTTTGATGAGATTGTCAACA	CCCFFFFFHHHHHJJJJJJIJJJJJJJJJJJJJJJJJJIJJJJJJJJJJJJ	NM:i:0	NH:i:1
HWI-1KL140:55:C20PMACXX:7:2306:7956:9457	0	2	32963058	50	9M430N42M	AGAAGAACATTAAACACAGTGGGAACATTACTTTTGATGAGATTGTCAACA	CCCFFFFFHHHHHJJIJJJIHJJJJJJJIJJIJJJIJJJJJJJJJJJJJJI	NM:i:0	NH:i:1
HWI-1KL140:55:C20PMACXX:7:2306:7814:122287	0	2	32963058	50	9M430N42M	AGAAGAACATTAAACACAGTGGGAACATTACTTTTGATGAGATTGTCAACA	CCCFFFFFHHHHHJJJJJJHIIJJJIJJJIJJJJJJGHIIJJJJJIJJJJJ	NM:i:0	NH:i:1
HWI-1KL140:55:C20PMACXX:7:2306:7804:31681	0	2	32963058	50	9M430N42M	AGAAGAACATTAAACACAGTGGGAACATTACTTTTGATGAGATTGTCAACA	CCCFFFFFHHHHHJJIJJJHHJIJJIIJJGIJJJJJFGIIJJJGGGIGJJJ	NM:i:0	NH:i:1
HWI-1KL140:55:C20PMACXX:7:2306:7666:31977	0	2	32963058	50	9M430N42M	AGAAGAACATTAAACACAGTGGGAACATTACTTTTGATGAGATTGTCAACA	CCCFFFFFHHHHGJJJJJJHIJJJJJJJJIJJJJJGJJJJJIJJJIIIJJJ	NM:i:0	NH:i:1
HWI-1KL140:55:C20PMACXX:7:2306:7442:61448	0	2	32961800	50	40M209N11M	ACCATGCCGCCCAAGTTCGACCCCAACGAGGTCAAAGTCGTGTACCTGAGG	CCCFFFFFHHHHHJJIJJJJJJJIIJJJHJIAGHIIIFHIIIGIIJJJIHH	NM:i:0	NH:i:1
HWI-1KL140:55:C20PMACXX:7:2306:7415:30658	0	2	32963058	50	9M430N42M	AGAAGAACATTAAACACAGTGGGAACATTACTTTTGATGAGATTGTCAACA	CC@FFFFFHHHHHJJJJJJIIIJGIJJIJIJJJJIJEHGJJEHIJJJJIJJ	NM:i:0	NH:i:1
HWI-1KL140:55:C20PMACXX:7:2306:7377:2054	0	2	32963553	50	51M	AGACACCGGTCTTTGGCTAGAGAACTTTCTGGTAAGAGCACGCTATTTTCC	BCCFFFFFHFHHHJJJJJJJIJJJJJJJIJIJDHIIGIJJJJJJJJJJJJI	NM:i:0	NH:i:1
HWI-1KL140:55:C20PMACXX:7:2306:7297:106204	0	2	32963058	50	9M430N42M	AGAAGAACATTAAACACAGTGGGAACATTACTTTTGATGAGATTGTCAACA	CCCFFFFFHHHHHJJJJIJIHIIJJJJJJJJJJJIIIJJJJJJJJIJJJJJ	NM:i:0	NH:i:1
HWI-1KL140:55:C20PMACXX:7:2306:7294:111673	0	2	32962085	50	38M451N13M	CATCCGCCTTGGCCCCGAAGATCGGTCCTCTGGGTCTGTCTCCGAAGAAAG	B@CFDFFFHHHHHJJJJIJIGIJJJHIJIIJJJIHGIIHIJJJJHIIAHHH	NM:i:0	NH:i:1
HWI-1KL140:55:C20PMACXX:7:2306:7272:195233	0	2	32963058	50	9M430N42M	AGAAGAACATTAAACACAGTGGGAACATTACTTTTGATGAGATTGTCAACA	@C@FFFFFHHHHHJJJJJJJJIJJJJJJJJJJJJJJHIJJJJJJIIJIJJJ	NM:i:0	NH:i:1
HWI-1KL140:55:C20PMACXX:7:2306:7249:145096	0	2	32963061	50	6M430N45M	AGAACATTAAACACAGTGGGAACATTACTTTTGATGAGATTGTCAACATTG	CCCFFFFFHHHHHJJJHIJJIIJJJJIIHIJJIIJIJJJIJJHIJJJIJJI	NM:i:0	NH:i:1
HWI-1KL140:55:C20PMACXX:7:2306:7189:44502	0	2	32963059	50	8M430N43M	GAAGAACATTAAACACAGTGGGAACATTACTTTTGATGAGATTGTCAACAT	CBCFFFFFHHHHHJJJJJHIJJIJIIJJJJJJJJJGIJJJJJJJJJJJJJJ	NM:i:0	NH:i:1
HWI-1KL140:55:C20PMACXX:7:2306:7007:37237	0	2	32963552	50	32M157N19M	GAGACACCGGTCTTTGGCTAGAGAACTTTCTGGAACTATCAAGGAGATCCT	;@@BD;DDFH@DFHIIIIIIGGGEGBGHIIIIIEHIICGGIIGIIIFCHIG	NM:i:0	NH:i:1
HWI-1KL140:55:C20PMACXX:7:2306:6797:153508	0	2	32963056	50	11M430N40M	GCAGAAGAACATTAAACACAGTGGGAACATTACTTTTGATGAGATTGTCAA	C@CFFFFFHHHHHJJJIJJIJHIHGHJJJJJJJJIJJJHIJJIJJJIIJJI	NM:i:0	NH:i:1
HWI-1KL140:55:C20PMACXX:7:2306:6368:94454	0	2	32963058	50	9M430N42M	AGAAGAACATTAAACACAGTGGGAACATTACTTTTGATGAGATTGTCAACA	CCCFFFFFHHHHHJJJJJJIJJJIJJJJJJJJJJJIIJJJJJJJJIJJIII	NM:i:0	NH:i:1
HWI-1KL140:55:C20PMACXX:7:2306:6284:96404	0	2	32963058	50	9M430N42M	AGAAGAACATTAAACACAGTGGGAACATTACTTTTGATGAGATTGTCAACA	@@@DBDDDDFHFDDHGHGIIGIIBGHAHHGIIGGIICHGHH4DFHHGGIIG	NM:i:0	NH:i:1
HWI-1KL140:55:C20PMACXX:7:2306:6042:80462	0	2	32963243	50	51M	TAAAATCGTGTTAGGGCTGCTGGTGAGGACTTGCTTGTGCCCCAGCCACCC	BCCFFFFFFHFHHIIJIIIIGIGGGGIJEHIJJJJJIGHDGHIJBHGIIGI	NM:i:0	NH:i:1
HWI-1KL140:55:C20PMACXX:7:2306:5981:55815	16	2	32963054	50	13M430N31M	AAGCAGAAGAACATTAAACACAGTGGGAACATTACTTTTGATGA	CCCFFFFFHHHHHJJJJJJJJJJHHJJJJJJIJIJJJJJJJJJJ	NM:i:0	NH:i:1
HWI-1KL140:55:C20PMACXX:7:2306:5858:97324	0	2	32962108	50	15M451N27M	GGTCCTCTGGGTCTGTCTCCGAAGAAAGTTGGCGATGACATT	DFAFHG?BEFHAFHGFH@C@F8;@FCAE0?FADGBGE=@F>A	NM:i:0	NH:i:1
HWI-1KL140:55:C20PMACXX:7:2306:5743:163818	0	2	32963058	50	9M430N42M	AGAAGAACATTAAACACAGTGGGAACATTACTTTTGATGAGATTGTCAACA	CCCFFFFFHHHHHJJJJJJIHIJJJJJJJIJIIJJIJJJJJJJJJHIIJJJ	NM:i:0	NH:i:1
HWI-1KL140:55:C20PMACXX:7:2306:5533:143591	0	2	32963583	50	1M157N50M	GGAACTATCAAGGAGATCCTGGGTACTGCACAGTCTGTGGGCTGCAATGTG	@B@FFFFFHHHHHJJHIJJJJIJFHIJJIIJJJIJIFGIJJJJJJJJJJGI	NM:i:0	NH:i:1
HWI-1KL140:55:C20PMACXX:7:2306:5304:29408	0	2	32963422	50	51M	AGCGATAGGTAAAATGGAGCCATGATCTCAGAAGACAGGGGAAGCTGTAAA	??@DD;@??<<C<EEF@ACAF?CEDHIEE@@?CF3CGEFEI<??;?DB??D	NM:i:0	NH:i:1
HWI-1KL140:55:C20PMACXX:7:2306:5282:41635	0	2	32963058	50	9M430N42M	AGAAGAACATTAAACACAGTGGGAACATTACTTTTGATGAGATTGTCAACA	=:+A??:AF4B??CDEAB?AC3:E??+AA@@ECBGFDE<@??9?FFGD9??	NM:i:0	NH:i:1
HWI-1KL140:55:C20PMACXX:7:2306:5201:67332	0	2	32963058	50	9M430N42M	AGAAGAACATTAAACACAGTGGGAACATTACTTTTGATGAGATTGTCAACA	CCCFFFFFHHHHGJJJJJJIIJIIJJJJJJJJJJIIIIJJJJJJJIJIJJJ	NM:i:0	NH:i:1
HWI-1KL140:55:C20PMACXX:7:2306:4964:67461	0	2	32963728	50	51M	ATTCTTACTGTAGGAACTATCAAGGAGATCCTGGGTACTGCACAGTCTGTG	CCCFFFFFHHHHHJJJJIJJJJJJIJJHIJHJJJJGIIJJJJJJJIJJJJJ	NM:i:0	NH:i:1
HWI-1KL140:55:C20PMACXX:7:2306:4900:90822	0	2	32963058	50	9M430N42M	AGAAGAACATTAAACACAGTGGGAACATTACTTTTGATGAGATTGTCAACA	CCCFFFFFHHHHHJJJJJJFIJJJJJIIJJJJJJJJJJJJJJJJJJJJIJG	NM:i:0	NH:i:1
HWI-1KL140:55:C20PMACXX:7:2306:4876:103573	16	2	32963066	50	1M430N46M	ATTAAACACAGTGGGAACATTACTTTTGATGAGATTGTCAACATTGC	D?BBDHFHDIIB<BG3AGBHBA<CF<CFGHC9?D?:D?@BB@DDB?D	NM:i:0	NH:i:1
HWI-1KL140:55:C20PMACXX:7:2306:4775:39537	0	2	32961802	50	38M209N11M	CATGCCGCCCAAGTTCGACCCCAACGAGGTCAAAGTCGTGTACCTGAGG	?:?DAB:DHHD?AC?CFFHFFAFEGE6@GFGIIGIC<FGID@CGGICHH	NM:i:0	NH:i:1
HWI-1KL140:55:C20PMACXX:7:2306:4607:73941	0	2	32963548	50	36M157N7M	AGATGAGACACCGGTCTTTGGCTAGAGAACTTTCTGGAACTAT	B@CFFFFFHHHHHJHJHIJJJJJJJJJJJJIJJIIIJFGIJIJ	NM:i:0	NH:i:1
HWI-1KL140:55:C20PMACXX:7:2306:4512:35950	0	2	32963569	50	15M157N36M	CTAGAGAACTTTCTGGAACTATCAAGGAGATCCTGGGTACTGCACAGTCTG	CCCFFFFFHHHHHJJJJJJJJJJJJJJIJJJJJJJJJHIJJJJJJIJJJJJ	NM:i:0	NH:i:1
HWI-1KL140:55:C20PMACXX:7:2306:4495:24883	0	2	32963063	50	4M430N47M	AACATTAAACACAGTGGGAACATTACTTTTGATGAGATTGTCAACATTGCC	CCCFFFFFHHDHHJFFIJIGJIJJIJIJIJJIIJJJIIJJDGGIJJIIIJJ	NM:i:0	NH:i:1
HWI-1KL140:55:C20PMACXX:7:2306:4003:8470	0	2	32963058	50	9M430N42M	AGAAGAACATTAAACACAGTGGGAACATTACTTTTGATGAGATTGTCAACA	CCCFFFFFHHHHHJJJJJJIIJJIJJJJJJJJJJJJIJJJJJJIIIJJJJI	NM:i:0	NH:i:1
HWI-1KL140:55:C20PMACXX:7:2306:3758:57157	0	2	32963058	50	9M430N42M	AGAAGAACATTAAACACAGTGGGAACATTACTTTTGATGAGATTGTCAACA	@C@FFADDHHHHHJJIJGIDHHIGIIGIIGFFEIIGCEEIIEGFHJJJGHC	NM:i:0	NH:i:1
HWI-1KL140:55:C20PMACXX:7:2306:3740:140007	0	2	32963058	50	9M430N42M	AGAAGAACATTAAACACAGTGGGAACATTACTTTTGATGAGATTGTCAACA	@<@DFDFFHHGHGIIIEHGEFHIDGIIIICHIGIIIFHHGHHCHIIIIIII	NM:i:0	NH:i:1
HWI-1KL140:55:C20PMACXX:7:2306:3608:197967	0	2	32963058	50	9M430N42M	AGAAGAACATTAAACACAGTGGGAACATTACTTTTGATGAGATTGTCAACA	@C@FDFFFHHGFHGGGGGGFFBGFHGEHIEIIIGIICHIIJBGFGDFIEHI	NM:i:0	NH:i:1
HWI-1KL140:55:C20PMACXX:7:2306:3421:94821	0	2	32963547	50	37M157N7M	CAGATGAGACACCGGTCTTTGGCTAGAGAACTTTCTGGAACTAT	@C@DDFADBFHFFGACFGHJJJEEHFHG<D9CFHEGC?FHDFGH	NM:i:0	NH:i:1
HWI-1KL140:55:C20PMACXX:7:2306:3421:3650	0	2	32963058	50	9M430N42M	AGAAGAACATTAAACACAGTGGGAACATTACTTTTGATGAGATTGTCAACA	CCCFFFFFHHHHHJJJJJJJIJIJJJJJIIJJJJJJIJJJJHIJJJJIIJJ	NM:i:0	NH:i:1
HWI-1KL140:55:C20PMACXX:7:2306:3276:8567	0	2	32963061	50	6M430N45M	AGAACATTAAACACAGTGGGAACATTACTTTTGATGAGATTGTCAACATTG	CCCFFFFFHHHHHJGIFHIJHIGIJJIJJJJJIGGIJDIJJJJJJJJJJJJ	NM:i:0	NH:i:1
HWI-1KL140:55:C20PMACXX:7:2306:3062:115195	0	2	32963049	50	18M430N33M	GGAAGAAGCAGAAGAACATTAAACACAGTGGGAACATTACTTTTGATGAGA	@@@DDFFDABFHFG>CA@I@DEHHIFEICCEGE?BFGGGHBGGGHHDEECG	NM:i:0	NH:i:1
HWI-1KL140:55:C20PMACXX:7:2306:2905:105380	0	2	32961831	50	9M209N42M	TCAAAGTCGTGTACCTGAGGTGCACCGGAGGCGAGGTCGGCGCCACATCCG	@C@FDEDEF?DFHIJJIIJIJIIJJJJIIGIIIIJJ@GHGGDDBBDDCDDD	NM:i:0	NH:i:1
HWI-1KL140:55:C20PMACXX:7:2306:2733:182894	0	2	32963058	50	9M430N42M	AGAAGAACATTAAACACAGTGGGAACATTACTTTTGATGAGATTGTCAACA	CCCFFFFFHHHHHJJJJJJIIJJJJJJJJJJJJJJJJJJJJIJJJIIJJJI	NM:i:0	NH:i:1
HWI-1KL140:55:C20PMACXX:7:2306:2637:54734	0	2	32962091	50	32M451N15M	CCTTGGCCCCGAAGATCGGTCCTCTGGGTCTGTCTCCGAAGAAAGTT	FFFFHHHHHJJJJJIJJJJJJJJJJJJJGHIIIIJJJJJJJJJJIBG	NM:i:0	NH:i:1
HWI-1KL140:55:C20PMACXX:7:2306:2625:45447	0	2	32963058	50	9M430N42M	AGAAGAACATTAAACACAGTGGGAACATTACTTTTGATGAGATTGTCAACA	CCCFFFFFHHHHHJJJJJJIHJJIJJJJJJJJJJJIIJJJJJJJJIJJJJJ	NM:i:0	NH:i:1
HWI-1KL140:55:C20PMACXX:7:2306:2324:24932	0	2	32963058	50	9M430N42M	AGAAGAACATTAAACACAGTGGGAACATTACTTTTGATGAGATTGTCAACA	CCCFFFFFHHHHHJJJJJJHIJJJJJJJJJJJJJJJIIJJJJJJJJJJJJJ	NM:i:0	NH:i:1
HWI-1KL140:55:C20PMACXX:7:2306:2293:155329	0	2	32963058	50	9M430N42M	AGAAGAACATTAAACACAGTGGGAACATTACTTTTGATGAGATTGTCAACA	CCCFFFFFHHHHHJJJJJIHHIIIJJJJJJJJJJJJFIJJJJJJJIJJJJJ	NM:i:0	NH:i:1
HWI-1KL140:55:C20PMACXX:7:2306:2213:122672	0	2	32962108	50	15M451N27M	GGTCCTCTGGGTCTGTCTCCGAAGAAAGTTGGCGATGACATT	HHHHJJIJJJJIJJJIJJJJJIIIJJIJHIJI9FHAHIJJJJ	NM:i:0	NH:i:1
HWI-1KL140:55:C20PMACXX:7:2306:21390:5742	0	2	32963061	50	6M430N44M	AGAACATTAAACACAGTGGGAACATTACTTTTGATGAGATTGTCAACATT	1=ADADDFFDDFEFFIAIFG;?FGBHHIEGFE<?FFFGFIIIIII>FCFF	NM:i:0	NH:i:1
HWI-1KL140:55:C20PMACXX:7:2306:21260:70742	0	2	32963547	50	37M157N7M	CAGATGAGACACCGGTCTTTGGCTAGAGAACTTTCTGGAACTAT	@@@DFDDDBFHHHBGFGHIGBGHGDHE3CDGHEGGGHGGGGGHG	NM:i:0	NH:i:1
HWI-1KL140:55:C20PMACXX:7:2306:2123:40435	0	2	32963059	50	8M430N43M	GAAGAACATTAAACACAGTGGGAACATTACTTTTGATGAGATTGTCAACAT	@??DDDFFHFDBDGIDFHIIGGHHHEGH>GCGHIGFFBEEEGEHIEHHIGG	NM:i:0	NH:i:1
HWI-1KL140:55:C20PMACXX:7:2306:2098:76711	0	2	32961800	50	40M209N11M	ACCATGCCGCCCAAGTTCGACCCCAACGAGGTCAAAGTCGTGTACCTGAGG	CCCFFFFFHHHHHJJIHGJJJJJJIIJIGIJBFHIJJHI-BFCHIJJIIHF	NM:i:0	NH:i:1
HWI-1KL140:55:C20PMACXX:7:2306:20949:47511	0	2	32963064	50	3M430N48M	ACATTAAACACAGTGGGAACATTACTTTTGATGAGATTGTCAACATTGCCC	8?@DDD;DFFFDFEF?GCGGCHHFHEHFEFCGB>G?FEF@@GFICCGIFFF	NM:i:0	NH:i:1
HWI-1KL140:55:C20PMACXX:7:2306:20857:74878	16	2	32963566	50	18M157N29M	TGGCTAGAGAACTTTCTGGAACTATCAAGGAGATCCTGGGTACTGCA	FFFFHHHHGIIIIJJJJIJHGIJHHIIJGJII?DGHGIGGFGHEHGH	NM:i:0	NH:i:1
HWI-1KL140:55:C20PMACXX:7:2306:20809:99137	0	2	32963058	50	9M430N42M	AGAAGAACATTAAACACAGTGGGAACATTACTTTTGATGAGATTGTCAACA	C@@FDFDFGHGHHHHJIIJDHGGHHCGHIJJIJIIGIG@GGGIJGEHGFII	NM:i:0	NH:i:1
HWI-1KL140:55:C20PMACXX:7:2306:20740:56633	0	2	32961800	50	40M209N11M	ACCATGCCGCCCAAGTTCGACCCCAACGAGGTCAAAGTCGTGTACCTGAGG	@@<DDDDDH?FHHGFECA<FGAD;GI@FHGI@DBDHEBFIIG=@@EGCGEE	NM:i:0	NH:i:1
HWI-1KL140:55:C20PMACXX:7:2306:20659:31038	0	2	32963051	50	16M430N35M	AAGAAGCAGAAGAACATTAAACACAGTGGGAACATTACTTTTGATGAGATT	CCCFFFFFHGHHHJJJJJJJJJJIJJHIJJJJIFIJIJJJIJJIJJJJIJJ	NM:i:0	NH:i:1
HWI-1KL140:55:C20PMACXX:7:2306:2046:53397	0	2	32962443	50	46M	TGTCTTAGTGAAGAAGGATGTGGAGCCATTGTGGGCAGGCTCCTGT	FFFHHHHHFHHHIIIJJGJJIJJFHJJIHIIGIIJJJJJIJJJJJ?	NM:i:0	NH:i:1
HWI-1KL140:55:C20PMACXX:7:2306:20200:144959	0	2	32963548	50	36M157N7M	AGATGAGACACCGGTCTTTGGCTAGAGAACTTTCTGGAACTAT	CCBFFFFFHHHHHJCGHIJJJJJGJIIGJIJJJJIJJFIGHII	NM:i:0	NH:i:1
HWI-1KL140:55:C20PMACXX:7:2306:20147:151955	0	2	32963058	50	9M430N42M	AGAAGAACATTAAACACAGTGGGAACATTACTTTTGATGAGATTGTCAACA	@CBFFFFFHHHHHJJJJJJHIJJJIJJJJJJJJJJIIIIJIIIIJJJJJJI	NM:i:0	NH:i:1
HWI-1KL140:55:C20PMACXX:7:2306:19988:96281	0	2	32963059	50	8M430N43M	GAAGAACATTAAACACAGTGGGAACATTACTTTTGATGAGATTGTCAACAT	@BBFFFFFHHGHHJJJJJHIJJJIJJJJJJJJJJJJIIJJJJJJIJJJJJJ	NM:i:0	NH:i:1
HWI-1KL140:55:C20PMACXX:7:2306:19933:113765	0	2	32963058	50	9M430N42M	AGAAGAACATTAAACACAGTGGGAACATTACTTTTGATGAGATTGTCAACA	@<@AD>DDB<DF>CB>GHIIHGIGGHCHCFHIIIIICFHDIECHIDG@GHG	NM:i:0	NH:i:1
HWI-1KL140:55:C20PMACXX:7:2306:19847:93126	16	2	32963566	50	18M157N29M	TGGCTAGAGAACTTTCTGGAACTATCAAGGAGATCCTGGGTACTGCA	FFFFHGHGGJJJJJJJJJJJIIIJJIIJJJJJJJJJJJJJDHIJIJJ	NM:i:0	NH:i:1
HWI-1KL140:55:C20PMACXX:7:2306:19825:78186	0	2	32961800	50	40M209N11M	ACCATGCCGCCCAAGTTCGACCCCAACGAGGTCAAAGTCGTGTACCTGAGG	CCCFFFFFHHHHHJJIIJJJJJJIJJJJGHI@GHIJIHHJIIIJJJJJJHH	NM:i:0	NH:i:1
HWI-1KL140:55:C20PMACXX:7:2306:19753:134428	0	2	32963543	50	41M157N10M	CCGGCAGATGAGACACCGGTCTTTGGCTAGAGAACTTTCTGGAACTATCAA	@@@DDDDDFHHFHIIGGGGGDGGICEAFHE<FDGGGGDDGHIDFFFIGGGI	NM:i:0	NH:i:1
HWI-1KL140:55:C20PMACXX:7:2306:19533:110294	0	2	32963058	50	9M430N42M	AGAAGAACATTAAACACAGTGGGAACATTACTTTTGATGAGATTGTCAACA	@BBFFFFFHHHHHJJJJJJHHJJJJJJJJJJJJJJJIJJJJJJJJIJJJJJ	NM:i:0	NH:i:1
HWI-1KL140:55:C20PMACXX:7:2306:19396:128788	0	2	32961802	50	38M209N13M	CATGCCGCCCAAGTTCGACCCCAACGAGGTCAAAGTCGTGTACCTGAGGTG	CCCFFFFFHHHHHIIGIJJJJJJJJJIJJFFHJJJFGHIJJJJJJGGHIEE	NM:i:0	NH:i:1
HWI-1KL140:55:C20PMACXX:7:2306:19349:170481	0	2	32963555	50	29M157N22M	ACACCGGTCTTTGGCTAGAGAACTTTCTGGAACTATCAAGGAGATCCTGGG	@@CFFFF@FHHHHJIJFJIJIJJJJIJJIJJJJJIIIJIJJJIIGIIGIIJ	NM:i:0	NH:i:1
HWI-1KL140:55:C20PMACXX:7:2306:19114:83248	0	2	32963850	50	4M137N47M	AGCTAGTTAAGAAGCAACAAGAAAATATTCCAATAAAAGACTATCTGATAA	CCCFFFFFGHHHHJJHIJJJJJJJJHIJJJIJJJJJJJJJJJJJJJJJJJJ	NM:i:0	NH:i:1
HWI-1KL140:55:C20PMACXX:7:2306:18758:157176	0	2	32961902	50	42M	GCTGCCACGTGTGTAAGAGGGGAGGGAGCCCGACGCTCTGGC	HHHHJJJJJHIGGFHIIJJJJJIJJJJIJIJJIJHFFDDCEE	NM:i:0	NH:i:1
HWI-1KL140:55:C20PMACXX:7:2306:18745:185328	0	2	32963422	50	51M	AGCGATAGGTAAAATGGAGCCATGATCTCAGAAGACAGGGGAAGCTGTAAA	@CCFFFFFHFHHHIJJJGIIJJJJJJJJJIJJJJJJJJJJJGIJJJJJJJJ	NM:i:0	NH:i:1
HWI-1KL140:55:C20PMACXX:7:2306:18629:159064	16	2	32963066	50	1M430N46M	ATTAAACACAGTGGGAACATTACTTTTGATGAGATTGTCAACATTGC	FFFFFHHHGHGIIIIJJJIJIIGHIIJHGGGEEHHIIGIJIJJHIJJ	NM:i:0	NH:i:1
HWI-1KL140:55:C20PMACXX:7:2306:18622:95896	0	2	32963061	50	6M430N45M	AGAACATTAAACACAGTGGGAACATTACTTTTGATGAGATTGTCAACATTG	CCCFFFFFGHHHHJJJGIJJIJJIJJJJJJJJIIIIGIGHIJGIGJIIJJG	NM:i:0	NH:i:1
HWI-1KL140:55:C20PMACXX:7:2306:18344:178498	0	2	32963063	50	4M430N47M	AACATTAAACACAGTGGGAACATTACTTTTGATGAGGTTGTCAACATTGCC	CCCFFFFFGHHHGJIHIJGIJJJJJJJJIJJGIIIJ*:DGHJJGIJJIJIJ	NM:i:1	NH:i:1
HWI-1KL140:55:C20PMACXX:7:2306:18314:173257	0	2	32963059	50	8M430N43M	GAAGAACATTAAACACAGTGGGAACATTACTTTTGATGAGATTGTCAACAT	CCCFFFFFHHHHHJJJIJHIJJJJJJJJJJJJJJJJHIIJJJJJIIIJJJJ	NM:i:0	NH:i:1
HWI-1KL140:55:C20PMACXX:7:2306:18295:91741	0	2	32963058	50	9M430N42M	AGAAGAACATTAAACACAGTGGGAACATTACTTTTGATGAGATTGTCAACA	<?<DDDDDFFDHFG?BFFIEHHEBCEDHHDFGHGGI@CGHEBGID?FDFHC	NM:i:0	NH:i:1
HWI-1KL140:55:C20PMACXX:7:2306:1829:149376	0	2	32963059	50	8M430N43M	GAAGAACATTAAACACAGTGGGAACATTACTTTTGATGAGATTGTCAACAT	@@CFFFFFHHHHHJJJJJHIJJJJJJJJJJJJJJJIIIIIJJJJIIGIIJJ	NM:i:0	NH:i:1
HWI-1KL140:55:C20PMACXX:7:2306:18162:33085	0	2	32963058	50	9M430N42M	AGAAGAACATTAAACACAGTGGGAACATTACTTTTGATGAGATTGTCAACA	=???D:+=CDADBCEEEIF:<3<3<+A<CAEEEEEE7DDD<<?BDB?DDDD	NM:i:0	NH:i:1
HWI-1KL140:55:C20PMACXX:7:2306:18110:124477	0	2	32963059	50	8M430N43M	GAAGAACATTAAACACAGTGGGAACATTACTTTTGATGAGATTGTCAACAT	@BBFFFFFHHHHHJJJJJFHIJIJJJJJJJJJJJIJJIFD??D3:??G??3	NM:i:0	NH:i:1
HWI-1KL140:55:C20PMACXX:7:2306:1775:146299	0	2	32963573	50	11M157N40M	AGAACTTTCTGGAACTATCAAGGAGATCCTGGGTACTGCACAGTCTGTGGG	CCCFFFFFHHHHHJGIJJJJJJHIJHIJJJJJJHIIIJJJIJJHIIJHIJJ	NM:i:0	NH:i:1
HWI-1KL140:55:C20PMACXX:7:2306:17713:29396	16	2	32961833	50	47M	AAAGTCGGTGCGTGCCCTCGCCGCGCCCGGGTGCTGTCCCGGGGCCT	BCCFDEFFFHHHHJJJJJJJJJIJJJIJIJJAHHHFEFFFCDDDDDD	NM:i:0	NH:i:1
HWI-1KL140:55:C20PMACXX:7:2306:1771:108485	0	2	32963060	50	7M430N44M	AAGAACATTAAACACAGTGGGAACATTACTTTTGATGAGATTGTCAACATT	CCCFFFFFHHHHFGJJJJIIJIJJJJIGIIJJJJJIIIJHJJJIJJIIHIG	NM:i:0	NH:i:1
HWI-1KL140:55:C20PMACXX:7:2306:1762:173696	0	2	32963569	50	15M157N36M	CTAGAGAACTTTCTGGAACTATCAAGGAGATCCTGGGTACTGCACAGTCTG	CCCFFFFFFHHGFHIGEHGIHIIIIIFGIIGJEGIGJ?FHJIEIGIJIIJJ	NM:i:0	NH:i:1
HWI-1KL140:55:C20PMACXX:7:2306:1732:175769	0	2	32963058	50	9M430N42M	AGAAGAACATTAAACACAGTGGGAACATTACTTTTGATGAGATTGTCAACA	CCCFFFFFHHHHHJJJJJJIIJJJJJJIJJJJJJJJIJJJJJJIJHIJJJI	NM:i:0	NH:i:1
HWI-1KL140:55:C20PMACXX:7:2306:17178:67855	0	2	32963553	50	31M157N20M	AGACACCGGTCTTTGGCTAGAGAACTTTCTGGAACTATCAAGGAGATCCTG	BCBFFFFFHFFHHJJJJJJJJIJJJJJJJIJJJJJIJJJJJJJJJIJJJJJ	NM:i:0	NH:i:1
HWI-1KL140:55:C20PMACXX:7:2306:17044:94533	0	2	32961828	50	12M209N39M	AGGTCAAAGTCGTGTACCTGAGGTGCACCGGAGGCGAGGTCGGCGCCACAT	BCCDDFFFHFHHHJGIJJJJJJJHIIIJJJJGIJJJIJJEHJHFDDDDDDD	NM:i:0	NH:i:1
HWI-1KL140:55:C20PMACXX:7:2306:16726:195962	0	2	32963058	50	9M430N42M	AGAAGAACATTAAACACAGTGGGAACATTACTTTTGATGAGATTGTCAACA	CCCFFFFFHHHHGJJJJJJHHJJGHIJJIJJJJJJJJJJJJIJJJJJJJJI	NM:i:0	NH:i:1
HWI-1KL140:55:C20PMACXX:7:2306:16550:171763	0	2	32962085	50	38M451N13M	CATCCGCCTTGGCCCCGAAGATCGGTCCTCTGGGTCTGTCTCCGAAGAAAG	CCCFFFFFHHHHHJJJJJIJJJJJJHIIJJJJJJHIJIIJJJJJHGHIIIH	NM:i:0	NH:i:1
HWI-1KL140:55:C20PMACXX:7:2306:16243:167361	0	2	32963058	50	9M430N42M	AGAAGAACATTAAACACAGTGGGAACATTACTTTTGATGAGATTGTCAACA	@B@FFFFFHHHGFHIJIIIFHIJEHIIFIIIIJJIJIJJJJGJJHIIIIII	NM:i:0	NH:i:1
HWI-1KL140:55:C20PMACXX:7:2306:16221:193491	0	2	32963060	50	7M430N44M	AAGAACATTAAACACAGTGGGAACATTACTTTTGATGAGATTGTCAACATT	?@7DADADDF>FFD=?CA3+AC;FBEDFEF?FGFA9F<GFDF<?F<9?FDF	NM:i:0	NH:i:1
HWI-1KL140:55:C20PMACXX:7:2306:16192:141399	0	2	32963853	50	1M137N50M	TAGTTAAGAAGCAACAAGAAAATATTCCAATAAAAGACTATCTGATAACCA	CCCDFFFFGHFHHJJJJJJJIJJIJIIJGIJIJJJJJJJJJJIIJJJJIJG	NM:i:0	NH:i:1
HWI-1KL140:55:C20PMACXX:7:2306:16172:164970	0	2	32963059	50	8M430N43M	GAAGAACATTAAACACAGTGGGAACATTACTTTTGATGAGATTGTCAACAT	???ABD;+=ABB<EEECB<ADC+CE>EFEE>E>E@8?@D*9DD:0B??D<D	NM:i:0	NH:i:1
HWI-1KL140:55:C20PMACXX:7:2306:16022:150958	0	2	32963553	50	31M157N20M	AGACACCGGTCTTTGGCTAGAGAACTTTCTGGAACTATCAAGGAGATCCTG	CCCFFFFFHHHHHJJJJJJIJJIJJIIJJJJJIJJJIJJGIIJIIJJJJJJ	NM:i:0	NH:i:1
HWI-1KL140:55:C20PMACXX:7:2306:1596:186082	0	2	32963061	50	6M430N45M	AGAACATTAAACACAGTGGGAACATTACTTTTGATGAGATTGTCAACATTG	?@<DB=ADF?FCBF;<ACAAEGFDHIABHFBEC;:?DF:FB?GBGE<9999	NM:i:0	NH:i:1
HWI-1KL140:55:C20PMACXX:7:2306:15865:48787	0	2	32963058	50	9M430N42M	AGAAGAACATTAAACACAGTGGGAACATTACTTTTGATGAGATTGTCAACA	BBBFFFFFHHHHHJJJJJJHIJJIJJJIJIIJJJJIJJJJJJJIJIJIIJI	NM:i:0	NH:i:1
HWI-1KL140:55:C20PMACXX:7:2306:15795:37267	0	2	32961800	50	40M209N11M	ACCATGCCGCCCAAGTTCGACCCCAACGAGGTCAAAGTCGTGTACCTGAGG	CCCFFFFFHHHHHJJJIIJJJJJIJJJJGHIFHHJJIHIJHHFGHIJJJHH	NM:i:0	NH:i:1
HWI-1KL140:55:C20PMACXX:7:2306:15742:170871	0	2	32963058	50	9M430N42M	AGAAGAACATTAAACACAGTGGGAACATTACTTTTGATGAGATTGTCAACA	CCBFFFFFHHHHHJJJIJJFHIJJJJJJJIJJJJJJFIIJJJIJJIJJJJI	NM:i:0	NH:i:1
HWI-1KL140:55:C20PMACXX:7:2306:15714:118712	0	2	32963055	50	12M430N39M	AGCAGAAGAACATTAAACACAGTGGAAACATTACTTTTGATGAGATTGTCA	CCCFFFFFHHHHHJJJJJJIJJIHJIJJJJJJIJJJJJIJJJJJIJJJJJJ	NM:i:1	NH:i:1
HWI-1KL140:55:C20PMACXX:7:2306:15378:85488	0	2	32963059	50	8M430N43M	GAAGAACATTAAACACAGTGGGAACATTACTTTTGATGAGATTGTCAACAT	@BCFFFFFHHHHHJJJIJIIIJIJJJIJIJJJJJIGJJJJJJJJIJJJJJI	NM:i:0	NH:i:1
HWI-1KL140:55:C20PMACXX:7:2306:15286:70957	0	2	32963059	50	8M430N43M	GAAGAACATTAAACACAGTGGGAACATTACTTTTGATGAGATTGTCAACAT	BBBFFFFFHHHHHJJJJJJJJJIIJJJJJJJJJJJIJJJJJJJJJJJJJJJ	NM:i:0	NH:i:1
HWI-1KL140:55:C20PMACXX:7:2306:15242:18096	0	2	32963547	50	37M157N7M	CAGATGAGACACCGGTCTTTGGCTAGAGAACTTTCTGGAACTAT	CCCFFFFFHHHHHJJGHIJJJJIJJJJIHIJJIJJJIIIJJJJJ	NM:i:0	NH:i:1
HWI-1KL140:55:C20PMACXX:7:2306:15090:115998	0	2	32963058	50	9M430N42M	AGAAGAACATTAAACACAGTGGGAACATTACTTTTGATGAGATTGTCAACA	CB@FFFFFHHHGHJJJJJJIIJJJIJIIJJJJJJJJIJIJJIGIIIJJJJJ	NM:i:0	NH:i:1
HWI-1KL140:55:C20PMACXX:7:2306:14991:30809	0	2	32961802	50	38M209N13M	CATGCCGCCCAAGTTCGACCCCAACGAGGTCAAAGTCGTGTACCTGAGGTG	CCCFFFFFHHHHHHIJJIIJJJJJIJGHI@FGIGGHIJHGIIIJJIGIIEE	NM:i:0	NH:i:1
HWI-1KL140:55:C20PMACXX:7:2306:14938:70902	0	2	32963058	50	9M430N42M	AGAAGAACATTAAACACAGTGGGAACATTACTTTTGATGAGATTGTCAACA	C@@ABDDEFDHFHGGIIEHAFEG?FHIIGFFEFFFFGICAHIEGGFIG@FH	NM:i:0	NH:i:1
HWI-1KL140:55:C20PMACXX:7:2306:14887:2978	0	2	32963058	50	9M430N42M	AGAAGAACATTAAACACAGTGGGAACATTACTTTTGATGAGATTGTCAACA	CCCFFFFFHHHHHJJJJJJHIJJJJJJJJJJJIJJJIJJJJJJJJIIJJJJ	NM:i:0	NH:i:1
HWI-1KL140:55:C20PMACXX:7:2306:14845:129632	0	2	32963059	50	8M430N43M	GAAGAACATTAAACACAGTGGGAACATTACTTTTGATGAGATTGTCAACAT	CCCFFFFFHHHHHJJJJJIIJJJJJJJJJJJJJJJGIJJJJJJJHIIJIJJ	NM:i:0	NH:i:1
HWI-1KL140:55:C20PMACXX:7:2306:14575:114138	0	2	32963061	50	6M430N45M	AGAACATTAAACACAGTGGGAACATTACTTTTGATGAGATTGTCAACATTG	CCCFFFFFHHHHHJJJHIJJJJJJJJJJJJJJJJJJJJJIJJHJJJJJJJJ	NM:i:0	NH:i:1
HWI-1KL140:55:C20PMACXX:7:2306:14539:118917	0	2	32963058	50	9M430N42M	AGAAGAACATTAAACACAGTGGGAACATTACTTTTGATGAGATTGTCAACA	CCCFFFFFHHHHHJJJJJJHIJJJJJJJJJJJJJJIIJJJJIJJJJJJIJI	NM:i:0	NH:i:1
HWI-1KL140:55:C20PMACXX:7:2306:14438:113251	0	2	32963059	50	8M430N43M	GAAGAACATTAAACACAGTGGGAACATTACTTTTGATGAGATTGTCAACAT	?@CFDEFFFGHGFIIIJIIHGGEFFGHIIJJIIJJJIIJIIGIIIJJFGII	NM:i:0	NH:i:1
HWI-1KL140:55:C20PMACXX:7:2306:14412:75155	0	2	32963059	50	8M430N43M	GAAGAACATTAAACACAGTGGGAACATTACTTTTGATGAGATTGTCAACAT	@@@BDAD>B>FDFFBFEGAD;EE@F@H<EF@FEHHIGHGDHFHC?DFGGII	NM:i:0	NH:i:1
HWI-1KL140:55:C20PMACXX:7:2306:14194:181106	0	2	32962108	50	15M451N27M	GGTCCTCTGGGTCTGTCTCCGAAGAAAATTGGCGATGACATT	HHDFGIJJJJIHIIJIGIIIJGIIIIJ)0?FGHIHIJJIJGG	NM:i:1	NH:i:1
HWI-1KL140:55:C20PMACXX:7:2306:14193:61466	0	2	32963058	50	9M430N42M	AGAAGAACATTAAACACAGTGGGAACATTACTTTTGATGAGATTGTCAACA	CCCFFFFFHHHHHJJJJJJHIJJJJJIIJJJJJJJJIJJJJIIIJJJJIJJ	NM:i:0	NH:i:1
HWI-1KL140:55:C20PMACXX:7:2306:1413:3694	16	2	32961799	50	41M209N5M	CACCATGCCGCCCAAGTTCGACCCCAACGAGGTCAAAGTCGTGTAC	BCC;DEFFHHHHHJJJJJJJJJJJJJJJIGIJ?DHIJJFHIIJJHI	NM:i:0	NH:i:1
HWI-1KL140:55:C20PMACXX:7:2306:14091:91297	0	2	32963565	50	19M157N32M	TTGGCTAGAGAACTTTCTGGAACTATCAAGGAGATCCTGGGTACTGCACAG	CCCFFFFFGHHHHJJJJJJJIJJJIJJJJJJJIHIJJJJJJGHHIIJJJJJ	NM:i:0	NH:i:1
HWI-1KL140:55:C20PMACXX:7:2306:14069:46260	0	2	32963058	50	9M430N42M	AGAAGAACATTAAACACAGTGGGAACATTACTTTTGATGAGATTGTCAACA	CCCFFFFFHHHHHIJIJJJHIJIIJJIIJJIIGJIIGJJJJJJIJIIIIJI	NM:i:0	NH:i:1
HWI-1KL140:55:C20PMACXX:7:2306:13996:57964	0	2	32961800	50	40M209N11M	ACCATGCCGCCCAAGTTCGACCCCAACGAGGTCAAAGTCGTGTACCTGAGG	@CCFFFFFHGHHHJJHIJJJJJJIJJJIDHI?DHIJHGGGFGIIIGHIJGH	NM:i:0	NH:i:1
HWI-1KL140:55:C20PMACXX:7:2306:13939:66810	0	2	32963059	50	8M430N43M	GAAGAACATTAAACACAGTGGGAACATTACTTTTGATGAGATTGTCAACAT	CCCFFFFFHHGHGJGIJJHIIJJJJJIIJJJIJJJIJIJJIIIDGGHIJJJ	NM:i:0	NH:i:1
HWI-1KL140:55:C20PMACXX:7:2306:1346:113660	0	2	32963059	50	8M430N43M	GAAGAACATTAAACACAGTGGGAACATTACTTTTGATGAGATTGTCAACAT	@=@DDF>DDHHFHHIGIBF@FHGEGGHHHI@@GG@GABGDG@FB??DHIII	NM:i:0	NH:i:1
HWI-1KL140:55:C20PMACXX:7:2306:13348:74654	0	2	32961833	50	7M209N44M	AAAGTCGTGTACCTGAGGTGCACCGGAGGCGAGGTCGGCGCCACATCCGCC	B@CFFFFFHFHHHIIJJJFFHIIJJJIJJJJBII@GHIHFCDDDDDDDDDD	NM:i:0	NH:i:1
HWI-1KL140:55:C20PMACXX:7:2306:13305:106027	16	2	32963042	50	25M430N22M	AGAGACAGGAAGAAGCAGAAGAACATTAAACACAGTGGGAACATTAC	CCCFFFFFHHGHHJJIJJHJJJJIJJJJJJIJJJJHHHIGIJGJJJJ	NM:i:0	NH:i:1
HWI-1KL140:55:C20PMACXX:7:2306:13265:114018	0	2	32963058	50	9M430N42M	AGAAGAACATTAAACACAGTGGGAACATTACTTTTGATGAGATTGTCAACA	CCCFFFFFHHHHHJJJJJJJJJJIJJJJJJJJJJJJFIJJJJIJJJJJJJI	NM:i:0	NH:i:1
HWI-1KL140:55:C20PMACXX:7:2306:13169:75466	0	2	32963563	50	21M157N30M	CTTTGGCTAGAGAACTTTCTGGAACTATCAAGGAGATCCTGGGTACTGCAC	CCCFFFFFHHHHHIJJJIIIJJJJIJJJIGJJJJIIIJJJJJJDHIJJJJJ	NM:i:0	NH:i:1
HWI-1KL140:55:C20PMACXX:7:2306:13117:126055	16	2	32961799	50	41M209N5M	CACCATGCCGCCCAAGTTCGACCCCAACGAGGTCAAAGTCGTGTAC	@CCDFDFFHHGHHIJJGHIJJJJJJIIJI=FG@FFHJHHIJHH@EG	NM:i:0	NH:i:1
HWI-1KL140:55:C20PMACXX:7:2306:13103:176930	0	2	32963058	50	9M430N42M	AGAAGAACATTAAACACAGTGGGAACATTACTTTTGGTGAGATTGTCAACA	@?;BDDADHDFHHIDHHIG:A?FDB?FF<FGIGG>G)1:?80BFHG@FD@F	NM:i:1	NH:i:1
HWI-1KL140:55:C20PMACXX:7:2306:1310:24937	16	2	32963566	50	18M157N29M	TGGCTAGAGAACTTTCTGGAACTATCAAGGAGATCCTGGGTACTGCA	FFFFHHHHHGIIIIJJJIJIJJJJJJJJJJIIIJIJJIJGHIIJIJJ	NM:i:0	NH:i:1
HWI-1KL140:55:C20PMACXX:7:2306:1305:41171	0	2	32962640	50	33M312N18M	GTGAAACTGACCATCCAGAACAGACAGGCCCAGATCGAGGTGGTGCCTTCT	?:=;A=BDFF?DF>CCFFIIFB??@ECDGFBFBCC;;6B:8867?DFA8CF	NM:i:0	NH:i:1
HWI-1KL140:55:C20PMACXX:7:2306:13045:118957	0	2	32963061	50	6M430N45M	AGAACATTAAACACAGTGGGAACATTACTTTTGATGAGATTGTCAACATTG	CCCFFFFFHHHHHJJJHJJJHIJJJJIJJJJJIIJJJJJIJJJJJJJJJJI	NM:i:0	NH:i:1
HWI-1KL140:55:C20PMACXX:7:2306:12735:21434	0	2	32962108	50	15M451N27M	GGTCCTCTGGGTCTGTCTCCGAAGAAAGTTGGCGATGACATT	DHFDEHIFHIGDH;<EFHIIBI;DF;B9FGBGFFBF<FDHG;	NM:i:0	NH:i:1
HWI-1KL140:55:C20PMACXX:7:2306:12665:155654	0	2	32963061	50	6M430N45M	AGAACATTAAACACAGTGGGAACATTACTTTTGATGAGATTGTCAACATTG	@@@DD?DDHHHABEFFGGBHHEGFGHHEHEGHHGIGIIIGHHGDH@FHHFH	NM:i:0	NH:i:1
HWI-1KL140:55:C20PMACXX:7:2306:12556:106974	0	2	32963487	50	47M	CTTTCTGCAGTTAAACACAGTGGGAACATTACTTTTGATGAGATTGT	FFFFHHHHHJJJJJJJJJJJHJJJJJJIIJGIGJJJJIJJIJJIJJI	NM:i:0	NH:i:1
HWI-1KL140:55:C20PMACXX:7:2306:12424:168301	0	2	32963059	50	8M430N43M	GAAGAACATTAAACACAGTGGGAACATTACTTTTGATGAGATTGTCAACAT	CC@FFFFFHHHHHIJIJJIJJJHIEIIIIGIJJJJIJIJJIJIGGIIIIIJ	NM:i:0	NH:i:1
HWI-1KL140:55:C20PMACXX:7:2306:12293:6009	0	2	32963058	50	9M430N42M	AGAAGAACATTAAACACAGTGGGAACATTACTTTTGATGAGATTGTCAACA	CCCFFFFFHHHHHJJJJJJIJJJJJJJJJJJJJJJJHIJJJJJJJJJJJJI	NM:i:0	NH:i:1
HWI-1KL140:55:C20PMACXX:7:2306:12260:73750	0	2	32963059	50	8M430N43M	GAAGAACATTAAACACAGTGGGAACATTACTTTTGATGAGATTGTCAACAT	@@@DADDDAFDGHGGIIICE>FGHHE??H?FEEGIFEHIII@BA?FCAGGI	NM:i:0	NH:i:1
HWI-1KL140:55:C20PMACXX:7:2306:12215:163570	0	2	32963064	50	3M430N48M	ACATTAAACACAGTGGGAACATTACTTTTGATGAGATTGTCAACATTGCCC	CCCFFFFFHHHHHHIJIIIHIJJIIJJJJJIJJJJJJIJHIJIJJJJJJJJ	NM:i:0	NH:i:1
HWI-1KL140:55:C20PMACXX:7:2306:11818:74271	0	2	32963059	50	8M430N43M	GAAGAACATTAAACACAGTGGGAACATTACTTTTGATGAGATTGTCAACAT	@@@FFFFFDHHGGIIIIGIJIJJIFEHIGGGGGJDFHIJJGIGHDGIGHIH	NM:i:0	NH:i:1
HWI-1KL140:55:C20PMACXX:7:2306:11768:21181	0	2	32963059	50	8M430N43M	GAAGAACATTAAACACAGTGGGAACATTACTTTTGATGAGATTGTCAACAT	??@FFDEDHFHHDGFGGHEIDGGGGGHGEGIEGIIEHHFIGIIIIHIIGEH	NM:i:0	NH:i:1
HWI-1KL140:55:C20PMACXX:7:2306:11474:193850	16	2	32963566	50	18M157N29M	TGGCTAGAGAACTTTCTGGAACTATCAAGGAGATCCTGGGTACTGCA	FFFFHHHGHHIJJJJJJJJHIIJJJJJJJJJJJJJJJJJJGGIJJJJ	NM:i:0	NH:i:1
HWI-1KL140:55:C20PMACXX:7:2306:11233:97794	0	2	32961812	50	28M209N23M	AAGTTCGACCCCAACGAGGTCAAAGTCGTGTACCTGAGGTGCACCGGAGGC	CCCFFDFFHHHHHJJJHIJEGIIJJFHIHIHIJJJJIJIFHIJHHIJIJHH	NM:i:0	NH:i:1
HWI-1KL140:55:C20PMACXX:7:2306:11014:199053	0	2	32963058	50	9M430N42M	AGAAGAACATTAAACACAGTGGGAACATTACTTTTGATGAGATTGTCAACA	CCCFFFFFHHHHHJJJJJJIHJIIJJJJJJJJJJJIIJIIJJJJJIJJJJJ	NM:i:0	NH:i:1
HWI-1KL140:55:C20PMACXX:7:2306:10886:96056	0	2	32963058	50	9M430N42M	AGAAGAACATTAAACACAGTGGGAACATTACTTTTGATGAGATTGTCAACA	CCCFFFFFHHHHHJJJJJJJJJJIJJJJJJJJJJJJAGHIJJJJJIJIIJJ	NM:i:0	NH:i:1
HWI-1KL140:55:C20PMACXX:7:2306:10855:17052	0	2	32963543	50	41M157N10M	CCGGCAGATGAGACACCGGTCTTTGGCTAGAGAACTTTCTGGAACTATCAA	@BCFFFFFHGHGHJIIJIG:FHIIGIJJIJJIIJJIIJIIIIFHJIIJJJJ	NM:i:0	NH:i:1
HWI-1KL140:55:C20PMACXX:7:2306:10801:38826	0	2	32963057	50	10M430N41M	CAGAAGAACATTAAACACAGTGGGAACATTACTTTTGATGAGATTGTCAAC	CCCFFFFFHHHHHJIJJIJJIHIJIIJIJIIJJJJJJJJJJJIJJJIIJJJ	NM:i:0	NH:i:1
HWI-1KL140:55:C20PMACXX:7:2306:10660:86891	0	2	32963543	50	41M157N10M	CCGGCAGATGAGACACCGGTCTTTGGCTAGAGACCTTTCTGGAACTATCAA	@@@DF@DAFFDHHGHEHIII<<GHC39?B??90)09DGDFF9?BCDHGEAF	NM:i:1	NH:i:1
HWI-1KL140:55:C20PMACXX:7:2306:10235:111902	0	2	32963058	50	9M430N42M	AGAAGAACATTAAACACAGTGGGAACATTACTTTTGATGAGATTGTCAACA	CCCFFFFFHHHHHJJJJJJIHJJIIJJJJJJJJJJJIJJJJJJJJIIJJJI	NM:i:0	NH:i:1
HWI-1KL140:55:C20PMACXX:7:2305:9787:167104	0	2	32963058	50	9M430N42M	AGAAGAACATTAAACACAGTGGGAACATTACTTTTGATGAGATTGTCAACA	@BBFFFFFGHHHHJJJJJJIJJJJJJJJJJJJJJJJJJJJJJIHIIIJJJI	NM:i:0	NH:i:1
HWI-1KL140:55:C20PMACXX:7:2305:9428:146369	0	2	32963058	50	9M430N42M	AGAAGAACATTAAACACAGTGGGAACATTACTTTTGATGAGATTGTCAACA	CCCFFFFFHHHHHJJJJJJIGIIJJJJJJJJJJJJJGIJJJIJJJHIIIJJ	NM:i:0	NH:i:1
HWI-1KL140:55:C20PMACXX:7:2305:9425:165741	0	2	32963536	50	48M157N3M	ACATTGCCCGGCAGATGAGACACCGGTCTTTGGCTAGAGAACTTTCTGGAA	CCCFFFFFHHHHGJJJJJIIIJJJJJFHIJJJJJJJJJIGHIJJJJJJJJI	NM:i:0	NH:i:1
HWI-1KL140:55:C20PMACXX:7:2305:9359:192718	16	2	32961799	50	41M209N5M	CACCATGCCGCCCAAGTTCGACCCCAACGAGGTCAAAGTCGTGTAC	@CCFFFFFHHHHHJIJJJJJFIIJJIJIJIJJ?DDHHHBFHHIHHI	NM:i:0	NH:i:1
HWI-1KL140:55:C20PMACXX:7:2305:9056:130850	0	2	32963565	50	19M157N32M	TTGGCTAGAGAACTTTCTGGAACTATCAAGGAGATCCTGGGTACTGCACAG	CCCFFFFFHHHHHJJJJJJJJJJJJJJJJJJJJJJJJJJJJFHIJJJJIJJ	NM:i:0	NH:i:1
HWI-1KL140:55:C20PMACXX:7:2305:8936:123050	0	2	32963058	50	9M430N42M	AGAAGAACATTAAACACAGTGGGAACATTACTTTTGATGAGATTGTCAACA	@@@DDADAHAFFHIIIIGHIEFC9FG@FEDCGHIII7GHIGIGGGDGGGII	NM:i:0	NH:i:1
HWI-1KL140:55:C20PMACXX:7:2305:8804:110045	0	2	32963327	50	51M	CAATCCAGTGGTGAGCTGACAGTGAGCCCCAGCTTTTAGGAAACAGGGCTG	CCCFFFFFHHHFHJJIIJJJJJIJJJJJJJGIJJJJJIJJJJJIIJIJIJJ	NM:i:0	NH:i:1
HWI-1KL140:55:C20PMACXX:7:2305:8764:86399	0	2	32962640	50	33M312N18M	GTGAAACTGACCATCCAGAACAGACAGGCCCAGATCGAGGTGGTGCCTTCT	CB@FFFFFHHGHHJJJJJJJIJJJJJJJIJJIIGIJJIIJDHI@FHIJJJJ	NM:i:0	NH:i:1
HWI-1KL140:55:C20PMACXX:7:2305:8745:103206	0	2	32963045	50	22M430N29M	GACAGGAAGAAGCAGAAGAACATTAAACACAGTGGGAACATTACTTTTGAT	@@@DFFFDHFHDHGFFHGGEGHCEGEFHHIIIGHIIBAGGCFHIEIGIIHI	NM:i:0	NH:i:1
HWI-1KL140:55:C20PMACXX:7:2305:8622:7034	0	2	32963059	50	8M430N43M	GAAGAACATTAAACACAGTGGGAACATTACTTTTGATGAGATTGTCAACAT	@@@DDDDD?DBFDD:CHECBGEFCFHHIBGAG>G4CFGAHCCFA?BDDHII	NM:i:0	NH:i:1
HWI-1KL140:55:C20PMACXX:7:2305:8267:30809	0	2	32962656	50	17M312N34M	AGAACAGACAGGCCCAGATCGAGGTGGTGCCTTCTGCCTCAGCCCTGATCA	CCCFFFFFHHHHHJJJJJJJJJJJCGHDHIIJJIIJJJIJIJIJJJJJJJJ	NM:i:0	NH:i:1
HWI-1KL140:55:C20PMACXX:7:2305:8252:197106	0	2	32963058	50	9M430N42M	AGAAGAACATTAAACACAGTGGGAACATTACTTTTGATGAGATTGTCAACA	CCCFFFFFHHHHHJJJJJIIIJIJJJJJJJJJJJJJHIJJJJJJJJJJJJJ	NM:i:0	NH:i:1
HWI-1KL140:55:C20PMACXX:7:2305:8107:184485	0	2	32963058	50	9M430N42M	AGAAGAACATTAAACACAGTGGGAACATTACTTTTGATGAGATTGTCAACA	CCBFFFFFHHHHHJJJJJJIJJJJJIJJJJJJJJJJJJJJJIIIJIJJJJJ	NM:i:0	NH:i:1
HWI-1KL140:55:C20PMACXX:7:2305:7984:92350	0	2	32963058	50	9M430N42M	AGAAGAACATTAAACACAGTGGGAACATTACTTTTGATGAGATTGTCAACA	CCCFFFFFHGHHHJJJJIJIIJJHJJJJJJJJJJJJIJJJJJJJJIJJJJI	NM:i:0	NH:i:1
HWI-1KL140:55:C20PMACXX:7:2305:7728:124783	0	2	32961812	50	28M209N23M	AAGTTCGACCCCAACGAGGTCAAAGTCGTGTACCTGAGGTGCACCGGAGGC	BCCDFDFFHHGHHJJJHIJFHIIIIGGHHJHIIJJIGHIBFHHJJJJJJHG	NM:i:0	NH:i:1
HWI-1KL140:55:C20PMACXX:7:2305:7619:101020	0	2	32961860	50	51M	CGGGTGCTGTCCCGGGGCCTGGCGGGTCTCCCTTGGGCCTTGGCTGCCACG	@??A=@DD?FFHHF?@??F7GICHEE:93;CE9ACCBBB5>;>C3<B@:C?	NM:i:0	NH:i:1
HWI-1KL140:55:C20PMACXX:7:2305:7518:17997	16	2	32961799	50	41M209N5M	CACCATGCCGCCCAAGTTCGACCCCAACGAGGTCAAAGTCGTGTAC	CCCFFFFFHHHHGJJJGIGIJJJJJJJJJHIJFHHIJIBFHIIIIJ	NM:i:0	NH:i:1
HWI-1KL140:55:C20PMACXX:7:2305:7493:95112	0	2	32963059	50	8M430N43M	GAAGAACATTAAACACAGTGGGAACATTACTTTTGATGAGATTGTCAACAT	?:BDFFFFHHHHHJJJJJHJJIIJJJJJJJJJJJJHIIIJJJJJJJJJJJJ	NM:i:0	NH:i:1
HWI-1KL140:55:C20PMACXX:7:2305:7356:2946	0	2	32963557	50	27M157N24M	ACCGGTCTTTGGCTAGAGAACTTTCTGGAACTATCAAGGAGATCCTGGGTA	BCCFFDFFHHHHHJJJJJJJJJJJJJJJJJIJJJJJJJJGIJJJJJJJJIG	NM:i:0	NH:i:1
HWI-1KL140:55:C20PMACXX:7:2305:7356:121012	0	2	32961834	50	6M209N45M	AAGTCGTGTACCTGAGGTGCACCGGAGGCGAGGTCGGCGCCACATCCGCCT	BBCDFFFFHHHHHJJJIHHFJIJJJIJIJJJJJ@FHIHFDDDDDDDDDDDD	NM:i:0	NH:i:1
HWI-1KL140:55:C20PMACXX:7:2305:6803:5223	16	2	32961799	50	41M209N5M	CACCATGCCGCCCAAGTTCGACCCCAACGAGGTCAAAGTCGTGTAC	CCCFFFFFHHHHHJJJHIJJJJJJJIJJIGIIDGHIJIHIJCFFHH	NM:i:0	NH:i:1
HWI-1KL140:55:C20PMACXX:7:2305:6604:135832	0	2	32963061	50	6M430N45M	AGAACATTAAACACAGTGGGAACATTACTTTTGATGAGATTGTCAACATTG	C@@FFFFFGHHGHGGIJJJJEDFEHIIIIJIJIIIIJJIJIJJJGJIJJJJ	NM:i:0	NH:i:1
HWI-1KL140:55:C20PMACXX:7:2305:6587:138070	16	2	32961799	50	41M209N5M	CACCATGCCGCCCAAGTTCGACCCCAACGAGGTCAAAGTCGTGTAC	CCCFFFFFHGHHHJIJJJJJJJJJJJJJJIJJDHIJJJHIJJJJJI	NM:i:0	NH:i:1
HWI-1KL140:55:C20PMACXX:7:2305:6571:152280	0	2	32963534	50	50M157N1M	CAACATTGCCCGGCAGATGAGACACCGGTCTTTGGCTAGAGAACTTTCTGG	C@@FFFFFGFHHDHIJJIJGEGGHJJJJ@GGGIIIIJJIHGHEHIGHJIGB	NM:i:0	NH:i:1
HWI-1KL140:55:C20PMACXX:7:2305:6538:102650	0	2	32963059	50	8M430N43M	GAAGAACATTAAACACAGTGGGAACATTACTTTTGATGAGATTGTCAACAT	CCCFFFFFHHHHGJJJJJGIIJIIJIIJJJJJJJJJJJJJIJJJGIIJJJJ	NM:i:0	NH:i:1
HWI-1KL140:55:C20PMACXX:7:2305:6532:47288	0	2	32963059	50	8M430N43M	GAAGAACATTAAACACAGTGGGAACATTACTTTTGATGAGATTGTCAACAT	CCCFFFFFHHHHHJJJJJHIJJIJJJJJJJJJJJJJJIIJIIIJJJJJJJJ	NM:i:0	NH:i:1
HWI-1KL140:55:C20PMACXX:7:2305:6403:166496	16	2	32963566	50	18M157N29M	TGGCTAGAGAACTTTCTGGAACTATCAAGGAGATCCTGGGTACTGCA	FFFFHHHGHJJJJJJJIJJJJJJIJJJJIJJJIIIIJJJJHIJJJJJ	NM:i:0	NH:i:1
HWI-1KL140:55:C20PMACXX:7:2305:6352:69168	0	2	32963059	50	8M430N43M	GAAGAACATTAAACACAGTGGGAACATTACTTTTGATGAGATTGTCAACAT	@BBFFFFFHHHHHJJJJJIIJJHJJJJJJJJJJJJIIJIJJJJJJJJIJIJ	NM:i:0	NH:i:1
HWI-1KL140:55:C20PMACXX:7:2305:6280:17249	0	2	32963557	50	27M157N24M	ACCGGTCTTTGGCTAGAGAACTTTCTGGAACTATCAAGGAGATCCTGGGTA	CCCFFFFFHHHHHJJIIIJJJIJJJJJJFIJJJIJJJJJJJHIIJJJJJGG	NM:i:0	NH:i:1
HWI-1KL140:55:C20PMACXX:7:2305:6214:190123	0	2	32963059	50	8M430N43M	GAAGAACATTAAACACAGTGGGAACATTACTTTTGATGAGATTGTCAACAT	@BBFFFFFHHHHHJJJGJGIJJHIIJJJJJJJJJJIJIHHHIIIIJIIJJJ	NM:i:0	NH:i:1
HWI-1KL140:55:C20PMACXX:7:2305:5953:135638	0	2	32963058	50	9M430N42M	AGAAGAACATTAAACACAGTGGGAACATTACTTTTGATGAGATTGTCAACA	CCCFFFFFHHHHHJJJJJJJIJJIJJJJJJJJJJJJGIJJJJJJJJJJJJI	NM:i:0	NH:i:1
HWI-1KL140:55:C20PMACXX:7:2305:5886:41126	0	2	32963538	50	46M157N5M	ATTGCCCGGCAGATGAGACACCGGTCTTTGGCTAGAGAACTTTCTGGAACT	CCCFFFFFHHHHHJJJJJJJJJJJHIIJJJJJIJJIJIJJIJIIJJJJJJI	NM:i:0	NH:i:1
HWI-1KL140:55:C20PMACXX:7:2305:5792:181510	0	2	32961833	50	7M209N44M	AAAGTCGTGTACCTGAGGTGCACCGGAGGCGAGGTCGGCGCCACATCCGCC	B@CFDDFDFHHGHJIGGJEGIIIJGG@GI@FGGG;FGIBDDCDDDDCCDBB	NM:i:0	NH:i:1
HWI-1KL140:55:C20PMACXX:7:2305:5540:98941	0	2	32963063	50	4M430N47M	AACATTAAACACAGTGGGAACATTACTTTTGATGAGATTGTCAACATTGCC	@CCFFFFFHHHHHJHHGJHGEGIIJJIJGIJGGIJJGIJJHIGIGIJIHII	NM:i:0	NH:i:1
HWI-1KL140:55:C20PMACXX:7:2305:5406:8216	0	2	32961800	50	40M209N11M	ACCATGCCGCCCAAGTTCGACCCCAACGAGGTCAAAGTCGTGTACCTGAGG	CCCFFFFFHHHHHJJJJJJJJJJJJJIJGIJDGHJJJIIIIIGIJJIHHHH	NM:i:0	NH:i:1
HWI-1KL140:55:C20PMACXX:7:2305:5184:88330	0	2	32963058	50	9M430N42M	AGAAGAACATTAAACACAGTGGGAACATTACTTTTGATGAGATTGTCAACA	8?@DFFDDHFHHFHIIIGHIEBGEGHHBCFFCHGFGIIIIBBBHEFGIIID	NM:i:0	NH:i:1
HWI-1KL140:55:C20PMACXX:7:2305:4770:179654	0	2	32963058	50	9M430N42M	AGAAGAACATTAAACACAGTGGGAACATTACTTTTGATGAGATTGTCAACA	CCCFFFFFHHHHHJJJJJJIHIIJJJJJJJJJJJJIFIIJJHIJJIJIJJJ	NM:i:0	NH:i:1
HWI-1KL140:55:C20PMACXX:7:2305:4670:145525	0	2	32963058	50	9M430N42M	AGAAGAACATTAAACACAGTGGGAACATTACTTTTGATGAGATTGTCAACA	CBCFFFFFHHHHHJJJJIJIHIJJJJJJJJJJJJJIIIJJJIJJJJJJJJI	NM:i:0	NH:i:1
HWI-1KL140:55:C20PMACXX:7:2305:4498:180791	0	2	32962091	50	32M451N15M	CCTTGGCCCCGAAGATCGGTCCTCTGGGTCTGTCTCCGAAGAAAGTT	FFFFHHHHHJJJJJHIJJJHIIJIJJJJIJJIJIJJJIHIIFHJJDG	NM:i:0	NH:i:1
HWI-1KL140:55:C20PMACXX:7:2305:4410:103188	0	2	32963059	50	8M430N43M	GAAGAACATTAAACACAGTGGGAACATTACTTTTGATGAGATTGTCAACAT	CCCFFFFFHHHHHJJJJJIIJJJJJIJJJJJJJIIGIJJJIJJJIJJJJJJ	NM:i:0	NH:i:1
HWI-1KL140:55:C20PMACXX:7:2305:4377:81079	0	2	32963061	50	6M430N45M	AGAACATTAAACACAGTGGGAACATTACTTTTGATGAGATTGTCAACATTG	CCCFFFFFHHHHHJJJJJJJIJJJJJJJJJJJJJJJJJJJJJIJJJJJJJJ	NM:i:0	NH:i:1
HWI-1KL140:55:C20PMACXX:7:2305:4310:49809	0	2	32963059	50	8M430N43M	GAAGAACATTAAACACAGTGGGAACATTACTTTTGATGAGATTGTCAACAT	CCCFFFFFHHHHHJJJJJIIJJJJJJJJJJJJJJJJJJIJJJJJJJJIJJJ	NM:i:0	NH:i:1
HWI-1KL140:55:C20PMACXX:7:2305:4134:10082	0	2	32963057	50	10M430N41M	CAGAAGAACATTAAACACAGTGGGAACATTACTTTTGATGAGATTGTCAAC	??;BDDDDHAHFFIIH@F@DHGA3+AFFGGGGCCCGG??D9<F<0B??BDF	NM:i:0	NH:i:1
HWI-1KL140:55:C20PMACXX:7:2305:3831:149686	0	2	32963059	50	8M430N43M	GAAGAACATTAAACACAGTGGGAACATTACTTTTGATGAGATTGTCAACAT	@C@FFFFFHHGHHJJJJGIIGGGEHHIJIJIJJJIIGIIJIJJJJIJJHHI	NM:i:0	NH:i:1
HWI-1KL140:55:C20PMACXX:7:2305:3777:75235	0	2	32963059	50	8M430N43M	GAAGAACATTAAACACAGTGGGAACATTACTTTTGATGAGATTGTCAACAT	@@BFFFFFHHHHHJJJJJHIJJIJJJJJJJJJJJJHIIIJJIJJJJJJJJJ	NM:i:0	NH:i:1
HWI-1KL140:55:C20PMACXX:7:2305:3714:55415	0	2	32963534	50	50M157N1M	CAACATTGCCCGGCAGATGAGACACCGGTCTTTGGCTAGAGAACTTTCTGG	CCCFFFFFHHHHHJJJJJJIJJJJJJJJHHIJJJJJFCF==BCHHIGEHIE	NM:i:0	NH:i:1
HWI-1KL140:55:C20PMACXX:7:2305:3569:175463	0	2	32963041	50	26M430N25M	GAGAGACAGGAAGAAGCAGAAGAACATTAAACACAGTGGGAACATTACTTT	BBCDFFFFHHHHHJJJIJJIJJJJJJJJJJJIJJJJGHIJHIJIJJJJIII	NM:i:0	NH:i:1
HWI-1KL140:55:C20PMACXX:7:2305:3431:104108	0	2	32963058	50	9M430N42M	AGAAGAACATTAAACACAGTGGGAACATTACTTTTGATGAGATTGTCAACA	CCCFFFFFHHHHHJJJJJJHIJJJJJJJJJJJJJJJJJJJJJJJJIJJJJI	NM:i:0	NH:i:1
HWI-1KL140:55:C20PMACXX:7:2305:3199:160377	0	2	32963059	50	8M430N43M	GAAGAACATTAAACACAGTGGGAACATTACTTTTGATGAGATTGTCAACAT	BB@FFFFFHHHHHJJJJJIIJJJJJJJJJJJJJJIGIJJJJJJJIJJJJJJ	NM:i:0	NH:i:1
HWI-1KL140:55:C20PMACXX:7:2305:2896:52102	0	2	32963240	50	51M	CCCTAAAATCGTGTTAGGGCTGCTGGTGAGGACTTGCCTGTGCCCCAGCCA	CCCFFFFFHHHHHJJJJJJJJJJJJJHHIJJJJJJJJ3DGGIGJJJIHIJJ	NM:i:1	NH:i:1
HWI-1KL140:55:C20PMACXX:7:2305:2894:154615	0	2	32963554	50	30M157N21M	GACACCGGTCTTTGGCTAGAGAACTTTCTGGAACTATCAAGGAGATCCTGG	CCCFFFFFHHHHHJJJJIJJJJIGGIIJJIJIIIJJJJJJGIIIEIJJJJI	NM:i:0	NH:i:1
HWI-1KL140:55:C20PMACXX:7:2305:2409:46226	16	2	32961799	50	41M209N5M	CACCATGCCGCCCAAGTTCGACCCCAACGAGGTCAAAGTCGTGTAC	CCCFFFFFHHHHHJJJHJJJJJJJJJJJJIIJ@FHIJJFGIIJIIJ	NM:i:0	NH:i:1
HWI-1KL140:55:C20PMACXX:7:2305:2359:38118	0	2	32963061	50	6M430N45M	AGAACATTAAACACAGTGGGAACATTACTTTTGATGAGATTGTCAACATTG	@C@FFFBEHHDHDHD@2AEFHGIIEDHGCFFHIIIIICHGGAHGGDHGIHE	NM:i:0	NH:i:1
HWI-1KL140:55:C20PMACXX:7:2305:2250:160872	0	2	32963064	50	3M430N48M	ACATTAAACACAGTGGGAACATTACTTTTGATGAGATTGTCAACATTGCCC	CCCFFFFFHHHHHHJJIJJJJJJJJJJJJIIJJJJJJJJIJIJJJJJIJJI	NM:i:0	NH:i:1
HWI-1KL140:55:C20PMACXX:7:2305:2175:98294	0	2	32963059	50	8M430N43M	GAAGAACATTAAACACAGTGGGAACATTACTTTTGATGAGATTGTCAACAT	@CCFFFFFHHHHHJJJIJIHIJJJJJJJJJJJJJIIJJJJIJJJIIIJJJJ	NM:i:0	NH:i:1
HWI-1KL140:55:C20PMACXX:7:2305:2154:39521	16	2	32961799	50	41M209N5M	CACCATGCCGCCCAAGTTCGACCCCAACGAGGTCAAAGTCGTGTAC	@@@DDDDDHFHADEGDHG@E;EE:?BDDBHGH7?D@G<FH@@@FH@	NM:i:0	NH:i:1
HWI-1KL140:55:C20PMACXX:7:2305:21383:55514	0	2	32963044	50	23M430N27M	AGACAGGAAGAAGCAGAAGAACATTAAACACAGTGGGAACATTACTTTTG	1:BBDFDHDHFAGGIIIIIJCIJIJBHHGCHGIHIJJFIIJJIIJJJJJJ	NM:i:0	NH:i:1
HWI-1KL140:55:C20PMACXX:7:2305:21293:80307	0	2	32961828	50	12M209N39M	AGGTCAAAGTCGTGTACCTGAGGTGCACCGGAGGCGAGGTCGGCGCCACAT	@@CDDFFFHFHHDGCGHGIJJIGAEFGIGDHGIEGBGEA5=;BDCDBDDDC	NM:i:0	NH:i:1
HWI-1KL140:55:C20PMACXX:7:2305:20889:116124	0	2	32963021	50	46M430N5M	AAAGCCCTCAAGGAGCCACCGAGAGACAGGAAGAAGCAGAAGAACATTAAA	@@CDDEFFHHFHFHIJJIJIGHIGIJIJJJIIJGIJFGGIGIIGIDIIIHB	NM:i:0	NH:i:1
HWI-1KL140:55:C20PMACXX:7:2305:20836:90777	16	2	32963566	50	18M157N29M	TGGCTAGAGAACTTTCTGGAACTATCAAGGAGATCCTGGGTACTGCA	FFFFHGHHHJJHIIJJGIJIJJIIJJJJJIIHIIGIJJJIIJIJIJJ	NM:i:0	NH:i:1
HWI-1KL140:55:C20PMACXX:7:2305:20590:141425	0	2	32963536	50	48M157N3M	ACATTGCCCGGCAGATGAGACACCGGTCTTTGGCTAGAGAACTTTCTGGAA	CCCFFFFFHHHHHJJJIIIJJJJJJJHIJJJJIIJJJIJHIIJJJJJJJIJ	NM:i:0	NH:i:1
HWI-1KL140:55:C20PMACXX:7:2305:20587:97886	0	2	32963061	50	6M430N45M	AGAACATTAAACACAGTGGGAACATTACTTTTGATGAGATTGTCAACATTG	CCCFFFFFGHHHHJJJFGEHGIIJJJJJIJJJIIJJIGIIJGJJIJGIJGH	NM:i:0	NH:i:1
HWI-1KL140:55:C20PMACXX:7:2305:20413:137056	0	2	32963240	50	51M	CCCTAAAATCGTGTTAGGGCTGCTGGTGAGGACTTGCTTGTGCCCCAGCCA	@@CFFFDDFHGAFFGFIGGHIGGCGICFGGGAFFGIGJJIDB<GGHIBFHE	NM:i:0	NH:i:1
HWI-1KL140:55:C20PMACXX:7:2305:20367:110131	0	2	32963057	50	10M430N41M	CAGAAGAACATTAAACACAGTGGGAACATTACTTTTGATGAGATTGTCAAC	CCCFFFFFHHHHHIJJIJGIDHHIGGIJJJIIJIJJJEHIIJIJJJHIIIJ	NM:i:0	NH:i:1
HWI-1KL140:55:C20PMACXX:7:2305:20135:189893	16	2	32963566	50	18M157N29M	TGGCTAGAGAACTTTCTGGAACTATCAAGGAGATCCTGGGTACTGCA	FFFFHHHGHJGIIHJIDHIIIIGGIJGIIIIJJJJJJIJJJJIJGHG	NM:i:0	NH:i:1
HWI-1KL140:55:C20PMACXX:7:2305:19871:130802	0	2	32963061	50	6M430N45M	AGAACATTAAACACAGTGGGAACATTACTTTTGATGAGATTGTCAACATTG	CCCFFFFFHHHHHJJJIJJJIJJJJJJJJJJJJIJJCGFHIIJJJJJJJJI	NM:i:0	NH:i:1
HWI-1KL140:55:C20PMACXX:7:2305:19731:160513	0	2	32962108	50	15M451N27M	GGTCCTCTGGGTCTGTCTCCGAAGAAAGTTGGCGATGACATT	HHFHIIIJIIIFHIIIIJJJJGIIFIJJBGHIJJJJIJJIHI	NM:i:0	NH:i:1
HWI-1KL140:55:C20PMACXX:7:2305:19718:103895	16	2	32963566	50	18M157N29M	TGGCTAGAGAACTTTCTGGAACTATCAAGGAGATCCTGGGTACTGCA	AAD?FHF?F@GAHGG>@HCAFAC<AADEF>;CFBGDCFH@BBDDG9D	NM:i:0	NH:i:1
HWI-1KL140:55:C20PMACXX:7:2305:19672:38134	0	2	32963059	50	8M430N43M	GAAGAACATTAAACACAGTGGGAACATTACTTTTGATGAGATTGTCAACAT	?;;DBDDDFHBAHIAGBD<B;E=DGECCH<FHIIIGCFEGIGCC?DFFGCH	NM:i:0	NH:i:1
HWI-1KL140:55:C20PMACXX:7:2305:19520:164150	0	2	32963058	50	9M430N42M	AGAAGAACATTAAACACAGTGGGAACATTACTTTTGATGAGATTGTCAACA	@C@FFFFFHHHHHJJJJJGFHIJJJJIIJJJJIIIJEIHIIIGHIGIIJII	NM:i:0	NH:i:1
HWI-1KL140:55:C20PMACXX:7:2305:19248:87392	0	2	32963058	50	9M430N42M	AGAAGAACATTAAACACAGTGGGAACATTACTTTTGATGAGATTGTCAACA	CCCFFFFFHHHHHJJJJJJHIGHIJJJIJJJJIJJJHGGIJIGHHHIJJJI	NM:i:0	NH:i:1
HWI-1KL140:55:C20PMACXX:7:2305:18977:196643	0	2	32963058	50	9M430N42M	AGAAGAACATTAAACACAGTGGGAACATTACTTTTGATGAGATTGTCAACA	CCCFFFFFHHHHHJJJJGJIHIJJJJJJJIJJJJJGHIJJJIJJJIIJJJJ	NM:i:0	NH:i:1
HWI-1KL140:55:C20PMACXX:7:2305:18823:102111	0	2	32963058	50	9M430N42M	AGAAGAACATTAAACACAGTGGGAACATTACTTTTGATGAGATTGTCAACA	@@CFFFDFHHHHGIJJJJGJJJIIJJJJJJJJJJJGBGIEGHIJHHIIIGH	NM:i:0	NH:i:1
HWI-1KL140:55:C20PMACXX:7:2305:18792:172479	0	2	32963059	50	8M430N43M	GAAGAACATTAAACACAGTGGGAACATTACTTTTGATGAGATTGTCAACAT	CCCFFFFFHHHHHJJJJJIIJJIJJJJJJJJJJJJIJJIJJJJJJJIIJJJ	NM:i:0	NH:i:1
HWI-1KL140:55:C20PMACXX:7:2305:18629:23407	0	2	32963059	50	8M430N43M	GAAGAACATTAAACACAGTGGGAACATTACTTTTGATGAGATTGTCAACAT	@CCFFFFFHHHHHJIJJIHIIJIIJJIIJJIIJJJJHIJIFIJJIIGJJJJ	NM:i:0	NH:i:1
HWI-1KL140:55:C20PMACXX:7:2305:18035:181008	0	2	32962656	50	17M312N34M	AGAACAGACAGGCCCAGATCGAGGTGGTGCCTTCTGCCTCAGCCCTGATCA	CCCFFFFDHGHGHJJJJJJIIJJJFHI@GIJJJGIIIJJIJJIJJJJIJJJ	NM:i:0	NH:i:1
HWI-1KL140:55:C20PMACXX:7:2305:17764:140491	0	2	32961969	50	51M	TGGCCCGGGACATCTGAAGCCCGACGGCAGCGCGCAGGGCGGCCTGCGCCG	C@CFFFFFHHHHHJJJJJJJJJJJJJJIJJGIIFFCDDDDDDDDDDDDDDD	NM:i:0	NH:i:1
HWI-1KL140:55:C20PMACXX:7:2305:17749:190203	0	2	32963041	50	26M430N25M	GAGAGACAGGAAGAAGCAGAAGAACATTAAACACAGTGGGAACATTACTTT	@@@DDFFFHHHFHIIJIJJJIJJJIJJIJJJJIJIJGGHI;FHIJJJJJJI	NM:i:0	NH:i:1
HWI-1KL140:55:C20PMACXX:7:2305:17569:25815	0	2	32963058	50	9M430N42M	AGAAGAACATTAAACACAGTGGGAACATTACTTTTGATGAGATTGTCAACA	CCCFFFFFHHHHHJJJJJJJIJJJJJJJJJJJJJJJGIIJJJJJJJJIJJI	NM:i:0	NH:i:1
HWI-1KL140:55:C20PMACXX:7:2305:17501:57059	0	2	32963058	50	9M430N42M	AGAAGAACATTAAACACAGTGGGAACATTACTTTTGATGAGATTGTCAACA	CCCFFFFFHHHHHJJJJJJIIJJIJJJJJJJJJJJJIJJJJIJIJHJIIJJ	NM:i:0	NH:i:1
HWI-1KL140:55:C20PMACXX:7:2305:17342:24848	0	2	32963058	50	9M430N30M	AGAAGAACATTAAACACAGTGGGAACATTACTTTTGATG	??;1B?DB;D,AAE<::ACHHGF;<;BE>FEE?EFFFFI	NM:i:0	NH:i:1
HWI-1KL140:55:C20PMACXX:7:2305:17234:200081	0	2	32963058	50	9M430N42M	AGAAGAACATTAAACACAGTGGGAACATTACTTTTGATGAGATTGTCAACA	@@@FFDDFHFFHFIIJGJGCFHIJIEIEHIIIJJGGGCDGHIFHEEHIIII	NM:i:0	NH:i:1
HWI-1KL140:55:C20PMACXX:7:2305:17217:56536	0	2	32963058	50	9M430N42M	AGAAGAACATTAAACACAGTGGGAACATTACTTTTGATGAGATTGTCAACA	@<;DDDBDFAHFDG@GIGGHHGBBHHFEHHIIGIIGEG@FFFGHIGGIGGG	NM:i:0	NH:i:1
HWI-1KL140:55:C20PMACXX:7:2305:1704:97904	0	2	32961831	50	9M209N42M	TCAAAGTCGTGTACCTGAGGTGCACCGGAGGCGAGGTCGGCGCCACATCCG	@@@DDDDDFADDDBF>?3AA3AB?BGF<GIDFD@FF@FBEEBC6>>BBAA?	NM:i:0	NH:i:1
HWI-1KL140:55:C20PMACXX:7:2305:16972:195281	0	2	32963057	50	10M430N41M	CAGAAGAACATTAAACACAGTGGGAACATTACTTTTGATGAGATTGTCAAC	CCCFFFFFHHHHHJJJJJJJFHIJJJJJJJIJJJJJJIIIJJJJJJIJJJJ	NM:i:0	NH:i:1
HWI-1KL140:55:C20PMACXX:7:2305:16818:197971	0	2	32963058	50	9M430N42M	AGAAGAACATTAAACACAGTGGGAACATTACTTTTGATGAGATTGTCAACA	CCCFFFFFHHHHHJJJJJJIIJJJJJJJJJJJJJJJIJJJJJIIJJJJJJI	NM:i:0	NH:i:1
HWI-1KL140:55:C20PMACXX:7:2305:16767:160874	0	2	32963058	50	9M430N42M	AGAAGAACATTAAACACAGTGGGAACATTACTTTTGATGAGATTGTCAACA	CC@FFFFFHHHHHJJJJJJHHIJJJJEIJIJJJJJJIJIIIIJIJIIIIIH	NM:i:0	NH:i:1
HWI-1KL140:55:C20PMACXX:7:2305:16638:118762	0	2	32962656	50	17M312N34M	AGAACAGACAGGCCCAGATCGAGGTGGTGCCTTCTGCCTCAGCCCTGATCA	CCCFFFFFHHHHHJJJJJJIJJJJEGIGHIJJJJJIJJJIJJFIIJIIJJJ	NM:i:0	NH:i:1
HWI-1KL140:55:C20PMACXX:7:2305:16595:111135	16	2	32963566	50	18M157N29M	TGGCTAGAGAACTTTCTGGAACTATCAAGGAGATCCTGGGTACTGCA	FFFFHHHHHJJJJJJJJJJJJJJJJJJJJJIJIJIJJJJJGHIJIJJ	NM:i:0	NH:i:1
HWI-1KL140:55:C20PMACXX:7:2305:16541:53159	0	2	32961831	50	9M209N42M	TCAAAGTCGTGTACCTGAGGTGCACCGGAGGCGAGGTCGGCGCCACATCCG	@CCFFFFFHHHHFIIJHIJJEHIIJJJJHIJJJIJIBGHHGFDDDDDDDDD	NM:i:0	NH:i:1
HWI-1KL140:55:C20PMACXX:7:2305:16423:109836	0	2	32963059	50	8M430N43M	GAAGAACATTAAACACAGTGGGAACATTACTTTTGATGAGATTGTCAACAT	@BBFFFFFHHHHHJJJIJIIJJJJJIIJJJJJJJJHIJJJJJJJIJJJJJJ	NM:i:0	NH:i:1
HWI-1KL140:55:C20PMACXX:7:2305:16151:84172	16	2	32963566	50	18M157N29M	TGGCTAGAGAACTTTCTGGAACTATCAAGGAGATCCTGGGTACTGCA	FFFFHHHHHJJJJIJJJJJGJHJJJIJJJJGGIJJJJJIJIIJJJJI	NM:i:0	NH:i:1
HWI-1KL140:55:C20PMACXX:7:2305:16125:59937	0	2	32963058	50	9M430N42M	AGAAGAACATTAAACACAGTGGGAACATTACTTTTGATGAGATTGTCAACA	CCCFFFFFHHHHHJJJJJJIJJJJJJJJJJJJJJIIIJJJJJJJJIJIJJJ	NM:i:0	NH:i:1
HWI-1KL140:55:C20PMACXX:7:2305:15760:145459	0	2	32963058	50	9M430N42M	AGAAGAACATTAAACACAGTGGGAACATTACTTTTGATGAGATTGTCAACA	@?@DDFFFGHHHHJJJJJJHHJJJIIGIJGIJJJJJIGJIIJIIJIJJIJI	NM:i:0	NH:i:1
HWI-1KL140:55:C20PMACXX:7:2305:15344:182494	0	2	32963058	50	9M430N42M	AGAAGAACATTAAACACAGTGGGAACATTACTTTTGATGAGATTGTCAACA	CCCFFFFFHHGHHJJJJJJIIIJIIJJJJIJJJJJJIIIJIGJJJJJJJJI	NM:i:0	NH:i:1
HWI-1KL140:55:C20PMACXX:7:2305:14787:83957	0	2	32963551	50	33M157N18M	TGAGACACCGGTCTTTGGCTAGAGAACTTTCTGGAACTATCAAGGAGATCC	BCCFFFFFHHHFHIJJJJJJJJJJJJJJIJIJJJGJJIJJJJJJJIJJJIJ	NM:i:0	NH:i:1
HWI-1KL140:55:C20PMACXX:7:2305:14464:113664	0	2	32963548	50	36M157N7M	AGATGAGACACCGGTCTTTGGCTAGAGAACTTTCTGGAACTAT	BCCFFFFFGHHHHIJJIIJJJJJJJJIIJIIIJJJJIHGIJGI	NM:i:0	NH:i:1
HWI-1KL140:55:C20PMACXX:7:2305:14375:115217	0	2	32963058	50	9M430N42M	AGAAGAACATTAAACACAGTGGGAACATTACTTTTGATGAGATTGTCAACA	CCCFFFFFGHHHHJJJJJJIIIJJJJJJJJJJJJJJJJJJJIJJJJJJJJJ	NM:i:0	NH:i:1
HWI-1KL140:55:C20PMACXX:7:2305:14222:186674	0	2	32963564	50	20M157N31M	TTTGGCTAGAGAACTTTCTGGAACTATCAAGGAGATCCTGGGTACTGCACA	CCCFFFFFHHHHHJJJJJIJJJJIJJJIIIJIJJIJJJJJJJHIJIJJHJJ	NM:i:0	NH:i:1
HWI-1KL140:55:C20PMACXX:7:2305:14047:115668	0	2	32963058	50	9M430N42M	AGAAGAACATTAAACACAGTGGGAACATTACTTTTGATGAGATTGTCAACA	CCCFFFFFHHHHHJJJJJIIIJJJJJJJIJJJJJJJJJJJJJJJJJJIJJJ	NM:i:0	NH:i:1
HWI-1KL140:55:C20PMACXX:7:2305:13882:196600	0	2	32961803	50	37M209N14M	ATGCCGCCCAAGTTCGACCCCAACGAGGTCAAAGTCGTGTACCTGAGGTGC	CCCFFFFFHHHH?HIIJJJJJJIJJHJJFGIJJIHGJJJGIJJIIJJIDHH	NM:i:0	NH:i:1
HWI-1KL140:55:C20PMACXX:7:2305:13806:99287	0	2	32963058	50	9M430N42M	AGAAGAACATTAAACACAGTGGGAACATTACTTTTGATGAGATTGTCAACA	CCCFFFFFHHHHHJJJJJJIHIJJIJGIJIJJJJJJIIJJJIIJJHIJJJI	NM:i:0	NH:i:1
HWI-1KL140:55:C20PMACXX:7:2305:13668:121875	0	2	32963553	50	31M157N20M	AGACACCGGTCTTTGGCTAGAGAACTTTCTGGAACTATCAAGGAGATCCTG	BCCFFFFFHDHHHJJJJJIJIIEIIJJJJJJJJJJJIJIJGJIJJJJJJJI	NM:i:0	NH:i:1
HWI-1KL140:55:C20PMACXX:7:2305:13142:93431	16	2	32963850	50	47M	AGCTGTAAGTGACTGTTATATAAGGGGGAAGCAGTTAGGCTGGGGGA	@BCFFFFFHCFHHJJIJJJJJJJJIJJJHIJJIIIJIJJJJJJJJJA	NM:i:0	NH:i:1
HWI-1KL140:55:C20PMACXX:7:2305:13113:88369	16	2	32962103	50	34M	AGATCGGTCCTCTGGGTCTGGTAAGTCGTCGCTC	CCCFFFFDHGHHHJJJFHIIJFHIJHIJJJJIJJ	NM:i:0	NH:i:1
HWI-1KL140:55:C20PMACXX:7:2305:1299:129367	0	2	32963058	50	9M430N42M	AGAAGAACATTAAACACAGTGGGAACATTACTTTTGATGAGATTGTCAACA	CCCFFFFFHHHHHJJJJJJIIJJJJJJJJJJJJJJJIJIJJJIIJJJJJJG	NM:i:0	NH:i:1
HWI-1KL140:55:C20PMACXX:7:2305:1295:145293	0	2	32963058	50	9M430N42M	AGAAGAACATTAAACACAGTGGGAACATTACTTTTGATGAGATTGTCAACA	CCCFFFFFHHHHHJJJJJJIIJJJJJJJJJJJJJJIIJJJJJJJJJJJJJI	NM:i:0	NH:i:1
HWI-1KL140:55:C20PMACXX:7:2305:12830:64613	16	2	32961799	50	41M209N5M	CACCATGCCGCCCAAGTTCGACCCCAACGAGGTCAAAGTCGTGTAC	BCCFFDFEHHHHHJJJGIIIJJJJJJIJHEIJFHJIJJHHJIHHIJ	NM:i:0	NH:i:1
HWI-1KL140:55:C20PMACXX:7:2305:1279:25846	0	2	32963059	50	8M430N43M	GAAGAACATTAAACACAGTGGGAACATTACTTTTGATGAGATTGTCAACAT	CCCFFFFFHHHHHJJJJJIIIJIJJJJJJJJJJJJIIJJJIJJIHIIJJJJ	NM:i:0	NH:i:1
HWI-1KL140:55:C20PMACXX:7:2305:12762:88238	0	2	32963041	50	26M430N25M	GAGAGACAGGAAGAAGCAGAAGAACATTAAACACAGTGGGAACATTACTTT	@BCFFFFFHHHHHIJJJJJJJJJJIIJJIJJJJJJJFHIJGIJIIJIJJJJ	NM:i:0	NH:i:1
HWI-1KL140:55:C20PMACXX:7:2305:12743:155283	0	2	32963333	50	51M	AGTGGTGAGCTGACAGTGAGCCCCAGCTTTTAGGAAACAGGGCTGTCCTAC	?@?DD=ADHFHDAHIG<CD<<AFGBFEDHGGI@>DDEHGGDCFG>??DGDG	NM:i:0	NH:i:1
HWI-1KL140:55:C20PMACXX:7:2305:12673:51884	0	2	32963058	50	9M430N42M	AGAAGAACATTAAACACAGTGGGAACATTACTTTTGATGAGATTGTCAACA	@@@DFFFFHHDHHJGIGEE:CGEHGGBE>GGIIIIGGHGEHEIGGDGA@FB	NM:i:0	NH:i:1
HWI-1KL140:55:C20PMACXX:7:2305:12616:81122	0	2	32963034	50	33M430N18M	AGCCACCGAGAGACAGGAAGAAGCAGAAGAACATTAAACACAGTGGGAACA	CCCFFFFFHHHHHJJJIJIJIJJJJIGIGIJJIJIJJJIJIJJIIJJJJJJ	NM:i:0	NH:i:1
HWI-1KL140:55:C20PMACXX:7:2305:12574:108510	0	2	32963059	50	8M430N43M	GAAGAACATTAAACACAGTGGGAACATTACTTTTGATGAGATTGTCAACAT	@CCFFFFFHHHHHJJJJJHJJJIIIJJJJJJJJJJJJJJJJIIJJJJJJJI	NM:i:0	NH:i:1
HWI-1KL140:55:C20PMACXX:7:2305:12267:161888	0	2	32963051	50	16M430N35M	AAGAAGCAGAAGAACATTAAACACAGTGGGAACATTACTTTTGATGAGATT	@@CFFFFFGGHFHIJIJGGGHIJJJJJJIFIIGHIIJJGIIJGEIJIJIJJ	NM:i:0	NH:i:1
HWI-1KL140:55:C20PMACXX:7:2305:12007:152400	0	2	32961811	50	29M209N13M	CAAGTTCGACCCCAACGAGGTCAAAGTCGTGTACCTGAGGTG	HHHHIHIJIJJJJJIJJJJJDGHJJIEGIIJGGIIIHIJIEE	NM:i:0	NH:i:1
HWI-1KL140:55:C20PMACXX:7:2305:11857:11621	0	2	32963058	50	9M430N42M	AGAAGAACATTAAACACAGTGGGAACATTACTTTTGATGAGATTGTCAACA	CCCFFFFFGHHHGIJIJIJIJJJJJJJJJJJJIJJHJIGJJJGII:DHIJJ	NM:i:0	NH:i:1
HWI-1KL140:55:C20PMACXX:7:2305:11832:41930	0	2	32963058	50	9M430N42M	AGAAGAACATTAAACACAGTGGGAACATTACTTTTGATGAGATTGTCAACA	CCBFFFFFHHHHHJJJJJJGIJJJJJJJJJJJJJJJIJJJJJJJJIJJJJJ	NM:i:0	NH:i:1
HWI-1KL140:55:C20PMACXX:7:2305:11482:71659	0	2	32963058	50	9M430N42M	AGAAGAACATTAAACACAGTGGGAACATTACTTTTGATGAGATTGTCAACA	CCCFFFFFHHHHHJJJJJJHHJJJIJJJIJJJIJJJIIIJJJJJJIJIJJI	NM:i:0	NH:i:1
HWI-1KL140:55:C20PMACXX:7:2305:11447:76637	0	2	32963548	50	36M157N7M	AGATGAGACACCGGTCTTTGGCTAGAGAACTTTCTGGAACTAT	@@@FFFFDHGHHHJEHIIIJIIIIEGIGIIJIIIGGIFHJJGH	NM:i:0	NH:i:1
HWI-1KL140:55:C20PMACXX:7:2305:11361:198210	0	2	32963058	50	9M430N42M	AGAAGAACATTAAACACAGTGGGAACATTACTTTTGATGAGATTGTCAACA	BCCFFFFFHHHHHJJIJJJIIJJGGIHIJIIJJJJJJJJIJGJJJJJJIJI	NM:i:0	NH:i:1
HWI-1KL140:55:C20PMACXX:7:2305:11207:140779	0	2	32961813	50	51M	AGTTCGACCCCAACGAGGTCAAAGTCGGTGCGTGCCCTCGCCGCGCCCGGG	CCBFFFFFHHHHHJJJJJHJJJIJCHIJEIIIFGIIIGIIFJEFDDDDDBD	NM:i:0	NH:i:1
HWI-1KL140:55:C20PMACXX:7:2305:10623:3434	0	2	32963564	50	20M157N31M	TTTGGCTAGAGAACTTTCTGGAACTATCAAGGAGATCCTGGGTACTGCACA	@@@FFFFDHGDFD@FHHEHEHHIEAEACGGIIGGHE<FFHIGIGIGGGHII	NM:i:0	NH:i:1
HWI-1KL140:55:C20PMACXX:7:2305:10600:26741	0	2	32963059	50	8M430N43M	GAAGAACATTAAACACAGTGGGAACATTACTTTTGATGAGATTGTCAACAT	@@CFFFFFHHHHHJJJJJJJJJJJJJJJJJJJJJJIJJJJJJJJJJJJJJJ	NM:i:0	NH:i:1
HWI-1KL140:55:C20PMACXX:7:2305:10418:119840	16	2	32963238	50	44M	ATCCCTAAAATCGTGTTAGGGCTGCTGGTGAGGACTTGCTTGTG	CCCFFFFFHHHHHHIIJJJJJJJJJJJJFHIJJIIIIJIJJIHI	NM:i:0	NH:i:1
HWI-1KL140:55:C20PMACXX:7:2305:10354:177773	0	2	32962465	50	51M	GAGCCATTGTGGGCAGGCTCCTGTGGGACGGTGAGGAGGGCTGGCGGTGAG	CCCFFFFFHHHHHJJJJJJJJJJJJJJHJJJDHHIJBGIJBGIHHHF>BAD	NM:i:0	NH:i:1
HWI-1KL140:55:C20PMACXX:7:2305:10338:130555	0	2	32963058	50	9M430N42M	AGAAGAACATTAAACACAGTGGGAACATTACTTTTGATGAGATTGTCAACA	CCCFFFFFHHHHHJJJJJJHHJJJJJJJJJJJJJIJJJJJJJJJJIGIJJI	NM:i:0	NH:i:1
HWI-1KL140:55:C20PMACXX:7:2305:10323:85619	0	2	32963057	50	10M430N41M	CAGAAGAACATTAAACACAGTGGGAACATTACTTTTGATGAGATTGTCAAC	CCCFFFFFHHHHHJJJJJJJIJIJJJJJIJHIJJJJIHJJJJIJJJJJIIJ	NM:i:0	NH:i:1
HWI-1KL140:55:C20PMACXX:7:2305:10051:8148	0	2	32963057	50	10M430N41M	CAGAAGAACATTAAACACAGTGGGAACATTACTTTTGATGAGATTGTCAAC	CCCFFFFFHHHHHJJJJIJIHJJJIIJIIJJJJJJJJFIIJJIIJJJJJJJ	NM:i:0	NH:i:1
HWI-1KL140:55:C20PMACXX:7:2304:9968:122492	0	2	32963059	50	8M430N43M	GAAGAACATTAAACACAGTGGGAACATTACTTTTGATGAGATTGTCAACAT	CCCFFFFFHHHHHJJJIJHGIJJJIJJJIJJJJJJJJJJJJJJJIIIJJJJ	NM:i:0	NH:i:1
HWI-1KL140:55:C20PMACXX:7:2304:9826:111560	0	2	32963600	50	51M	TTCCCTGAGTGGTGGCTGCCACTTTGCTGTTGAAGGTTCAAGATTTGGATT	@CCFFFFFHFHHAGIHIIIJJJJGIJIIJIJIEIHIGHGDIIJJJJJJFGH	NM:i:0	NH:i:1
HWI-1KL140:55:C20PMACXX:7:2304:9438:125129	0	2	32961803	50	37M209N14M	ATGCCGCCCAAGTTCGACCCCAACGAGGTCAAAGTCGTGTACCTGAGGTGC	B@CFFFFFHHHGFHIIIIJJJIJJIIIJGGIJJIHGHEGHGIIIHIJJJHH	NM:i:0	NH:i:1
HWI-1KL140:55:C20PMACXX:7:2304:9372:125113	0	2	32963058	50	9M430N42M	AGAAGAACATTAAACACAGTGGGAACATTACTTTTGATGAGATTGTCAACA	CCCFFFFFHHHHHJJJJJIHIJJHIJJJJJJJJJJJJJIJJJJJJJJJJJJ	NM:i:0	NH:i:1
HWI-1KL140:55:C20PMACXX:7:2304:9354:181057	0	2	32963058	50	9M430N42M	AGAAGAACATTAAACACAGTGGGAACATTACTTTTGATGAGATTGTCAACA	CCCFFFFFHHHHHJJJJJJIHIJJIIJJJIJJIJJJIJJIJJJJJIJIIII	NM:i:0	NH:i:1
HWI-1KL140:55:C20PMACXX:7:2304:9316:152082	0	2	32963058	50	9M430N42M	AGAAGAACATTAAACACAGTGGGAACATTACTTTTGATGAGATTGTCAACA	CCBFFFFFHHHHHJJHIJJHIIEHIJIJJJIJJJJJJJJJJFIIJJIJJJI	NM:i:0	NH:i:1
HWI-1KL140:55:C20PMACXX:7:2304:9144:193047	16	2	32961799	50	41M209N5M	CACCATGCCGCCCAAGTTCGACCCCAACGAGGTCAAAGTCGTGTAC	<?@BDDDDFAA?CABFC9CGI;CG;FFIE=?F.?B=BF=CE;4FFE	NM:i:0	NH:i:1
HWI-1KL140:55:C20PMACXX:7:2304:9092:49402	16	2	32963439	50	41M	AGCCATGATCTCAGAAGACAGGGGAAGCTGTAAAAGGCCCT	CCCFFFFFHHHHHJJJJJJIJJJJIJIIJJJJJJJIJJJJJ	NM:i:0	NH:i:1
HWI-1KL140:55:C20PMACXX:7:2304:9040:186166	0	2	32963019	50	48M430N3M	TCAAAGCCCTCAAGGAGCCACCGAGAGACAGGAAGAAGCAGAAGAACATTA	BC@FFFFFHHHHHJJIJJJJJJIJJGIJIJJIJJIHGIJJJIJJJJJIJJJ	NM:i:0	NH:i:1
HWI-1KL140:55:C20PMACXX:7:2304:8998:3545	0	2	32961854	50	51M	CGCGCCCGGGTGCTGTCCCGGGGCCTGGCGGGTCTCCCTTGGGCCTTGGCT	BCCFFFFFHGFFHIJHIIIIJJJIJJIJJIDD>BCCDDCDCDDDDBDCDCC	NM:i:0	NH:i:1
HWI-1KL140:55:C20PMACXX:7:2304:8987:174658	0	2	32963059	50	8M430N43M	GAAGAACATTAAACACAGTGGGAACATTACTTTTGATGAGATTGTCAACAT	@CCFDDFFHHGHHJJJJIBHGIJIIGGCHIEEHIJIJJJJJGIIIIJIIHJ	NM:i:0	NH:i:1
HWI-1KL140:55:C20PMACXX:7:2304:8738:183489	0	2	32963063	50	4M430N47M	AACATTAAACACAGTGGGAACATTACTTTTGATGAGATTGTCAACATTGCC	CCCFFFFFHHHHGJIJJJHHIJJJJJJIJJJJJJJJJJJJHIIIJJJJJIH	NM:i:0	NH:i:1
HWI-1KL140:55:C20PMACXX:7:2304:8550:161111	0	2	32963058	50	9M430N42M	AGAAGAACATTAAACACAGTGGGAACATTACTTTTGATGAGATTGTCAACA	C@CFFFFFGHHHHGHIJJJIIGJJIIJJJJJIJJIIJJIIIJIJJJJIIIJ	NM:i:0	NH:i:1
HWI-1KL140:55:C20PMACXX:7:2304:8350:70536	0	2	32963059	50	8M430N43M	GAAGAACATTAAACACAGTGGGAACATTACTTTTGATGAGATTGTCAACAT	CCCFFFFFHHHHHJJJJJIJJJHJJJJJJJJJJJJIIJJJJJJJJJJJJJJ	NM:i:0	NH:i:1
HWI-1KL140:55:C20PMACXX:7:2304:8259:27945	16	2	32963054	50	13M430N31M	AAGCAGAAGAACATTAAACACAGTGGGAACATTACTTTTGATGA	CCCFFFFFFHHHHJIJJJJJIIECHHGIJJJIJJJGIJJJJJJJ	NM:i:0	NH:i:1
HWI-1KL140:55:C20PMACXX:7:2304:8053:47023	0	2	32963059	50	51M	GAAGAACAGTGAGTCGGCCCCACTCCCTGGGTTTCCGCTGCAGTGTGCTAC	CCCFFFFFGHHHFAFHGEIIGEHIIJGIJJJHGIEHCGGIJCFFHHIGG>E	NM:i:0	NH:i:1
HWI-1KL140:55:C20PMACXX:7:2304:7771:80996	0	2	32963553	50	31M157N20M	AGACACCGGTCTTTGGCTAGAGAACTTTCTGGAACTATCAAGGAGATCCTG	@@@FFFFFGDFHHJJIJJIIEIJGIIIJGIIJJJIIJFIGIFGJIJIJHJI	NM:i:0	NH:i:1
HWI-1KL140:55:C20PMACXX:7:2304:7674:110350	0	2	32963058	50	9M430N42M	AGAAGAACATTAAACACAGTGGGAACATTACTTTTGATGAGATTGTCAACA	CCCFFFFFHHHHHJJJJJJHHJJJJJJJJJJJJJJIJJIJJJJJJIIJJJJ	NM:i:0	NH:i:1
HWI-1KL140:55:C20PMACXX:7:2304:7628:39624	0	2	32963059	50	8M430N43M	GAAGAACATTAAACACAGTGGGAACATTACTTTTGATGAGATTGTCAACAT	C@CFFFFFHHHGHJJJJJIJJJJJJJJJJJJJJJGGJJJJJJJJIJJIJJJ	NM:i:0	NH:i:1
HWI-1KL140:55:C20PMACXX:7:2304:7624:32273	0	2	32963058	50	9M430N42M	AGAAGAACATTAAACACAGTGGGAACATTACTTTTGATGAGATTGTCAACA	@@@FFDDFDBHDHGAHGIGFHHIHGHIIIHIIIIIIHGGGG>DHIBGHCGH	NM:i:0	NH:i:1
HWI-1KL140:55:C20PMACXX:7:2304:7618:181473	16	2	32963054	50	13M430N31M	AAGCAGAAGAACATTAAACACAGTGGGAACATTACTTTTGATGA	@CCFFFFFGHHHHJJJGJJJIJJHIJJIIJJJJJJJIJJJHIJJ	NM:i:0	NH:i:1
HWI-1KL140:55:C20PMACXX:7:2304:7610:117213	0	2	32961800	50	40M209N11M	ACCATGCCGCCCAAGTTCGACCCCAACGAGGTCAAAGTCGTGTACCTGAGG	C@CFFFFFHAHDHJJHIHGBGGGGDIIEBFG?DGHIIGHHGEHIIIJIIFH	NM:i:0	NH:i:1
HWI-1KL140:55:C20PMACXX:7:2304:7421:44996	0	2	32963058	50	9M430N42M	AGAAGAACATTAAACACAGTGGGAACATTACTTTTGATGAGATTGTCAACA	CCCFFFFFHHHHHJJJJJJIIJIJJJJJJJJJJJJIIJJJJJJJJIJJJJJ	NM:i:0	NH:i:1
HWI-1KL140:55:C20PMACXX:7:2304:7347:83145	0	2	32963573	50	11M157N40M	AGAACTTTCTGGAACTATCAAGGAGATCCTGGGTACTGCACAGTCTGTGGG	C@CFFFFFHHHGHJJJJJJJGIIJJJJIJJIJGHGIJIJJJIJJIJJIJJI	NM:i:0	NH:i:1
HWI-1KL140:55:C20PMACXX:7:2304:7301:155149	0	2	32962655	50	18M312N29M	CAGAACAGACAGGCCCAGATCGAGGTGGTGCCTTCCGCCTCAGCCCT	CCCFFFFFHHHHHJJJJIJJJJJJJFHIGHIJJJJBFHIJIIJIJJJ	NM:i:1	NH:i:1
HWI-1KL140:55:C20PMACXX:7:2304:6990:124054	0	2	32963058	50	9M430N42M	AGAAGAACATTAAACACAGTGGGAACATTACTTTTGATGAGATTGTCAACA	CCCFFFFFHHHGHJJJJJJIHIJJJJJJJJJJJJJGEHJIJJJJJIJJJJI	NM:i:0	NH:i:1
HWI-1KL140:55:C20PMACXX:7:2304:6553:21336	0	2	32963058	50	9M430N42M	AGAAGAACATTAAACACAGTGGGAACATTACTTTTGATGAGATTGTCAACA	CCCFFFFFHHHHHJJJJJJHIJJGIJJJJJJJJJJIIJIJJJIJJJJIJJJ	NM:i:0	NH:i:1
HWI-1KL140:55:C20PMACXX:7:2304:6416:134918	0	2	32963058	50	9M430N42M	AGAAGAACATTAAACACAGTGGGAACATTACTTTTGATGAGATTGTCAACA	@@@DDDFDDHHGFHHIGGIDBFHCHFHEEGAHHIGHGGIGGIIIIFHGIII	NM:i:0	NH:i:1
HWI-1KL140:55:C20PMACXX:7:2304:6333:93690	0	2	32963216	50	47M	GGGTTTAACTTTATCTGTTTCCATCCCTAAAATCGTGTTAGGGCTGC	FFFDFHHHHJJJIJJJJJIJIJJJJJJJJJJJJJJFHGIJJJJJJJJ	NM:i:0	NH:i:1
HWI-1KL140:55:C20PMACXX:7:2304:6246:9862	16	2	32963566	50	18M157N29M	TGGCTAGAGAACTTTCTGGAACTATCAAGGAGATCCTGGGTACTGCA	FFABFD?FHGBEGHIIIFECCGI>@C@AB@?FEFEFHGGI?BGGIII	NM:i:0	NH:i:1
HWI-1KL140:55:C20PMACXX:7:2304:6175:45269	0	2	32963058	50	9M430N42M	AGAAGAACATTAAACACAGTGGGAACATTACTTTTGATGAGATTGTCAACA	CCCFFFFFHHHHHJJJJJJJJJJJJJIJJJJJJJJIHIJJJJJJJHJIJJI	NM:i:0	NH:i:1
HWI-1KL140:55:C20PMACXX:7:2304:6164:12550	0	2	32961802	50	38M209N13M	CATGCCGCCCAAGTTCGACCCCAACGAGGTCAAAGTCGTGTACCTGAGGTG	CCCFFFFFHHHHHIJJJIJJIJJJJJIIJ?DHIJHGHIGIJJJJJJIIJHH	NM:i:0	NH:i:1
HWI-1KL140:55:C20PMACXX:7:2304:6149:33044	0	2	32963060	50	7M430N44M	AAGAACATTAAACACAGTGGGAACATTACTTTTGATGAGATTGTCAACATT	CCCFFFFFHHHHHHIJJHHJJJJJJJJJJJJJJJJJIJJJIJJJJJJJJJJ	NM:i:0	NH:i:1
HWI-1KL140:55:C20PMACXX:7:2304:5991:64606	0	2	32963058	50	9M430N42M	AGAAGAACATTAAACACAGTGGGAACATTACTTTTGATGAGATTGTCAACA	@C@FFFFDHFHHHIBFHBHEHHGGIJGJIIIJJJJGEGIIGIIJJJJGIII	NM:i:0	NH:i:1
HWI-1KL140:55:C20PMACXX:7:2304:5913:180251	0	2	32963058	50	9M430N42M	AGAAGAACATTAAACACAGTGGGAACATTACTTTTGATGAGATTGTCAACA	CC@FFFFFHHHHHJJJJJJIIJJIJJJJJJIJJJJJGIIJJJIIIIJJJJI	NM:i:0	NH:i:1
HWI-1KL140:55:C20PMACXX:7:2304:5727:195167	0	2	32961800	50	40M209N11M	ACCATGCCGCCCAAGTTCGACCCCAACGAGGTCAAAGTCGTGTACCTGAGG	CCCFFFFFHHHHHJJIIJJJJJJJJJJJJIJFFHJJJHIJJJ=GIJJICHG	NM:i:0	NH:i:1
HWI-1KL140:55:C20PMACXX:7:2304:5680:90988	0	2	32963059	50	8M430N43M	GAAGAACATTAAACACAGTGGGAACATTACTTTTGATGAGATTGTCAACAT	;@@FDFFDHHFHGIEBHEIHGJJHIEHEAFHIGJIAFHIIGAGHIIJJJIJ	NM:i:0	NH:i:1
HWI-1KL140:55:C20PMACXX:7:2304:5601:81588	0	2	32963058	50	9M430N42M	AGAAGAACATTAAACACAGTGGGAACATTACTTTTGATGAGATTGTCAACA	@??DD?BBBCCDAGH@E;AFF?E9ACEBHDFGGGGEG*:<BBFGIGH@?BB	NM:i:0	NH:i:1
HWI-1KL140:55:C20PMACXX:7:2304:5578:55003	16	2	32963042	50	25M430N22M	AGAGACAGGAAGAAGCAGAAGAACATTAAACACAGTGGGAACATTAC	CCCFFFFFHHHHFIJJJJJJJJJJJJJJJJJJJJJJJJJJJJJJJJJ	NM:i:0	NH:i:1
HWI-1KL140:55:C20PMACXX:7:2304:5392:42656	0	2	32963240	50	51M	CCCTAAAATCGTGTTAGGGCTGCTGGTGAGGACTTGCTTGTGCCCCAGCCA	CCCFFFFFHHHFHHIJJJJIJJJJJJFHIJIIIJJIJJJGFEHHIJGHJJI	NM:i:0	NH:i:1
HWI-1KL140:55:C20PMACXX:7:2304:5390:119981	0	2	32963057	50	10M430N41M	CAGAAGAACATTAAACACAGTGGGAACATTACTTTTGATGAGATTGTCAAC	CCCFFFFFHHHHHJJJJJJJHHJJIJJJJJJJJJJJJGIJJJJJJJJJJJJ	NM:i:0	NH:i:1
HWI-1KL140:55:C20PMACXX:7:2304:5341:180551	0	2	32963543	50	41M157N10M	CCGGCAGATGAGACACCGGTCTTTGGCTAGAGAACTTTCTGGAACTATCAA	CCCFFFFFHHHHGJJJJJJEHIJJJJJJJJIJJJJIJJIJGJJIJJJJIJJ	NM:i:0	NH:i:1
HWI-1KL140:55:C20PMACXX:7:2304:5187:165259	0	2	32962108	50	15M451N26M	GGTCCTCTGGGTCTGTCTCCGAAGAAAGTTGGCGATGACAT	HHFIIJJJJJJHIJJJJJJJJIIJJJJJGHHIIJIIJIJJJ	NM:i:0	NH:i:1
HWI-1KL140:55:C20PMACXX:7:2304:5138:129251	0	2	32963057	50	10M430N41M	CAGAAGAACATTAAACACAGTGGGAACATTACTTTTGATGAGATTGTCAAC	CCCFFFFFHHHHHJJJJJJJGIJJHJJJJJJJJJJJJIJJJJIJIJIJIJJ	NM:i:0	NH:i:1
HWI-1KL140:55:C20PMACXX:7:2304:5051:3643	16	2	32963054	50	13M430N31M	AAGCAGAAGAACATTAAACACAGTGGGAACATTACTTTTGATGA	CCCFFFFFHHHHHJJJJJJJJJJIJJJHIJJJJJJJJJIJIIJJ	NM:i:0	NH:i:1
HWI-1KL140:55:C20PMACXX:7:2304:4841:103960	16	2	32961799	50	41M209N5M	CACCATGCCGCCCAAGTTCGACCCCAACGAGGTCAAAGTCGTGTAC	@@CFFFDFHHHHHJGHHGCGHIGHIJJIJDGH?BFHIEB=@FECAD	NM:i:0	NH:i:1
HWI-1KL140:55:C20PMACXX:7:2304:4388:69686	0	2	32961831	50	9M209N42M	TCAAAGTCGTGTACCTGAGGTGCACCGGAGGCGAGGTCGGCGCCACATCCG	@CCFFFDFHHHHHJJJJJJJHIJIJJJJIJJIJJJJADHHHFDDDDDDDDD	NM:i:0	NH:i:1
HWI-1KL140:55:C20PMACXX:7:2304:4333:53415	0	2	32962656	50	17M312N34M	AGAACAGACAGGCCCAGATCGAGGTGGTGCCTTCTGCCTCAGCCCTGATCA	CCCFFFFFHHHHGJIJIIJJJJJJEHIFHHIJJJJJJJJIJJGIJJJJJJJ	NM:i:0	NH:i:1
HWI-1KL140:55:C20PMACXX:7:2304:3983:88223	0	2	32963059	50	8M430N43M	GAAGAACATTAAACACAGTGGGAACATTACTTTTGATGAGATTGTCAACAT	CCCFFFFFHHHHHJJJJJIIJJJJJJJJIJJJJJJIJIJJJJJJJJIJJJJ	NM:i:0	NH:i:1
HWI-1KL140:55:C20PMACXX:7:2304:3895:131849	0	2	32963240	50	51M	CCCTAAAATCGTGTTAGGGCTGCTGGTGAGGACTTGCTTGTGCCCCAGCCA	CCCFFFFFHHHFHJJJJJJJJJJJJJFHIJJHIJJJJJJIHHIJJJJIJII	NM:i:0	NH:i:1
HWI-1KL140:55:C20PMACXX:7:2304:3862:6216	0	2	32963059	50	8M430N43M	GAAGAACATTAAACACAGTGGGAACATTACTTTTGATGAGATTGTCAACAT	@@@FFFFFHHHDHIIJGGHIIIIJJIHIIJJJIJJGIJJIGIIIDIIGIIG	NM:i:0	NH:i:1
HWI-1KL140:55:C20PMACXX:7:2304:3816:162982	0	2	32963055	50	12M430N39M	AGCAGAAGAACATTAAACACAGTGGGAACATTACTTTTGATGAGATTGTCA	CCCFFFFFHHHHHJJJJJJJJJIJJJJJJJJIJJJJJJJIJJJJJJJIIIJ	NM:i:0	NH:i:1
HWI-1KL140:55:C20PMACXX:7:2304:3684:192887	0	2	32963019	50	48M430N3M	TCAAAGCCCTCAAGGAGCCACCGAGAGACAGGAAGAAGCAGAAGAACATTA	CCCFFFFFHHHHHJJJJJJJJJJJIHHGIIJJJJJIIIIJGFHIGJJJJJJ	NM:i:0	NH:i:1
HWI-1KL140:55:C20PMACXX:7:2304:3316:116724	16	2	32961799	50	41M209N5M	CACCATGCCGCCCAAGTTCGACCCCAACGAGGTCAAAGTCGTGTAC	CCCFFFFFHHHHHJJJIJIJJJJGIJJJJIJJFHIJJJHHIIIIJJ	NM:i:0	NH:i:1
HWI-1KL140:55:C20PMACXX:7:2304:3151:90407	0	2	32961803	50	37M209N14M	ATGCCGCCCAAGTTCGACCCCAACGAGGTCAAAGTCGTGTACCTGAGGTGC	CCCFFFFFHHHHHJJIJJJJJJJJJIJJDGHIJJHIJIGIJJJJJIJIHHH	NM:i:0	NH:i:1
HWI-1KL140:55:C20PMACXX:7:2304:3130:178039	0	2	32963570	50	14M157N37M	TAGAGAACTTTCTGGAACTATCAAGGAGATCCTGGGTACTGCACAGTCTGT	CCCFFFFFHHGHHJIIIJJJJJJJJJJJJJJIJJJIHIJJIIJJJJFDHIH	NM:i:0	NH:i:1
HWI-1KL140:55:C20PMACXX:7:2304:2943:61154	0	2	32963058	50	9M430N42M	AGAAGAACATTAAACACAGTGGGAACATTACTTTTGATGAGATTGTCAACA	CCCFFFFFHHHHHJJJJJJHHJIHJJJJJJJJJJJJIJJJJJJJIIJJIJI	NM:i:0	NH:i:1
HWI-1KL140:55:C20PMACXX:7:2304:2298:164573	0	2	32963058	50	9M430N42M	AGAAGAACATTAAACACAGTGGGAACATTACTTTTGATGAGATTGTCAACA	CCCFFFFFHHHHHJJJJJJIJJJHIJJJJJJJJJJJIIJJJIIHIIJJJJI	NM:i:0	NH:i:1
HWI-1KL140:55:C20PMACXX:7:2304:2250:59401	0	2	32963059	50	8M430N43M	GAAGAACATTAAACACAGTGGGAACATTACTTTTGATGAGATTGTCAACAT	CCCFFFFFHHHHHJJJIJIIGIGHIIJJJJJJJJHDHGIIIJJIEIJJJII	NM:i:0	NH:i:1
HWI-1KL140:55:C20PMACXX:7:2304:21303:88667	0	2	32963060	50	7M430N44M	AAGAACATTAAACACAGTGGGAACATTACTTTTGATGAGATTGTCAACATT	@@@FFFFFFHBFH@DF:AFFECFEFBBHDHEGHEHDBFHHCGHHGI>GEIH	NM:i:0	NH:i:1
HWI-1KL140:55:C20PMACXX:7:2304:21290:195782	0	2	32963058	50	9M430N42M	AGAAGAACATTAAACACAGTGGGAACATTACTTTTGATGAGATTGTCAACA	CCCFFFFFGHHHFIHHHGH<EEHBGHHGIHIIIIIGIHDGHHHIIIIIIGC	NM:i:0	NH:i:1
HWI-1KL140:55:C20PMACXX:7:2304:21270:63583	0	2	32963061	50	6M430N45M	AGAATATTAAACACAGTGGGAACATTACTTTTGATGAGATTGTCAACATTG	C@@FFFFFHGHHHJJJGIJJHJJIIIHHIJJJIEHIGIJJJJIJIJJJJJJ	NM:i:1	NH:i:1
HWI-1KL140:55:C20PMACXX:7:2304:21065:46737	0	2	32963064	50	3M430N48M	ACATTAAACACAGTGGGAACATTACTTTTGATGAGATTGTCAACATTGCCC	CCCFFFFFHHHHHGHJIGIIJJJJJJJJJJIJJJJIJJJIIIJJJJJJJJJ	NM:i:0	NH:i:1
HWI-1KL140:55:C20PMACXX:7:2304:20604:63647	0	2	32963534	50	50M157N1M	CAACATTGCCCGGCAGATGAGACACCGGCCTTTGGCTAGAGAACTTTCTGG	<8?ADDDD?DF?FGG<F<B<BCBFE;?0)089?DH??==BC88CF=7=DDG	NM:i:1	NH:i:1
HWI-1KL140:55:C20PMACXX:7:2304:20375:19885	0	2	32963059	50	8M430N43M	GAAGAACATTAAACACAGTGGGAACATTACTTTTGATGAGATTGTCAACAT	CCCFFFFFHHHHHJJJJJIIJJIIIGIJIIJJJJJEIIIIIIJIIJJJJJJ	NM:i:0	NH:i:1
HWI-1KL140:55:C20PMACXX:7:2304:20334:182198	0	2	32963565	50	19M157N32M	TTGGCTAGAGAACTTTCTGGAACTATCAAGGAGATCCTGGGTACTGCACAG	CCCFFFFFHHHHHJJJJJJJJJJJJJGJJIHHIIJJJJJJJIJJJJJJJJJ	NM:i:0	NH:i:1
HWI-1KL140:55:C20PMACXX:7:2304:20179:154109	0	2	32962096	50	47M	GCCCCGAAGATCGGTCCTCTGGGTCTGGTAAGTCGTCGCTCCCGAGC	FFFFHHHHHJJJJJHJIJJJJJJFFGIJIJJJHHIJJJJJJJJJIHH	NM:i:0	NH:i:1
HWI-1KL140:55:C20PMACXX:7:2304:19812:149952	0	2	32963058	50	9M430N42M	AGAAGAACATTAAACACAGTGGGAACATTACTTTTGATGAGATTGTCAACA	@?@DAD?BCFFFFB>GF9CIH;;GIIEHIIIEEEDCGCFFICGEFDADFFF	NM:i:0	NH:i:1
HWI-1KL140:55:C20PMACXX:7:2304:19729:139379	0	2	32963058	50	9M430N42M	AGAAGAACATTAAACACAGTGGGAACATTACTTTTGATGAGATTGTCAACA	CCCFFFFFHHHGGJJJJJJHIIIJJJJJJJJJJJJJJJJJJJIJJIIIJJJ	NM:i:0	NH:i:1
HWI-1KL140:55:C20PMACXX:7:2304:19724:155522	16	2	32961799	50	41M209N5M	CACCATGCCGCCCAAGTTCGACCCCAACGAGGTCAAAGTCGTGTAC	CCCFFFFFHHHHHJJJJJJJJJJJJJJJJJJJ@FIIIGFHIHJJIJ	NM:i:0	NH:i:1
HWI-1KL140:55:C20PMACXX:7:2304:19509:196864	0	2	32963059	50	8M430N41M	GAAGAACATTAAACACAGTGGGAACATTACTTTTGATGAGATTGTCAAC	????DDDBDHDAAE@ECEIIICG@FAAFCGCGIIIGGGFDAGFE?:?D@	NM:i:0	NH:i:1
HWI-1KL140:55:C20PMACXX:7:2304:19420:16495	0	2	32963243	50	51M	TAAAATCGTGTTAGGGCTGCTGGTGAGGACTTGCTTGTGCCCCAGCCACCC	BCCFFFFFHHHHHJJJJJJJJJJEGGIJIJJJJJIIGDGDHIJIHIJJJJJ	NM:i:0	NH:i:1
HWI-1KL140:55:C20PMACXX:7:2304:19371:127674	0	2	32961833	50	7M209N44M	AAAGTCGTGTACCTGAGGTGCACCGGAGGCGAGGTCGGCGCCACATCCGCC	CCCFFFFFHHHHHJIJJIEGGIJJJJIIJIJGIJ@FHIHFCDDDDDDDDDD	NM:i:0	NH:i:1
HWI-1KL140:55:C20PMACXX:7:2304:19325:102016	0	2	32963058	50	9M430N42M	AGAAGAACATTAAACACAGTGGGAACATTACTTTTGATGAGATTGTCAACA	CCCFFFFFGHHHHJJJJJJHIIJJJJJJJJJJJJJJIJJIJJJJJIIIJJJ	NM:i:0	NH:i:1
HWI-1KL140:55:C20PMACXX:7:2304:19254:16095	0	2	32961978	50	40M	ACATCTGAAGCCCGACGGCAGCGCGCAGGGCGGCCTGCGC	CCCFFFFFHHHHHJJJJJJJGEIJJJJJJHGFDDDDDBBB	NM:i:0	NH:i:1
HWI-1KL140:55:C20PMACXX:7:2304:19204:39468	0	2	32963059	50	8M430N43M	GAAGAACATTAAACACAGTGGGAACATTACTTTTGATGAGATTGTCAACAT	CC@DBDFFHHHGHJJIGIEHGGHIJJJJJJJJJJJIIIEIDHIIFIIIHJH	NM:i:0	NH:i:1
HWI-1KL140:55:C20PMACXX:7:2304:19066:155582	0	2	32963058	50	9M430N42M	AGAAGAACATTAAACACAGTGGGAACATTACTTTTGATGAGATTGTCAACA	@@@FFFFFHHHHGJJJGGEHHHJGIHIIJIJJJJJJIJJJJJJJJHIIJII	NM:i:0	NH:i:1
HWI-1KL140:55:C20PMACXX:7:2304:1891:29916	0	2	32963041	50	26M430N25M	GAGAGACAGGAAGAAGCAGAAGAACATTAAACACAGTGGGAACATTACTTT	@@@DFBBBFFFDHIEFE3FECGHIHHIGHI@?:D3?:CFHACDF4BGBDDG	NM:i:0	NH:i:1
HWI-1KL140:55:C20PMACXX:7:2304:18873:138420	0	2	32963061	50	6M430N45M	AGAACATTAAACACAGTGGGAACATTACTTTTGATGAGATTGTCAACATTG	CCCFFFFFHHHHHJJJIJJJJJJJJJJJJJJJJIJJJIJJJJJJJJJJJJJ	NM:i:0	NH:i:1
HWI-1KL140:55:C20PMACXX:7:2304:18467:93507	0	2	32963060	50	7M430N44M	AAGAACATTAAACACAGTGGGAACATTACTTTTGATGAGATTGTCAACATT	@@@DDDDDFBDHHGGGEACBF?FGGEHIIGGFIG?HGIIFHIIFCGHIIII	NM:i:0	NH:i:1
HWI-1KL140:55:C20PMACXX:7:2304:1818:50794	0	2	32963543	50	41M157N10M	CCGGCAGATGAGACACCGGTCTTTGGCTAGAGAACTTTCTGGAACTATCAA	@?;DDDDAFFF<ACACAE<:?FGIBBB<?F<DFF@BFFEEII<BFEFABFF	NM:i:0	NH:i:1
HWI-1KL140:55:C20PMACXX:7:2304:17943:14329	0	2	32963058	50	9M430N42M	AGAAGAACATTAAACACAGTGGGAACATTACTTTTGATGAGATTGTCAACA	@@CFFFFFHHFHFIHGHICFHGIDHIIIJIIGHJJI=GGIIHGIIGIJJGG	NM:i:0	NH:i:1
HWI-1KL140:55:C20PMACXX:7:2304:1772:69066	16	2	32963054	50	13M430N31M	AAGCAGAAGAACATTAAACACAGTGGGAACATTACTTTTGATGA	CCCFFFFFHHHHHJJIJIJJJJJHHIJJJJJJJIJJJJJJJJJJ	NM:i:0	NH:i:1
HWI-1KL140:55:C20PMACXX:7:2304:17633:150078	0	2	32961833	50	7M209N44M	AAAGTCGTGTACCTGAGGTGCACCGGAGGCGAGGTCGGCGCCACATCCGCC	CCCFFFFFGHHHGJJGJJGIIHJJJJJJJIJGIJAFHIGFDDDDDDDDDDD	NM:i:0	NH:i:1
HWI-1KL140:55:C20PMACXX:7:2304:17563:80221	0	2	32963059	50	51M	GAAGAACAGTGAGTCGGCCCCACTCCCTGGGTTTCCGCTGCAGTGTGCTAC	B@BFFFFFHFHHHHIJJJJJJJJJIIJJJJJGIJJJJIJJJIJCHHHIJJI	NM:i:0	NH:i:1
HWI-1KL140:55:C20PMACXX:7:2304:17075:122585	0	2	32963058	50	9M430N42M	AGAAGAACATTAAACACAGTGGGAACATTACTTTTGATGAGATTGTCAACA	CCCFFFFFHHHHHJJJJJJJIJJIJJIJJJJJJJJJGJJJJJIIJIJIJJI	NM:i:0	NH:i:1
HWI-1KL140:55:C20PMACXX:7:2304:16564:28599	16	2	32961799	50	41M209N5M	CACCATGCCGCCCAAGTTCGACCCCAACGAGGTCAAAGTCGTGTAC	CCCFFFFFHHHHHJJJHIJJJJJJJJJJIGIJ?FHIIJGGHIJIJJ	NM:i:0	NH:i:1
HWI-1KL140:55:C20PMACXX:7:2304:16557:185314	0	2	32963058	50	9M430N42M	AGAAGAACATTAAACACAGTGGGAACATTACTTTTGATGAGATTGTCAACA	@C@FFFFBHHHHDGGIHGHAFHIGIIJIGGIIIIIIJJIIJJGGIFGGHHH	NM:i:0	NH:i:1
HWI-1KL140:55:C20PMACXX:7:2304:1642:160587	16	2	32961799	50	41M209N5M	CACCATGCCGCCCAAGTTCGACCCCAACGAGGTCAAAGTCGTGTAC	CCCFFFFFHHHHHJJJIJJJJJJJJIJJJHHIDFHIJIFHIJIIJJ	NM:i:0	NH:i:1
HWI-1KL140:55:C20PMACXX:7:2304:1638:167415	0	2	32963031	50	36M430N15M	AGGAGCCACCGAGAGACAGGAAGAAGCAGAAGAACATTAAACACAGTGGGA	CCCFFFFFHHHHHHIIIJJJJJJHJJIJJJJJJJJJJJJJJJJJJJGIJJJ	NM:i:0	NH:i:1
HWI-1KL140:55:C20PMACXX:7:2304:16201:141461	0	2	32963058	50	9M430N42M	AGAAGAACATTAAACACAGTGGGAACATTACTTTTGATGAGATTGTCAACA	CCCFFFFFHHHHGJJJJIIHHHGHJJJJJJJJJJJGGIIIJJJJJHIJJJI	NM:i:0	NH:i:1
HWI-1KL140:55:C20PMACXX:7:2304:16167:87924	0	2	32963543	50	41M157N10M	CCGGCAGATGAGACACCGGTCTTTGGCTAGAGAACTTTCTGGAACTATCAA	CCCFFFFFHHHHGJJJJJJJIJ4DHJIJIJIJJJJJJJIIIJIJJJJJJJJ	NM:i:0	NH:i:1
HWI-1KL140:55:C20PMACXX:7:2304:16066:128472	0	2	32963058	50	9M430N42M	AGAAGAACATTAAACACAGTGGGAACATTACTTTTGATGAGATTGTCAACA	CCCFFFFFHHHHHJJJJIJHIIJJJJJJIJJJJJIJGIIIJJJJJIIIJJJ	NM:i:0	NH:i:1
HWI-1KL140:55:C20PMACXX:7:2304:1597:130738	0	2	32963216	50	47M	GGGTTTAACTTTATCTGTTTCCATCCCTAAAATCGTGTTAGGGCTGC	??@DDFFDF>EH@FCHIIIG4C<AHEDAGG<?DHCG>?DD?)?9DF?	NM:i:0	NH:i:1
HWI-1KL140:55:C20PMACXX:7:2304:15674:26440	0	2	32963058	50	9M430N42M	AGAAGAACATTAAACACAGTGGGAACATTACTTTTGATGAGATTGTCAACA	@C@FFFFFGHFHHGIIJHIDHHGEHGEHIICHGGHEHIJIIGEHIGHJJII	NM:i:0	NH:i:1
HWI-1KL140:55:C20PMACXX:7:2304:15575:107013	0	2	32963058	50	9M430N42M	AGAAGAACATTAAACACAGTGGGAACATTACTTTTGATGAGATTGTCAACA	@C@BDFFFHHGGFIGHGGGFECH?BH?@FFHHCHGGGIIJFIGGHGIGCHC	NM:i:0	NH:i:1
HWI-1KL140:55:C20PMACXX:7:2304:15341:11735	16	2	32963066	50	1M430N46M	ATTAAACACAGTGGGAACATTACTTTTGATGAGATTGTCAACATTGC	FFFFHHHHHJJIJJJJJJJJJJJJJJJJFHIJJJJJJIJJIJJJJJJ	NM:i:0	NH:i:1
HWI-1KL140:55:C20PMACXX:7:2304:15111:103393	0	2	32963058	50	9M430N42M	AGAAGAACATTAAACACACTGGGAACATTACTTTTGATGAGATTGTCAACA	CCCFFFFFHHHHHJIJJJ)CFHIJIHJIJJJIJJJJJIIJJJJIJJIJIJJ	NM:i:1	NH:i:1
HWI-1KL140:55:C20PMACXX:7:2304:15051:149194	0	2	32961800	50	40M209N11M	ACCATGCCGCCCAAGTTCGACCCCAACGAGGTCAAAGTCGTGTACCTGAGG	CCCFFFFFHHHHGJJIGHGDHIJJJJJJHIJFHHIJIGGIIICHIIIIIGG	NM:i:0	NH:i:1
HWI-1KL140:55:C20PMACXX:7:2304:14977:81270	0	2	32961800	50	40M209N11M	ACCATGCCGCCCAAGTTCGACCCCAACGAGGTCAAAGTCGTGTACCTGAGG	CCCFFFFFHHHHHJJJJJJJJJJJJJJJHJJDGHIJHGHIIJIGIJJJJHH	NM:i:0	NH:i:1
HWI-1KL140:55:C20PMACXX:7:2304:14777:149640	0	2	32963061	50	6M430N45M	AGAACATTAAACACAGTGGGAACATTACTTTTGATGAGATTGTCAACATTG	CCCFFFFFHHHHHJJJGHIJIIJJJJJIJJJJJJJJJJJJJJIJJJJJJJJ	NM:i:0	NH:i:1
HWI-1KL140:55:C20PMACXX:7:2304:14714:44408	0	2	32963553	50	31M157N20M	AGACACCGGTCTTTGGCTAGAGAACTTTCTGGAACTATCAAGGAGATCCTG	CCCFFFFFHFHHHJJJJJJJJJJJJJJJJJJJJJJJJJJJJJJJJJJJJJJ	NM:i:0	NH:i:1
HWI-1KL140:55:C20PMACXX:7:2304:14563:75095	16	2	32963054	50	13M430N31M	AAGCAGAAGAACATTAAACACAGTGGGAACATTACTTTTGATGA	CCCFFFFFHHHHHJJIJJJJJJJHHIIIJIJJIJJJJJJJIJJJ	NM:i:0	NH:i:1
HWI-1KL140:55:C20PMACXX:7:2304:14556:115455	0	2	32963058	50	9M430N42M	AGAAGAACATTAAACACAGTGGGAACATTACTTTTGATGAGATTGTCAACA	CCCFFFFFHHHHHJJJJJJIIIJJJJJJJJJJJJJJJJIJJJJJJIJJJJJ	NM:i:0	NH:i:1
HWI-1KL140:55:C20PMACXX:7:2304:14507:192983	0	2	32963058	50	9M430N42M	AGAAGAACATTAAACACAGTGGGAACATTACTTTTGATGAGATTGTCAACA	CCCFFFFFGHHHHJJJJJJIIJIHJJIIJJJJJJJJIIJJJIJIIIJIJIG	NM:i:0	NH:i:1
HWI-1KL140:55:C20PMACXX:7:2304:14501:128557	0	2	32963059	50	8M430N43M	GAAGAACATTAAACACAGTGGGAACATTACTTTTGATGAGATTGTCAACAT	CBCFFFFFHHHHHJJIJJHIIJHJJJJJJJIJJJJIJJIJHJIGIJJJJJJ	NM:i:0	NH:i:1
HWI-1KL140:55:C20PMACXX:7:2304:14429:63989	0	2	32963557	50	27M157N24M	ACCGGTCTTTGGCTAGAGAACTTTCTGGAACTATCAAGGAGATCCTGGGTA	CCCFFDFFHHHHHJJJIIGIIIIJJJJJJJIGGIJJJJIJIHIJJJJJJGG	NM:i:0	NH:i:1
HWI-1KL140:55:C20PMACXX:7:2304:1442:19805	0	2	32962660	50	13M312N34M	CAGACAGGCCCAGATCGAGGTGGTGCCTTCTGCCTCAGCCCTGATCA	DFFFHHHHHJJJJIJJJJJJ?EHCFEIIJIGIIJGGIIFIJJIJIJJ	NM:i:0	NH:i:1
HWI-1KL140:55:C20PMACXX:7:2304:14378:191694	0	2	32963569	50	15M157N36M	CTAGAGAACTTTCTGGAACTATCAAGGAGATCCTGGGTACTGCACAGTCTG	CCCFFFFFHHHHGJJJJJJJJJJJJJGIIHIJJJJJIFGIIJJHIJIGIIJ	NM:i:0	NH:i:1
HWI-1KL140:55:C20PMACXX:7:2304:14368:184720	0	2	32963058	50	9M430N42M	AGAAGAACATTAAACACAGTGGGAACATTACTTTTGATGAGATTGTCAACA	CCCFFFFFHHHHGJJJJJJHHIIHJJJJJJJJJJJJJJIJJJJIJIJJJJJ	NM:i:0	NH:i:1
HWI-1KL140:55:C20PMACXX:7:2304:1418:100342	0	2	32963600	50	51M	TTCCCTGAGTGGTGGCTGCCACTTTGCTGTTGAAGGTTCAAGATTTGGATT	@@@FFFFFHCFHAGHJJJJJJJJIIDGIEGGIGIIJHIIIJGIIGIIJHIH	NM:i:0	NH:i:1
HWI-1KL140:55:C20PMACXX:7:2304:13644:117897	16	2	32962103	50	34M	AGATCGGTCCTCTGGGTCTGGTAAGTCGTCGCTC	BCCFFFFDHHHHHJJJHGIIJHIJJIJJJJJJIJ	NM:i:0	NH:i:1
HWI-1KL140:55:C20PMACXX:7:2304:13389:73545	0	2	32963058	50	9M430N42M	AGAAGAACATTAAACACAGTGGGAACATTACTTTTGATGAGATTGTCAACA	CCCFFFFFHHHHGJJJJJJHIJJJJJJJJJJJJJJJIJIJJJJJJJJJJJJ	NM:i:0	NH:i:1
HWI-1KL140:55:C20PMACXX:7:2304:13335:31604	0	2	32963059	50	8M430N43M	GAAGAACATTAAACACAGTGGGAACATTACTTTTGATGAGATTGTCAACAT	B@@FFFFFHHGHHJJJJJIGIJJJJJJJJJIJJJJJJIJJIIIJIIJJJJJ	NM:i:0	NH:i:1
HWI-1KL140:55:C20PMACXX:7:2304:13281:91805	16	2	32962654	50	19M312N27M	CCAGAACAGACAGGCCCAGATCGAGGTGGTGCCTTCTGCCTCAGCC	CCCFFFFFHHHHHIIJJIJIJIJJJJCGHCGHHGGEGGIJIIIIIJ	NM:i:0	NH:i:1
HWI-1KL140:55:C20PMACXX:7:2304:13279:143264	0	2	32963422	50	51M	AGCGATAGGTAAAATGGAGCCATGATCTCAGAAGACAGGGGAAGCTGTAAA	CCCFFFFFHHHHHJJJJIJJJJJJJJJJJJJJJJJJJJJJJIIIJJJJJJJ	NM:i:0	NH:i:1
HWI-1KL140:55:C20PMACXX:7:2304:13272:25623	16	2	32963566	50	18M157N29M	TGGCTAGAGAACTTTCTGGAACTATCAAGGAGATCCTGGGTACTGCA	FFFFHHHHHJJJJJJJJJJJJJJGIJIJIJIJIIJJJJJJDGGJJJI	NM:i:0	NH:i:1
HWI-1KL140:55:C20PMACXX:7:2304:12760:5294	0	2	32963058	50	9M430N42M	AGAAGAACATTAAACACAGTGGGAACATTACTTTTGATGAGATTGTCAACA	CCCFFFFFHHHHHJJJJJJIIIJIJJJJJJJJJJJJIJJJJJJJJHIJJII	NM:i:0	NH:i:1
HWI-1KL140:55:C20PMACXX:7:2304:12641:59306	0	2	32962108	50	15M451N27M	GGTCCTCTGGGTCTGTCTCCGAAGAAAGTTGGCGATGACATT	HHHHIJIJJJJFHIJHGIIJJGIIJJIIFGIJIIGIIHIIJJ	NM:i:0	NH:i:1
HWI-1KL140:55:C20PMACXX:7:2304:12369:49482	0	2	32961877	50	46M	CCTGGCGGGTCTCCCTTGGGCCTTGGCTGCCACGTGTGTAAGAGGG	DFFHGHHHJAGFGIJIHHIIIJGHGDACHFFBEFCAAB>CCDA>BD	NM:i:0	NH:i:1
HWI-1KL140:55:C20PMACXX:7:2304:12184:134530	0	2	32963058	50	9M430N42M	AGAAGAACATTAAACACAGTGGGAACATTACTTTTGATGAGATTGTCAACA	CCCFFFFFHHHGGJJIJIJHIJIJJJJJJIJJJJJEGHIIIIJJJIIJJJI	NM:i:0	NH:i:1
HWI-1KL140:55:C20PMACXX:7:2304:12008:87901	0	2	32963058	50	9M430N42M	AGAAGAACATTAAACACAGTGGGAACATTACTTTTGATGAGATTGTCAACA	CCCFFFFFHHHHHJJJJJJIHIJJJJJJJJJJJJJJIJJJJIJIIIJIJIJ	NM:i:0	NH:i:1
HWI-1KL140:55:C20PMACXX:7:2304:11925:196035	0	2	32962108	50	15M451N27M	GGTCCTCTGGGTCTGTCTCCGAAGAAAGTTGGCGATGACATT	HHFHIJIJJJJGHIJJJJJJJIIHGJIIGGIJJJHIJJJIJJ	NM:i:0	NH:i:1
HWI-1KL140:55:C20PMACXX:7:2304:11890:168605	0	2	32963543	50	41M157N10M	CCGGCAGATGAGACACCGGTCTTTGGCTAGAGAACTTTCTGGAACTATCAA	CCCFFFFFHHHHHJJIJJJIJJJJJJJJJJIIJJJJJJIJJJIJJJJJJJJ	NM:i:0	NH:i:1
HWI-1KL140:55:C20PMACXX:7:2304:11552:10422	0	2	32963569	50	15M157N36M	CTAGAGAACTTTCTGGAACTATCAAGGAGATCCTGGGTACTGCACAGTCTG	;?@DDADD<BFFHGGIFGHIFHEHFGG3CAAFGDAEDH9DDFGGHIGBDGF	NM:i:0	NH:i:1
HWI-1KL140:55:C20PMACXX:7:2304:11375:63995	0	2	32963059	50	8M430N43M	GAAGAACATTAAACACGGTGGGAACATTACTTTTGATGAGATTGTCAACAT	BBBFFFFFHHHHHJJJJJHIJIJJJIJJJJJJJJJIIJIJJJJJJJJJJIJ	NM:i:1	NH:i:1
HWI-1KL140:55:C20PMACXX:7:2304:11322:135043	0	2	32963058	50	9M430N42M	AGAAGAACATTAAACACAGTGGGAACATTACTTTTGATGAGATTGTCAACA	CCCFFFFFHHHHHJJJJJJHIIIJJJJJJIJJJJJJJJJIJIJJJJJJJJJ	NM:i:0	NH:i:1
HWI-1KL140:55:C20PMACXX:7:2304:11053:65959	0	2	32961804	50	36M209N15M	TGCCGCCCAAGTTCGACCCCAACGAGGTCAAAGTCGTGTACCTGAGGTGCA	CCCFFFFFHHHHHHJJJJJJJJJJIJJ@GHIJJJJIJIGIJJJJJIJGGIF	NM:i:0	NH:i:1
HWI-1KL140:55:C20PMACXX:7:2304:10905:113916	16	2	32963566	50	18M157N29M	TGGCTAGAGAACTTTCTGGAACTATCAAGGAGATCCTGGGTACTGCA	FFFFHHHHHIJJJJJJJJJEIGIGJJJIIIGHEHIJJJJJDHIIGIJ	NM:i:0	NH:i:1
HWI-1KL140:55:C20PMACXX:7:2304:10668:42751	0	2	32963058	50	9M430N42M	AGAAGAACATTAAACACAGTGGGAACATTACTTTTGATGAGATTGTCAACA	CCCFFFFFGHHGHJJJJIIEHIJJJFJIJIJJJJJGHIJJIJJJJIJIJJJ	NM:i:0	NH:i:1
HWI-1KL140:55:C20PMACXX:7:2304:10612:44542	0	2	32963565	50	19M157N32M	TTGGCTAGAGAACTTTCTGGAACTATCAAGGAGATCCTGGGTACTGCACAG	@@@FFDDDHH?F?FEGGGHIIHGGEEHHHBAEEHEHIBEGD0BDGBHGAFH	NM:i:0	NH:i:1
HWI-1KL140:55:C20PMACXX:7:2304:10422:20200	0	2	32963059	50	8M430N43M	GAAGAACATTAAACACAGTGGGAACATTACTTTTGATGAGATTGTCAACAT	BBBFFFFFHHHHHJJJJJHJJJJJJJJJJJJJJJIIIJJJJJJJJJJJJJJ	NM:i:0	NH:i:1
HWI-1KL140:55:C20PMACXX:7:2304:10305:168861	0	2	32963061	50	6M430N45M	AGAACATTAAACACAGTGGGAACATTACTTTTGATGAGATTGTCAACATTG	CCCFFFFFHHHHHJJJIJJJIJJJJJGJJJJJIIJJJJJJJJIJIJJJJJJ	NM:i:0	NH:i:1
HWI-1KL140:55:C20PMACXX:7:2304:10182:102219	16	2	32961799	50	41M209N5M	CACCATGCCGCCCAAGTTCGACCCCAACGAGGTCAAAGTCGTGTAC	CCCFFFFFHHHHHJJJHJJJIJJJJJJJIHJJFHIIJJHHJHIIJJ	NM:i:0	NH:i:1
HWI-1KL140:55:C20PMACXX:7:2304:10118:86223	16	2	32963566	50	18M157N29M	TGGCTAGAGAACTTTCTGGAACTATCAAGGAGATCCTGGGTACTGCA	FFFFHHHHHJJJJJJJJJJJJJJIJIJJJJIJJJJJJJJJIIJJJJJ	NM:i:0	NH:i:1
HWI-1KL140:55:C20PMACXX:7:2304:10090:173417	0	2	32963058	50	9M430N42M	AGAAGAACATTAAACACAGTGGGAACATTACTTTTGATGAGATTGTCAACA	CCCFFFFFHHHHHIJIJIJJJJJGIJJIIIIJJJJJIJJJJJJIIIJJIJJ	NM:i:0	NH:i:1
HWI-1KL140:55:C20PMACXX:7:2304:10080:5015	0	2	32963403	50	51M	GAAAGCATGGGAACAGCCCAGCGATAGGTAAAATGGAGCCATGATCTCAGA	CCCFFFFFHHHHHJIJJJJJIJJJJJJJIIJJIIJJIJJJJJJJJJJJJJJ	NM:i:0	NH:i:1
HWI-1KL140:55:C20PMACXX:7:2303:9905:141555	0	2	32963041	50	26M430N25M	GAGAGACAGGAAGAAGCAGAAGAACATTAAACACAGTGGGAACATTACTTT	<@BFFFFFHGHHHIJJJJJJJJIJJJJJJJJJIIIJDGHIHGGIJHIIJJJ	NM:i:0	NH:i:1
HWI-1KL140:55:C20PMACXX:7:2303:9657:120112	0	2	32963058	50	9M430N42M	AGAAGAACATTAAACACAGTGGGAACATTACTTTTGATGAGATTGTCAACA	CCCFFFFFHHHHHJJJJJJIHIIIJJJJJJJJJJJJGIJJJJJJJJJJJJI	NM:i:0	NH:i:1
HWI-1KL140:55:C20PMACXX:7:2303:9232:56818	0	2	32963059	50	8M430N43M	GAAGAACATTAAACACAGTGGGAACATTACTTTTGATGAGATTGTCAACAT	@CCFFFFFHHHHHJJJJJIJJJJJJJJJJJJJJJJIJJJJJJJJIJJJJJJ	NM:i:0	NH:i:1
HWI-1KL140:55:C20PMACXX:7:2303:9147:111291	0	2	32963058	50	9M430N42M	AGAAGAACATTAAACACAGTGGGAACATTACTTTTGATGAGATTGTCAACA	CCCFFFFFHHHHHJJJJJJHHIJJJJJJJJJJJJJIGJIJJJJJJGIIJJI	NM:i:0	NH:i:1
HWI-1KL140:55:C20PMACXX:7:2303:8976:142790	0	2	32963021	50	46M430N5M	AAAGCCCTCAAGGAGCCACCGAGAGACAGGAAGAAGCAGAAGAACATTAAA	BCCFFFFFHHHHHJJJJJIJJJJGIIIJJJJJJJJIIJJJJJJJJJJJJJJ	NM:i:0	NH:i:1
HWI-1KL140:55:C20PMACXX:7:2303:8873:148600	0	2	32963243	50	51M	TAAAATCGTGTTAGGGCTGCTGGTGAGGACTTGCTTGTGCCCCAGCCACCC	@CCFFFFFHHHFHIIJJJJIJJJEHHJJIJJJJJJIEBDGIIJEDGGIJIJ	NM:i:0	NH:i:1
HWI-1KL140:55:C20PMACXX:7:2303:8816:119775	16	2	32961799	50	41M209N5M	CACCATGCCGCCCAAGTTCGACCCCAACGAGGTCAAAGTCGTGTAC	CCCFFFFFHHHHHJJJJJJJJJJJJJJJJHJJFGIIIIHIJHHHJI	NM:i:0	NH:i:1
HWI-1KL140:55:C20PMACXX:7:2303:8767:168703	0	2	32961831	50	9M209N42M	TCAAAGTCGTGTACCTGAGGTGCACCGGAGGCGAGGTCGGCGCCACATCCG	@CCFFFDDHFHHHIJGHHIGFGHGIIJIIGJIGIII;@GHBBCDDDDCDCD	NM:i:0	NH:i:1
HWI-1KL140:55:C20PMACXX:7:2303:8422:153989	0	2	32961803	50	37M209N14M	ATGCCGCCCAAGTTCGACCCCAACGAGGTCAAAGTCGTGTACCTGAGGTGC	@CCFFFFFHHHHFGIIGIJJJJJJJIIJHHEHJIHIJEGFHJIHGGJJGHH	NM:i:0	NH:i:1
HWI-1KL140:55:C20PMACXX:7:2303:7690:149037	0	2	32963061	50	6M430N45M	AGAACATTAAACACAGTGGGAACATTACTTTTGATGAGATTGTCAACATTG	@C@FDAEDHFHHHHIHGGHGFFGGEHFFHGGHDE<CFEHGGIFEHIJIHCH	NM:i:0	NH:i:1
HWI-1KL140:55:C20PMACXX:7:2303:7616:51782	0	2	32963058	50	9M430N42M	AGAAGAACATTAAACACAGTGGGAACATTACTTTTGATGAGATTGTCAACA	CCCFFFFFHHHHHJJJJJJIIJJIJJJJJJJJJJJJHIJJJJJJJIJIJJJ	NM:i:0	NH:i:1
HWI-1KL140:55:C20PMACXX:7:2303:7591:6502	16	2	32961799	50	41M209N5M	CACCATGCCGCCCAAGTTCGACCCCAACGAGGTCAAAGTCGTGTAC	<@@BDDD?FHHHAHIIEFDFHGDEGIIGGGGG?BFACH=BFGIIG@	NM:i:0	NH:i:1
HWI-1KL140:55:C20PMACXX:7:2303:7482:34905	0	2	32963553	50	31M157N20M	AGACACCGGTCTTTGGCTAGAGAACTTTCTGGAACTATCAAGGAGATCCTG	BBCFFFFFHFHHHJJJJJJJJJIJJJJJIJJJJJJJGIIJIJJJJJIJJJI	NM:i:0	NH:i:1
HWI-1KL140:55:C20PMACXX:7:2303:7241:53191	16	2	32961799	50	41M209N5M	CACCATGCCGCCCAAGTTCGACCCCAACGAGGTCAAAGTCGTGTAC	@@@DDD;?FDAHHG@D<BAAFEGFHGIGIADH?BBG@=/=DFA=DE	NM:i:0	NH:i:1
HWI-1KL140:55:C20PMACXX:7:2303:6939:85087	0	2	32963547	50	37M157N7M	CAGATGAGACACCGGTCTTTGGCTAGAGAACTTTCTGGAACTAT	CCCFFFFFHHHHHJJFHJJJJJJJIIIJJJJJJIJJJJJJIJJJ	NM:i:0	NH:i:1
HWI-1KL140:55:C20PMACXX:7:2303:6863:70232	0	2	32961803	50	37M209N14M	ATGCCGCCCAAGTTCGACCCCAACGAGGTCAAAGTCGTGTACCTGAGGTGC	CCCFFFFFHHHHHJJJJJJJJJJIJIIJHHIJJIHIJGJJJJJIIIJJGHH	NM:i:0	NH:i:1
HWI-1KL140:55:C20PMACXX:7:2303:6548:180660	0	2	32961832	50	8M209N43M	CAAAGTCGTGTACCTGAGGTGCACCGGAGGCGAGGTCGGCGCCACATCCGC	BCCFFDFFHHHHHJJJJJJFHIJJJJJJJJGHIIJFHIJHFDDDDDDDDDD	NM:i:0	NH:i:1
HWI-1KL140:55:C20PMACXX:7:2303:6496:137100	0	2	32963061	50	6M430N45M	AGAACATTAAACACAGTGGGAACATTACTTTTGATGAGATTGTCAACATTG	CCCFFFFFGHHHHJJJHIJJJJJJJJJIJJJJJIJJJJJJJJIJIJJJJJH	NM:i:0	NH:i:1
HWI-1KL140:55:C20PMACXX:7:2303:6439:62050	16	2	32961799	50	41M209N5M	CACCATGCCGCCCAAGTTCGACCCCAACGAGGTCAAAGTCGTGTAC	CCCFFFFFHHHHHJJJIHHIJJJJJJJJJGIJHIIIIGIJIHIGIJ	NM:i:0	NH:i:1
HWI-1KL140:55:C20PMACXX:7:2303:6115:100180	0	2	32963564	50	20M157N31M	TTTGGCTAGAGAACTTTCTGGAACTATCAAGGAGATCCTGGGTACTGCACA	CCCFFFFFGFFHHJJJIIIIIHIJJJICHIIIGIEHIJIIJJBBFHIJJJI	NM:i:0	NH:i:1
HWI-1KL140:55:C20PMACXX:7:2303:6103:112600	0	2	32963049	50	18M430N33M	GGAAGAAGCAGAAGAACATTAAACACAGTGGGAACATTACTTTTGATGAGA	#NAME?	NM:i:0	NH:i:1
HWI-1KL140:55:C20PMACXX:7:2303:5658:107817	0	2	32963059	50	8M430N43M	GAAGAACATTAAACGCAGTGGGAACATTACTTTTGATGAGATTGTCAACAT	BCCFFFFFHHHHHJ;GIJHIJJJJJIJJJJJJJJJGIJJIJJJIIJJJJJJ	NM:i:1	NH:i:1
HWI-1KL140:55:C20PMACXX:7:2303:5638:161099	16	2	32961799	50	41M209N5M	CACCATGCCGCCCAAGTTCGACCCCAACGAGGTCAAAGTCGTGTAC	CCCFFFFFHHHHHJJJIIHJJJJIIIJJIFHIBGIIIIHJJHIHJJ	NM:i:0	NH:i:1
HWI-1KL140:55:C20PMACXX:7:2303:5345:90193	0	2	32963058	50	9M430N42M	AGAAGAACATTAAACACAGTGGGAACATTACTTTTGATGAGATTGTCAACA	CCCFFFFFHHHHHJJJJJJIJJJHIJJJJJJJJJJJJJIJJJJJJIJJJJI	NM:i:0	NH:i:1
HWI-1KL140:55:C20PMACXX:7:2303:5288:41728	16	2	32963042	50	25M430N22M	AGAGACAGGAAGAAGCAGAAGAACATTAAACACAGTGGGAACATTAC	CCCFFFFFGHHHHIJJJJJJJJJJJJJJJJJJJJJIIJJIIJJJJJJ	NM:i:0	NH:i:1
HWI-1KL140:55:C20PMACXX:7:2303:5274:75845	16	2	32963551	50	47M	TGAGACACCGGTCTTTGGCTAGAGAACTTTCTGGTAAGAGCACGCTA	BCCFFFFEHHHCFHJIJIJJJJJIGHIJJJJJIIIGIJIJJJJIJIF	NM:i:0	NH:i:1
HWI-1KL140:55:C20PMACXX:7:2303:5253:11079	0	2	32963555	50	29M157N22M	ACACCGGTCTTTGGCTAGAGAACTTTCTGGAACTATCAAGGAGATCCTGGG	CCCFFFFFHHHHHJJIJIIIJJJJJJIJJJIJJIIJJJJJJJIGIJJJJJJ	NM:i:0	NH:i:1
HWI-1KL140:55:C20PMACXX:7:2303:4835:164209	0	2	32963058	50	9M430N42M	AGAAGAACATTAAACACAGTGGGAACATTACTTTTGATGAGATTGTCAACA	CCCFFFFFHHHHHJJJJJJIHJJIIJJIJJJJJJJJIIIJJIJIIIJIIJI	NM:i:0	NH:i:1
HWI-1KL140:55:C20PMACXX:7:2303:4797:102976	0	2	32961828	50	12M209N39M	AGGTCAAAGTCGTGTACCTGAGGTGCACCGGAGGCGAGGTCGGCGCCACAT	@@@DDDDDHAFFCEEF@GDHIGG<AAFHIAEDGHDGGGI;=ABBCB@BBBC	NM:i:0	NH:i:1
HWI-1KL140:55:C20PMACXX:7:2303:4617:39716	0	2	32963853	50	1M137N50M	TAGTTAAGAAGCAACAAGAAAATATTCCAATAAAAGACTATCTGATAACCA	CCCDFFFFHHHHHJJJJJJJJJJJJJJJJJJJJJJJJJJJJJJJJJJJJJJ	NM:i:0	NH:i:1
HWI-1KL140:55:C20PMACXX:7:2303:4316:182898	0	2	32961800	50	40M209N11M	ACCATGCCGCCCAAGTTCGACCCCAACGAGGTCAAAGTCGTGTACCTGAGG	CCCFFFFFHGHGHJJJIIJJJIIJIJIIGIIDGIIJHFHIIIIJJJJIJHG	NM:i:0	NH:i:1
HWI-1KL140:55:C20PMACXX:7:2303:4302:49877	0	2	32963058	50	9M430N42M	AGAAGAACATTAAACACAGTGGGAACATTACTTTTGATGAGATTGTCAACA	CCCFFFFFHHHHHJJJJJJIIJJJJJJIJJJJJJJIHJIJJJJJJIJJJJJ	NM:i:0	NH:i:1
HWI-1KL140:55:C20PMACXX:7:2303:4177:190963	0	2	32961800	50	40M209N11M	ACCATGCCGCCCAAGTTCGACCCCAACGAGGTCAAAGTCGTGTACCTGAGG	BCBFFFFFHHHHHJJGIJJJJJJJJJJJJJJBFHJJIFHIJJIJIJJHIHH	NM:i:0	NH:i:1
HWI-1KL140:55:C20PMACXX:7:2303:4046:91325	0	2	32963551	50	33M157N18M	TGAGACACCGGTCTTTGGCTAGAGAACTTTCTGGAACTATCAAGGAGATCC	BCCFDFFFHHGHHJJJJJIJIJJJIJIJJJJIJJGIJJGIJIIJJJJGIJI	NM:i:0	NH:i:1
HWI-1KL140:55:C20PMACXX:7:2303:3692:30182	0	2	32963059	50	8M430N43M	GAAGAACATTAAACACAGTGGGAACATTACTTTTGATGAGATTGTCAACAT	CCCFFFFFHHHHHJJJJJIIJJJJJJJJJJJJJJJIIIIJHIJJHJJJJJH	NM:i:0	NH:i:1
HWI-1KL140:55:C20PMACXX:7:2303:3551:191444	0	2	32963547	50	37M157N7M	CAGATGAGACACCGGTCTTTGGCTAGAGAACTTTCTGGAACTAT	CCCFFFFFHHHHHJJGHIJJJJJIIIIIIJHHJJJJJJJJJJJI	NM:i:0	NH:i:1
HWI-1KL140:55:C20PMACXX:7:2303:3489:21000	16	2	32961799	50	41M209N5M	CACCATGCCGCCCAAGTTCGACCCCAACGAGGTCAAAGTCGTGTAC	CCCFFFFFHHHGHJJJJJJJJJJJJJJIJGIJ@FHHIJGIIIJIJJ	NM:i:0	NH:i:1
HWI-1KL140:55:C20PMACXX:7:2303:3402:65099	0	2	32963058	50	9M430N42M	AGAAGAACATTAAACACAGTGGGAACATTACTTTTGATGAGATTGTCAACA	CCCFFFFFHHHHHJJJJIJHHIJHJJIJJIJJJJJJGIJJJIJJJIIJJJJ	NM:i:0	NH:i:1
HWI-1KL140:55:C20PMACXX:7:2303:3119:141079	0	2	32963059	50	8M430N43M	GAAGAACATTAAACACAGTGGGAACATTACTTTTGATGAGATTGTCAACAT	@?@DFFFFHHGHHJJJJJIIJJIJJJJJIJJJJJJGIJJJIIJJJJIJJJJ	NM:i:0	NH:i:1
HWI-1KL140:55:C20PMACXX:7:2303:3076:18247	0	2	32963059	50	8M430N43M	GAAGAACATTAAACACAGTGGGAACATTACTTTTGATGAGATTGTCAACAT	BB@FFFFFHHHHHJJJJJIIJJIJJJIJJJJJJJJIJJIJJIJJJIJJJJJ	NM:i:0	NH:i:1
HWI-1KL140:55:C20PMACXX:7:2303:2553:148132	16	2	32963566	50	18M157N29M	TGGCTAGAGAACTTTCTGGAACTATCAAGGAGATCCTGGGTACTGCA	FFFFHHHHHJJJJJJJJJJJJJJJJJJJJJJJJJJJJJJJGIJJJIJ	NM:i:0	NH:i:1
HWI-1KL140:55:C20PMACXX:7:2303:2454:54689	0	2	32963553	50	51M	AGACACCGGTCTTTGGCTAGAGAACTTTCTGGTAAGAGCACGCTATTTTCC	B@BFFFFFHDFHHJJJJJJJJJJJJJJJIIIJDHIJIIIJJJIJJJJJJJJ	NM:i:0	NH:i:1
HWI-1KL140:55:C20PMACXX:7:2303:2419:57390	0	2	32963059	50	8M430N43M	GAAGAACATTAAACACAGTGGGAACATTACTTTTGATGAGATTGTCAACAT	CCCFFFFFHHGHHJJJJJIJJJJJJJJJJJJJJJIGIIGIJJJJJJJJJJJ	NM:i:0	NH:i:1
HWI-1KL140:55:C20PMACXX:7:2303:2356:47839	0	2	32963058	50	9M430N42M	AGAAGAACATTAAACACAGTGGGAACATTACTTTTGATGAGATTGTCAACA	CCCFFFFFHHHHHJJJJJJIHJJIJJJJJJJJJJJJHJJJJJJJJJJIJJJ	NM:i:0	NH:i:1
HWI-1KL140:55:C20PMACXX:7:2303:2114:80982	0	2	32963057	50	10M430N41M	CAGAAGAACATTAAACACAGTGGGAACATTACTTTTGATGAGATTGTCAAC	CCCFFFFFHHHHHJJJJJJJHJJJJJJJJJJJJJJJIHJJJJJJJJIJJJJ	NM:i:0	NH:i:1
HWI-1KL140:55:C20PMACXX:7:2303:21091:172129	0	2	32962108	50	38M	GGTCCTCTGGGTCTGGTAAGTCGTCGCTCCCGAGCCGT	DH<CECCFHGICFHIIHGHGCGHHEEIEGG?@FA@BGA	NM:i:0	NH:i:1
HWI-1KL140:55:C20PMACXX:7:2303:20893:98117	0	2	32963058	50	9M430N42M	AGAAGAACATTAAACACAGTGGCAACATTACTTTTGATGAGATTGTCAACA	:1+:A:BD:AF?BBGEGGF@EF;F?F<F<*@FEFGF?BB9C9:BAFF><FB	NM:i:1	NH:i:1
HWI-1KL140:55:C20PMACXX:7:2303:2047:22548	0	2	32963058	50	9M430N42M	AGAAGAACATTAAACACAGTGGGAACATTACTTTTGATGAGATTGTCAACA	CCCFFFFFHHHHHJJJJJJIIJJIJJJJJIJJJJJJJJJJJJJJJJJJJJJ	NM:i:0	NH:i:1
HWI-1KL140:55:C20PMACXX:7:2303:20391:84593	0	2	32963059	50	8M430N43M	GAAGAACATTAAACACAGTGGGAACATTACTTTTGATGAGATTGTCAACAT	CCCFFFFFHHHHHJJJJJHIJJIIHIJJJJJJJJJIJJJJIJJJIJJJJIJ	NM:i:0	NH:i:1
HWI-1KL140:55:C20PMACXX:7:2303:20204:146191	0	2	32963058	50	9M430N42M	AGAAGAACATTAAACACAGTGGGAACATTACTTTTGATGAGATTGTCAACA	CCCFFFFFHGGHHJJJJIJIJJJJIJJJJIJJJJJIGIJJJIJIIIJJJJI	NM:i:0	NH:i:1
HWI-1KL140:55:C20PMACXX:7:2303:19867:34043	0	2	32962664	50	9M312N42M	CAGGCCCAGATCGAGGTGGTGCCTTCTGCCTCAGCCCTGATCATCAAAGCC	@@@FBDFFHHFHGIIGCFH@FFHIGIJJJGIIGIFIGHID@GGIHFEBGFG	NM:i:0	NH:i:1
HWI-1KL140:55:C20PMACXX:7:2303:19690:110679	0	2	32961978	50	40M	ACATCTGAAGCCCGACGGCAGCGCGCAGGGCGGCCTGCGC	CCCFFFFFGHHGDIIGGIIJEGIIJJJJJHFFDBDBDDB6	NM:i:0	NH:i:1
HWI-1KL140:55:C20PMACXX:7:2303:1917:102744	0	2	32963061	50	6M430N45M	AGAACATTAAACACAGTGGGAACATTACTTTTGATGAGATTGTCAACATTG	CCCFFFFFHHHHHJJJJJJJGIJJJJJJJJJJJIJJIJIIHJHIJJJJIJI	NM:i:0	NH:i:1
HWI-1KL140:55:C20PMACXX:7:2303:18927:197403	0	2	32963058	50	9M430N42M	AGAAGAACATTAAACACAGTGGGAACATTACTTTTGATGAGATTGTCAACA	@CCFFFFFHHHHHJJJJIJIIJJJJJJIJIIJJJJJGJJJJIIIJIJJJJJ	NM:i:0	NH:i:1
HWI-1KL140:55:C20PMACXX:7:2303:18798:165612	0	2	32963058	50	9M430N42M	AGAAGAACATTAAACACAGTGGGAACATTACTTTTGATGAGATTGTCAACA	CCCFFFFFHHHHHJJJJJJHIJJJJJJJJJJJJJJJIJJJJJJJJJJJJJJ	NM:i:0	NH:i:1
HWI-1KL140:55:C20PMACXX:7:2303:18773:101637	0	2	32963469	50	51M	TAAAAGGCCCTGTACTTGCTTTCTGCAGTTAAACGCAGTGGGAACATTACT	CCCFFFFFHHHHHJJJJJJJJJJJIJJJJJJJJJ1CGHHHJJIJJJJJJJJ	NM:i:1	NH:i:1
HWI-1KL140:55:C20PMACXX:7:2303:18749:37965	0	2	32963058	50	9M430N42M	AGAAGAACATTAAACACAGTGGGAACATTACTTTTGATGAGATTGTCAACA	;?@D;BD>3BFDFFFFDFHF?:CC>GCCECA?EHGIA?F??4?FHFGC>FA	NM:i:0	NH:i:1
HWI-1KL140:55:C20PMACXX:7:2303:18676:112998	16	2	32963551	50	47M	TGAGACACCGGTCTTTGGCTAGAGAACTTTCTGGTAAGAGCACGCTA	@@CFDDDFFHH@FHGHBGIJJCFFIIIJJJJIIGGHIGICHIIJGII	NM:i:0	NH:i:1
HWI-1KL140:55:C20PMACXX:7:2303:18452:186355	16	2	32961833	50	47M	AAAGTCGGTGCGTGCCCTCGCCGCGCCCGGGTGCTGTCCCGGGGCCT	BBCFDFFFHHHHHIIJIJJJJJJJJJJIJJJEFFGFFFFFDDBDDDD	NM:i:0	NH:i:1
HWI-1KL140:55:C20PMACXX:7:2303:18443:7126	16	2	32961803	50	37M209N2M	ATGCCGCCCAAGTTCGACCCCAACGAGGTCAAAGTCGTG	@@@ADDDDHHD8<E:A8CCF?F?F;0?@8?3??F/97C@	NM:i:0	NH:i:1
HWI-1KL140:55:C20PMACXX:7:2303:18151:130981	0	2	32963058	50	9M430N42M	AGAAGAACATTAAACACAGTGGGAACATTACTTTTGATGAGATTGTCAACA	CCCFFFFFHHGHHJGIJJJIHJJGIHHJIIIJJJJJGIJIJIGIIJJJJJJ	NM:i:0	NH:i:1
HWI-1KL140:55:C20PMACXX:7:2303:17705:194558	0	2	32961803	50	37M209N14M	ATGTCGCCCAAGTTCGACCCCAACGAGGTCAAAGTCGTGTACCTGAGGTGC	CCCFFFFFHHHHFHIJJJJJJJJJJGIJDHHJJJIJJIJGIIJIHHIJHEG	NM:i:1	NH:i:1
HWI-1KL140:55:C20PMACXX:7:2303:17692:69023	0	2	32963059	50	8M430N43M	GAAGAACATTAAACACAGTGGGAACATTACTTTTGATGAGATTGTCAACAT	BBBFFFFFHHHHHJIJJJHIIJJJJJJJJJJJJJJJJJHIJJJIIJJIIJJ	NM:i:0	NH:i:1
HWI-1KL140:55:C20PMACXX:7:2303:17632:63788	0	2	32962664	50	9M312N42M	CAGGCCCAGATCGAGGTGGTGCCTTCTGCCTCAGCCCTGATCATCAAAGCC	CCCFFFFFHHHHHJJJEHIGHJJJJIJJJJJJJJJJJIJJJJJJJJJJJJJ	NM:i:0	NH:i:1
HWI-1KL140:55:C20PMACXX:7:2303:17579:40083	0	2	32963216	50	46M	GGGTTTAACTTTATCTGTTTCCATCCCTAAAATCGTGTTAGGGCTG	FFFFFHHHJJJIJJIJJJJJJIIJIJJJIJJJIJJGIHJJJJJJJI	NM:i:0	NH:i:1
HWI-1KL140:55:C20PMACXX:7:2303:17214:4789	0	2	32963058	50	9M430N42M	AGAAGAACATTAAACACAGTGGGAACATTACTTTTGATGAGATTGTCAACA	CC@FFFFFHHHHGJJJJJJIIJJJJJGHJIJJJJJJIJJJJJJJJJJIJJI	NM:i:0	NH:i:1
HWI-1KL140:55:C20PMACXX:7:2303:17142:184709	0	2	32963058	50	9M430N42M	AGAAGAACATTAAACACAGTGGGAACATTACTTTTGATGAGATTGTCAACA	CCCFFFFFFHHHHGHIIJJIIIIIGIIHGHJJIJJJIGGGIIJIJHIIEHC	NM:i:0	NH:i:1
HWI-1KL140:55:C20PMACXX:7:2303:17022:169721	16	2	32961833	50	47M	AAAGTCGGTGCGTGCCCTCGCCGCGCCCGGGTGCTGTCCCGGGGCCT	BCCFDDFFHHHHHJJJJJJIJJJJJJJJJJJ@BHHFFFFFBCDDDDD	NM:i:0	NH:i:1
HWI-1KL140:55:C20PMACXX:7:2303:16866:170642	0	2	32963547	50	37M157N7M	CAGATGAGACACCGGTCTTTGGCTAGAGAACTTTCTGGAACTAT	CCCFFFFFHHHHHJIFHIJJJIJJIJIIIJJJJJGIJJIJJJIJ	NM:i:0	NH:i:1
HWI-1KL140:55:C20PMACXX:7:2303:16818:93552	16	2	32963566	50	18M157N29M	TGGCTAGAGAACTTTCTGGAACTATCAAGGAGATCCTGGGTACTGCA	FFFFHHHHHIJJJJJJJJJJJJIIIIJJIIIJJJJJJJJJGHIJJJI	NM:i:0	NH:i:1
HWI-1KL140:55:C20PMACXX:7:2303:16786:28980	16	2	32963054	50	13M430N31M	AAGCAGAAGAACATTAAACACAGTGGGAACATTACTTTTGATGA	@CCFFFFFFFHHDHIGIGHGIJIHHIGCEHEEDGIHIJJIJJJI	NM:i:0	NH:i:1
HWI-1KL140:55:C20PMACXX:7:2303:16625:114920	0	2	32963548	50	36M157N7M	AGATGAGACACCGGTCTTTGGCTAGAGAACTTTCTGGAACTAT	CCCFFFFEHHHHHJHHJJJJJJJJJJIJJJJJJJJJJJJJJJJ	NM:i:0	NH:i:1
HWI-1KL140:55:C20PMACXX:7:2303:16401:6245	0	2	32963057	50	10M430N41M	CAGAAGAACATTAAACACAGTGGGAACATTACTTTTGATGAGATTGTCAAC	CCCFFFFFHHHHHJIJIIIJHHJJIJJJJJIJIJJJIHIJJJIJIJGIJJJ	NM:i:0	NH:i:1
HWI-1KL140:55:C20PMACXX:7:2303:16082:7050	0	2	32963551	50	33M157N18M	TGAGACACCGGTCTTTGGCTAGAGAACTTTCTGGAACTATCAAGGAGATCC	BCCFFFFFHHHCFIIJIJIJJJJJJJJJJJIJJJHIJJIJIIJJJHJJJJJ	NM:i:0	NH:i:1
HWI-1KL140:55:C20PMACXX:7:2303:16038:53971	0	2	32963058	50	9M430N42M	AGAAGAACATTAAACACAGTGGGAACATTACTTTTGATGAGATTGTCAACA	CCCFFFFFHHHHHJJJJJJHIIIJJJJJJJJJJJJJIJJJJIJJJIJJJJJ	NM:i:0	NH:i:1
HWI-1KL140:55:C20PMACXX:7:2303:15916:5029	0	2	32963061	50	6M430N45M	AGAACATTAAACACAGTGGGAACATTACTTTTGATGAGATTGTCAACATTG	CCCFFFFFHHGHHJJJGHIIGIJJJIIJJJJJJEIIJJHIJJJJJJJJJJI	NM:i:0	NH:i:1
HWI-1KL140:55:C20PMACXX:7:2303:15626:21549	0	2	32963058	50	9M430N42M	AGAAGAACATTAAACACAGTGGGAACATTACTTTTGATGAGATTGTCAACA	@@@?DEDDHFFDHD>FFAGEHHGI@GAFCGGGDHGIBGHHFGDF@GCHADG	NM:i:0	NH:i:1
HWI-1KL140:55:C20PMACXX:7:2303:15624:195809	0	2	32963058	50	9M430N42M	AGAAGAACATTAAACACAGTGGGAACATTACTTTTGATGAGATTGTCAACA	CCBFFFFFHHHHGJJJJJJIIIJJJJJJJJJJJJJJIJIJJJJJIJJJIJI	NM:i:0	NH:i:1
HWI-1KL140:55:C20PMACXX:7:2303:15565:92739	0	2	32963060	50	7M430N44M	AAGAACATTAAACACAGTGGGAACATTACTTTTGATGAGATTGTCAACATT	@@@DFFFFHHDHHGGGGGHIGGGGEHIGIIIJIJIGHIIFBFH@GHIJIJJ	NM:i:0	NH:i:1
HWI-1KL140:55:C20PMACXX:7:2303:15267:161042	0	2	32963059	50	8M430N43M	GAAGAACATTAAACACAGTGGGAACATTACTTTTGATGAGATTGTCAACAT	CBCFFFFFHHHHHJJJJJHIJJIJJJJJIIJJIJJIJJIJJJJJJJJIJJJ	NM:i:0	NH:i:1
HWI-1KL140:55:C20PMACXX:7:2303:15209:90751	0	2	32962096	50	47M	GCCCCGAAGATCGGTCCTCTGGGTCTGGTAAGTCGTCGCTCCCGAGC	FFFFHHHHFIJJJJGHIJJJJJJGHHJJIIIJHIIIJJIJJJJJJHH	NM:i:0	NH:i:1
HWI-1KL140:55:C20PMACXX:7:2303:15203:73941	0	2	32963570	50	14M157N37M	TAGAGAACTTTCTGGAACTATCAAGGAGATCCTGGGTACTGCACAGTCTGT	CCCFFFFFHHHHHJJJJJJJJIJJIIJJJJJJJJJJHJJJJJJJJJJJJJI	NM:i:0	NH:i:1
HWI-1KL140:55:C20PMACXX:7:2303:15152:97918	0	2	32963058	50	9M430N42M	AGAAGAACATTAAACACAGTGGGAACATTACTTTTGATGAGATTGTCAACA	CCCFFFFFHHHHHJJJJJJHHIJJJJJJJJJJJJJJIJJJJJJJJHJJJJJ	NM:i:0	NH:i:1
HWI-1KL140:55:C20PMACXX:7:2303:15055:117403	16	2	32961832	50	41M	CAAAGTCGGTGCGTGCCCTCGCCGCGCCCGGGTGCTGTCCC	BCCFFEFFHHHHHHHIJGIIGIJIJGHJJJJI;BHFFFFFF	NM:i:0	NH:i:1
HWI-1KL140:55:C20PMACXX:7:2303:15048:142214	0	2	32963059	50	8M430N43M	GAAGAACATTAAACACAGTGGGAACATTACTTTTGATGAGATTGTCAACAT	@C@FFFFFHHHHHIJJJJHIIJIJJJJJJJJJJJJGIIJJIGIJHIIJJJJ	NM:i:0	NH:i:1
HWI-1KL140:55:C20PMACXX:7:2303:14987:71529	16	2	32961833	50	47M	AAAGTCGGTGCGTGCCCTCGCCGCGCCCGGGTGCTGTCCCGGGGCCT	CCCFFFFFHHHHHJIJJJJFIIGIJJJJGII;BHHDFFFFDDDDDDD	NM:i:0	NH:i:1
HWI-1KL140:55:C20PMACXX:7:2303:14853:18069	0	2	32963474	50	47M	GGCCCTGTACTTGCTTTCTGCAGTTAAACACAGTGGGAACATTACTT	FFFFHHHHHJIJJIIJJIIJJJJJJJJJJJIIJGHIHGIJGGIJJJJ	NM:i:0	NH:i:1
HWI-1KL140:55:C20PMACXX:7:2303:14731:82564	0	2	32963058	50	9M430N42M	AGAAGAACATTAAACACAGTGGGAACATTACTTTTGATGAGATTGTCAACA	CCCFFFFFHHHGHJJJJJJHIJJJJJJJJJJJJJJJIIIJJJJJJIJJJJI	NM:i:0	NH:i:1
HWI-1KL140:55:C20PMACXX:7:2303:1469:198475	0	2	32963059	50	8M430N43M	GAAGAACATTAAACACAGTGGGAACATTACTTTTGATGAGATTGTCAACAT	?BBFFFFFHHHHHJJJJJIJJJJIJJJJJJJJJJIJJJIJJIJIIIJJJJJ	NM:i:0	NH:i:1
HWI-1KL140:55:C20PMACXX:7:2303:14588:76713	0	2	32963059	50	8M430N43M	GAAGAACATTAAACACAGTGGGAACATTACTTTTGATGAGATTGTCAACAT	CCCFFFFFHHHHHJIJJJIIJJJJJJJJJJJJJJIGJJJJIJJJJJJJJJJ	NM:i:0	NH:i:1
HWI-1KL140:55:C20PMACXX:7:2303:14148:72497	0	2	32963055	50	12M430N39M	AGCAGAAGAACATTAAACACAGTGGGAACATTACTTTTGATGAGATTGTCA	CCCFFFFFHHHHHJJJJJJJJIHHJIHIJJJJJJIIJJIJJJJJJJJJJJI	NM:i:0	NH:i:1
HWI-1KL140:55:C20PMACXX:7:2303:14147:112209	0	2	32961978	50	40M	ACATCTGAAGCCCGACGGCAGCGCGCAGGGCGGCCTGCGC	CCCFFFFFHHHHHJJJJGHIGHIJJJJGJHHFDDDDDDBD	NM:i:0	NH:i:1
HWI-1KL140:55:C20PMACXX:7:2303:13950:165402	0	2	32963061	50	6M430N45M	AGAACATTAAACACAGTGGGAACATTACTTTTGATGAGATTGTCAACATTG	CCCFFFFFHHHHHJJJFHIJJJJJJJJJJJJJJJJIJJIJJIIJJJJIJJI	NM:i:0	NH:i:1
HWI-1KL140:55:C20PMACXX:7:2303:13920:22804	0	2	32963058	50	9M430N42M	AGAAGAACATTAAACACAGTGGGAACATTACTTTCGATGAGATTGTCATCA	CCCFFFFFHHHHHJJJJJJIEHIJJJJJJJJJJJJJIJJJJJJJJIJJJJJ	NM:i:2	NH:i:1
HWI-1KL140:55:C20PMACXX:7:2303:13859:33195	16	2	32963054	50	13M430N31M	AAGCAGAAGAACATTAAACACAGTGGGAACATTACTTTTGATGA	@@CFFDDEHHHHDHGGHGJCGGICHHGGGIEHIIJGHGGJIIJI	NM:i:0	NH:i:1
HWI-1KL140:55:C20PMACXX:7:2303:13574:54022	0	2	32963058	50	9M430N42M	AGAAGAACATTAAACACAGTGGGAACATTACTTTTGATGAGATTGTCAACA	@CCFFFFFHHHHHJJJJIJDHIIHIJIIJJJJJJJIBGHHGGHIJIIIGII	NM:i:0	NH:i:1
HWI-1KL140:55:C20PMACXX:7:2303:13516:77936	0	2	32962108	50	15M451N27M	GGTCCTCTGGGTCTGTCTCCGAAGAAAGTTGGCGATGACATT	HHHHIIJJJJJIJJJJJJJJJJJJIJJJFGIJJJJJJJJJJJ	NM:i:0	NH:i:1
HWI-1KL140:55:C20PMACXX:7:2303:13252:172738	0	2	32963553	50	31M157N20M	AGACACCGGTCTTTGGCTAGAGAACTTTCTGGAACTATCAAGGAGATCCTG	CCCFFFFFHFFHHIJJJJJJJJJJJJJJIJJJJJIGGIGIJJJJIIJJIJJ	NM:i:0	NH:i:1
HWI-1KL140:55:C20PMACXX:7:2303:13158:117993	16	2	32963838	50	16M137N30M	AGTGGAGTGCCCAGCTAGTTAAGAAGCAACAAGAAAAAATTCCAAT	BCBFFFFDHHHHHJJJJJIJJJJJJJJJJJJJJJJJJ)BFHIJJJJ	NM:i:1	NH:i:1
HWI-1KL140:55:C20PMACXX:7:2303:13097:62404	0	2	32963059	50	8M430N43M	GAAGAACATTAAACACAGTGGGAACATTACTTTTGATGAGATTGTCAACAT	CCCFFFFFHHHHHJJJJJIIJJJJJJJJJJJJJJJJJJIJHIJIIIJJIIJ	NM:i:0	NH:i:1
HWI-1KL140:55:C20PMACXX:7:2303:12966:50328	0	2	32963058	50	9M430N42M	AGAAGAACATTAAACACAGTGGGAACATTACTTTTGATGAGATTGTCAACA	CCBFFFFFHHHHHJJJJJJIJJJIIJIJJJJJIIJJFGJJJIJIJJJJIII	NM:i:0	NH:i:1
HWI-1KL140:55:C20PMACXX:7:2303:12713:171277	0	2	32961831	50	9M209N42M	TCAAAGTCGTGTACCTGAGGTGCACCGGAGGCGAGGTCGGCGCCACATCCG	@CCFFFDEHHHHGJJIIJJJFFIIJJIJBFDGIIGI;CEEFFDDDDDCCDD	NM:i:0	NH:i:1
HWI-1KL140:55:C20PMACXX:7:2303:12710:23740	0	2	32963543	50	41M157N10M	CCGGCAGATGAGACACCGGTCTTTGGCTAGAGAACTTTCTGGAACTATCAA	BCCFFFFFHHHHHJJIJJJIJJJJJJJJJJIIIJJJJJJIJJJJJJJJJJJ	NM:i:0	NH:i:1
HWI-1KL140:55:C20PMACXX:7:2303:12686:171400	0	2	32962151	50	51M	TCTAACGTGCATGCTGTTTGGCCTGTAGATGTGTTCTGTCCCCGTGGAGGG	BCCFFFFDHHHHHIJJIJJJIJJJIIJIIJIGHIIJJIIIIJII@GIIICG	NM:i:0	NH:i:1
HWI-1KL140:55:C20PMACXX:7:2303:12462:37682	0	2	32963063	50	51M	AACAGTGAGTCGGCCCCACTCCCTGGGTTTCCGCTGCAGTGTGCTACTCAG	@@@FFEDFGFFHHGIIIJJIJJGICHIGGHFHIIIGHGIHIFFGHGGIJGG	NM:i:0	NH:i:1
HWI-1KL140:55:C20PMACXX:7:2303:12357:79187	0	2	32963548	50	36M157N7M	AGATGAGACACCGGTCTTTGGCTAGAGAACTTTCTGGAACTAT	CCBFFFFFHHHHHJFHJIIJJJJJJGIIJJJJJJJJJJJJJJJ	NM:i:0	NH:i:1
HWI-1KL140:55:C20PMACXX:7:2303:12145:53657	0	2	32963060	50	7M430N44M	AAGAACATTAAACACAGTGGGAACATTACTTTTGATGAGATTGTCAACATT	CCCFFFFFHHHHHGIJJHHJJGJHHIGIJJJJJJJIIIIIIIIHIIJIIJH	NM:i:0	NH:i:1
HWI-1KL140:55:C20PMACXX:7:2303:12065:98830	16	2	32963566	50	18M157N29M	TGGCTAGAGAACTTTCTGGAACTATCAAGGAGATCCTGGGTACTGCA	FFFFHHHHHJJJJJJJJJJJJIJJJJJJJIJJIIIJJJJJHHJJJJJ	NM:i:0	NH:i:1
HWI-1KL140:55:C20PMACXX:7:2303:12049:185626	16	2	32961832	50	41M	CAAAGTCGGTGCGTGCCCTCGCCGCGCCCGGGTGCTGTCCC	BCCFFDFFHFHHHIIJJIJJIJJJJJJJJIIJAEHFFFFFF	NM:i:0	NH:i:1
HWI-1KL140:55:C20PMACXX:7:2303:11680:111034	0	2	32961803	50	37M209N14M	ATGCCGCCCAAGTTCGACCCCAACGAGGTCAAAGTCGTGTACCTGAGGTGC	@@@FFFFFHHFHHGIBHIIGHCIIJIJJ@GHIJCGIB@AFEHCGHGIJ7=A	NM:i:0	NH:i:1
HWI-1KL140:55:C20PMACXX:7:2303:11548:111766	0	2	32963059	50	8M430N43M	GAAGAACATTAAACACAGTGGGAACATTACTTTTGATGAGATTGTCAACAT	=@@DFDDFHHHFHHIJGIIIGGIGHGHHHIGHIIIAGGIJGHGGDGIHGGG	NM:i:0	NH:i:1
HWI-1KL140:55:C20PMACXX:7:2303:11392:112334	0	2	32963058	50	9M430N42M	AGAAGAACATTAAACACAGTGGGAACATTACTTTTGATGAGATTGTCAACA	CCBFFFFFHHHHHJJJJJJIIJJJJJJJJJJJJJJJIJJJJIJJJJJJJJI	NM:i:0	NH:i:1
HWI-1KL140:55:C20PMACXX:7:2303:11202:36412	16	2	32963566	50	18M157N29M	TGGCTAGAGAACTTTCTGGAACTATCAAGGAGATCCTGGGTACTGCA	FFFFHHHHHJJJJJJJJJJJJJJJJJJJJJIIGHJJJJJJFHIJJJI	NM:i:0	NH:i:1
HWI-1KL140:55:C20PMACXX:7:2303:11066:83134	0	2	32963060	50	7M430N44M	AAGAACATTAAACACAGTGGGAACATTACTTTTGATGAGATTGTCAACATT	CCCFFFFFHHHHHJJJJGHJJJJJJJJIJJJJJJIJJJJJJJJJJJJJJJJ	NM:i:0	NH:i:1
HWI-1KL140:55:C20PMACXX:7:2303:10730:41707	0	2	32962656	50	17M312N34M	AGAACAGACAGGCCCAGATCGAGGTGGTGCCTTCTGCCTCAGCCCTGATCA	CCCFFFFFHHHHHJJIJIJJJJJJ?FHDHIJJJJJIJJGIJJJJJJJJJJJ	NM:i:0	NH:i:1
HWI-1KL140:55:C20PMACXX:7:2303:10591:66085	0	2	32963059	50	8M430N43M	GAAGAACATTAAACACAGTGGGAACATTACTTTTGATGAGATTGTCAACAT	==BDDFFFHHHHHJJJJJJJIJHJIHIJHJJJJJIHIJJJJJJJJJJJJJJ	NM:i:0	NH:i:1
HWI-1KL140:55:C20PMACXX:7:2303:10518:170188	0	2	32963061	50	6M430N45M	AGAACATTAAACACAGTGGGAACATTACTTTTGATGAGATTGTCAACATTG	CCCFFFFFHHHHGJJJHJJJJJJJJJJJJJJJJIIJJJJIJJJJJJJJJJI	NM:i:0	NH:i:1
HWI-1KL140:55:C20PMACXX:7:2303:10424:72902	0	2	32963495	50	51M	AGTTAAACACAGTGGGAACATTACTTTTGATGAGATTGTCAACATTGCCCG	CCBFFFFFHHHHHJJJJJJJJJJJJJJJJJJJJJJJJJJJJJJJJJJJJJJ	NM:i:0	NH:i:1
HWI-1KL140:55:C20PMACXX:7:2302:9575:37272	0	2	32961803	50	37M209N14M	ATGCCGCCCAAGTTCGACCCCAACGAGGTCAAAGTCGTGTACCTGAGGTGC	CCCFFFFFHHHHHIJIJJJJIJJJJIJJGHGJJIGHJJIIJJJJIIIJJHH	NM:i:0	NH:i:1
HWI-1KL140:55:C20PMACXX:7:2302:9387:176870	0	2	32963059	50	8M430N43M	GAAGAACATTAAACACAGTGGGAACATTACTTTTGATGAGATTGTCAACAT	CCCFFFFFHHHHHJJJJJHHJJJJJJJJJJJJJJJJJJJJJJJJIIIJJJJ	NM:i:0	NH:i:1
HWI-1KL140:55:C20PMACXX:7:2302:9308:103527	0	2	32963553	50	31M157N20M	AGACACCGGTCTTTGGCTAGAGAACTTTCTGGAACTATCAAGGAGATCCTG	@CCFFFFFHHHHHJJJJJJJJJJIJJJJJJJJJJJJJIIJJJJJJIIJJJJ	NM:i:0	NH:i:1
HWI-1KL140:55:C20PMACXX:7:2302:9274:21705	0	2	32963059	50	8M430N43M	GAAGAACATTAAACACAGTGGGAACATTACTTTTGATGAGATTGTCAACAT	CCCFFFFFHHHHHJJJJJIIIIIJJJJJJJJJJJJIJJJJGIJJIJJJJJJ	NM:i:0	NH:i:1
HWI-1KL140:55:C20PMACXX:7:2302:9168:40875	0	2	32963051	50	16M430N35M	AAGAAGCAGAAGAACATTAAACACAGTGGGAACATTACTTTTGATGAGATT	CCCFFFFFHHHHHJJJJJJJJJJJJJHHJJJJJJJJJJJJJJIIJJJJJJJ	NM:i:0	NH:i:1
HWI-1KL140:55:C20PMACXX:7:2302:9168:145504	0	2	32961831	50	9M209N42M	TCAAAGTCGTGTACCTGAGGTGCACCGGAGGCGAGGTCGGCGCCACATCCG	@CCFFFDFHHHHHJJJIIJJHHIJJJJJJJJIJJJJFHIHHFDDDDDDDDD	NM:i:0	NH:i:1
HWI-1KL140:55:C20PMACXX:7:2302:9104:84034	0	2	32961831	50	9M209N42M	TCAAAGTCGTGTACCTGAGGTGCACCGGAGGCGAGGTCGGCGCCACATCCG	BCCFFFEFHHHHHJJJJJJJGIJJIJJJIIIIJFGI;FHHGFDDDDDDDDD	NM:i:0	NH:i:1
HWI-1KL140:55:C20PMACXX:7:2302:9091:200579	16	2	32961799	50	41M209N5M	CACCATGCCGCCCAAGTTCGACCCCAACGAGGGCAAAGACGTGTAC	?@?ADDD;A88<8@AAE?+<<?:?DD6?6)80(--<=F))5;5C77	NM:i:2	NH:i:1
HWI-1KL140:55:C20PMACXX:7:2302:9042:188707	0	2	32961800	50	40M209N8M	ACCATGCCGCCCAAGTTCGACCCCAACGAGGTCAAAGTCGTGTACCTG	?@??DFDFHFHFDB@GGGHGEHHIEGIGAFH@DHIGGHGF@G@@EGHC	NM:i:0	NH:i:1
HWI-1KL140:55:C20PMACXX:7:2302:8953:192687	0	2	32961803	50	37M209N14M	ATGCCGCCCAAGTTCGACCCCAACGAGGTCAAAGTCGTGTACCTGAGGTGC	CBCFFFFFHHHHFIIIJJJJJJJIJGIJDGIIJGFHHGIHIHIICEHGEHH	NM:i:0	NH:i:1
HWI-1KL140:55:C20PMACXX:7:2302:8948:178377	0	2	32963850	50	4M137N47M	AGCTAGTTAAGAAGCAACAAGAAAATATTCCAATAAAAGACTATCTGATAA	CCCFFFFFHHHHHJJJJJJJJJJJJJJJJJJJJJJJJJJIIJJJJJJJJJJ	NM:i:0	NH:i:1
HWI-1KL140:55:C20PMACXX:7:2302:8879:60700	16	2	32961799	50	41M209N5M	CACCATGCCGCCCAAGTTCGACCCCAACGAGGTCAAAGTCGTGTAC	CCCFFFFFHHHHHIJJIJJJJJJJJJIJJIJJDFHJIICHIIJJJJ	NM:i:0	NH:i:1
HWI-1KL140:55:C20PMACXX:7:2302:8840:133005	0	2	32963059	50	8M430N43M	GAAGAACATTAAACACAGTGGGAACATTACTTTTGATGAGATTGTCAACAT	CCCFFFFFHGHHHJIIGJAFFEGHIJJJJJJJJJJDIIGIGEHIGIGEGHE	NM:i:0	NH:i:1
HWI-1KL140:55:C20PMACXX:7:2302:8806:168718	0	2	32963061	50	6M430N45M	AGAACATTAAACACAGTGGGAACATTACTTTTGATGAGATTGTCAACATTG	@@@FDBDDBFFHFEFAHICEDFFDHEBC?HHGCHIC>DA<?C?DDFIGIIG	NM:i:0	NH:i:1
HWI-1KL140:55:C20PMACXX:7:2302:8798:70212	0	2	32963058	50	9M430N42M	AGAAGAACATTAAACACAGTGGGAACATTACTTTTGATGAGATTGTCAACA	CCCFFFFFHGHHHJJJJJJHJJJJJJJJJJJJJJJJIJIJJIIIJIJJJJI	NM:i:0	NH:i:1
HWI-1KL140:55:C20PMACXX:7:2302:8159:42786	0	2	32963569	50	15M157N36M	CTAGAGAACTTTCTGGAACTATCAAGGAGATCCTGGGTACTGCACAGTCTG	CCCFFFFFHHHHHJJJIJJJJJJJJJJJHIIIIJJJJIGJJJJJJJJJJJJ	NM:i:0	NH:i:1
HWI-1KL140:55:C20PMACXX:7:2302:7612:19161	0	2	32963534	50	50M157N1M	CAACATTGCCCGGCAGATGAGACACCGGTCTTTGGCTAGAGAACTTTCTGG	CCCFFFFFHHHHGJJJIJJJJIIIJJJJFHJJJJJIJIIJJIJJJJJJJJI	NM:i:0	NH:i:1
HWI-1KL140:55:C20PMACXX:7:2302:7494:191053	0	2	32963543	50	41M157N10M	CCGGCAGATGAGACACCGGTCTTTGGCTAGAGAACTTTCTGGAACTATCAA	CCCFFFFFHHGHFIJIIJJGGIJIJJIJIIEIIJJIJJJJIJIJJJIJJJJ	NM:i:0	NH:i:1
HWI-1KL140:55:C20PMACXX:7:2302:7319:33725	0	2	32963058	50	9M430N42M	AGAAGAACATTAAACACAGTGGGAACATTACTTTTGATGAGATTGTCAACA	CCCFFFFFHHHHHJJJJJJIIIJ?FHIJJJJJJJJIHIJIJIJJJIIJJIJ	NM:i:0	NH:i:1
HWI-1KL140:55:C20PMACXX:7:2302:6994:12597	0	2	32963058	50	9M430N42M	AGAAGAACATTAAACACAGTGGGAACATTACTTTTGATGAGATTGTCAACA	CCCFFFFFHHHHHJJJJJJJJJJJJJIJJJJJJJJJGIIJJJIJJJJJJJJ	NM:i:0	NH:i:1
HWI-1KL140:55:C20PMACXX:7:2302:6754:100688	0	2	32963061	50	6M430N45M	AGAACATTAAACACAGTGGGAACATTACTTTTGATGAGATTGTCAACATTG	@@@DDDDDHDFBFHIG4<<CG?<FEHIGGG@G?FHCDEHIIB9DHICHIIC	NM:i:0	NH:i:1
HWI-1KL140:55:C20PMACXX:7:2302:6735:162735	0	2	32963021	50	46M430N5M	AAAGCCCTCAAGGAGCCACCGAGAGACAGGAAGAAGCAGAAGAACATTAAA	BBBFFFFFH?FHHIIIJJFJIIIHIHGIIJIIIIIJGJJIIIIJJJJJJJI	NM:i:0	NH:i:1
HWI-1KL140:55:C20PMACXX:7:2302:6694:26712	0	2	32963058	50	9M430N42M	AGAAGAACATTAAACACAGTGGGAACATTACTTTTGATGAGATTGTCAACA	CCCFFFFFHHHHHJJJJJJIIJJJJJJJJJJJJJJJIJJJJJJJJJJJJJI	NM:i:0	NH:i:1
HWI-1KL140:55:C20PMACXX:7:2302:6415:177428	0	2	32963061	50	6M430N45M	AGAACATTAAACACAGTGGGAACATTACTTTTGATGAGATTGTCAACATTG	CCCFFFFFHHHGHJJJIJJJHIJJJJIJJJJJIIIJIJJIJJGIJJJJJJJ	NM:i:0	NH:i:1
HWI-1KL140:55:C20PMACXX:7:2302:6354:13356	0	2	32963569	50	15M157N36M	CTAGAGAACTTTCTGGAACTATCAAGGAGATCCTGGGTACTGCACAGTCTG	B@BFFDFFHHHGGGIJJIJJJJGJJJFHGIJIJIIEIDHIIJIJJJJIIJI	NM:i:0	NH:i:1
HWI-1KL140:55:C20PMACXX:7:2302:6169:136606	16	2	32963566	50	18M157N29M	TGGCTAGAGAACTTTCTGGAACTATCAAGGAGATCCTGGGTACTGCA	DDDBBFBB?GHIIGGIGG@HGICBFHICGI@B?GFG9:D???B??BF	NM:i:0	NH:i:1
HWI-1KL140:55:C20PMACXX:7:2302:5941:178638	0	2	32963059	50	8M430N43M	GAAGAACATTAAACACAGTGGGAACATTACTTTTGATGAGATTGTCAACAT	BB@FFFFFHHHHHJJJJJFIJJJJJJJJJJJJJJJGHJJJJJIJHIGHJJJ	NM:i:0	NH:i:1
HWI-1KL140:55:C20PMACXX:7:2302:5893:36609	0	2	32963059	50	8M430N43M	GAAGAACATTAAACACAGTGGGAACATTACTTTTGATGAGATTGTCAACAT	<=@DD?AD?<FHB@DGGHCBGEHGGEEDHICCFFEAC?FGIHGD:?BHGHG	NM:i:0	NH:i:1
HWI-1KL140:55:C20PMACXX:7:2302:5551:49272	0	2	32961902	50	42M	GCTGCCACGTGTGTAAGAGGGGAGGGAGCCCGACGCTCTGGC	HHGGJJJJGFHGHGIIIIJJJJIJJJIGJJJJJJFFFDDEEE	NM:i:0	NH:i:1
HWI-1KL140:55:C20PMACXX:7:2302:5183:138227	0	2	32963059	50	8M430N43M	GAAGAACATTAAACACAGTGGGAACATTACTTTTGATGAGATTGTCAACAT	CCCFFFFFHHHHHJJJJJIIIJHJJJJJHJJJJJJIIJJJHIJJHIIJJJI	NM:i:0	NH:i:1
HWI-1KL140:55:C20PMACXX:7:2302:5065:185852	0	2	32962108	50	15M451N27M	GGTCCTCTGGGTCTGTCTCCGAAGAAAGTTGGCGATGACATT	HHGHJJJJIJJIIJJJJJJJJJJJJJJIHIJJJJJJJIJIJJ	NM:i:0	NH:i:1
HWI-1KL140:55:C20PMACXX:7:2302:4927:154075	0	2	32963058	50	9M430N42M	AGAAGAACATTAAACACAGTGGGAACATTACTTTTGATGAGATTGTCAACA	CCCFFFFFHHHHHJJJJJJHJJJJJJJJJIJJJJJJJIIJJJJJJJJIJJI	NM:i:0	NH:i:1
HWI-1KL140:55:C20PMACXX:7:2302:4880:124800	0	2	32963243	50	51M	TAAAATCGTGTTAGGGCTGCTGGTGAGGACTTGCTTGTGCCCCAGCCACCC	@CCFFFFFCFHHHJJJJFIIJJJAGDFHFHIJIIJIB??@GHH6?FHBFIJ	NM:i:0	NH:i:1
HWI-1KL140:55:C20PMACXX:7:2302:4826:86598	0	2	32963471	50	51M	AAAGGCCCTGTACTTGCTTTCTGCAGTTAAACACAGTGGGAACATTACTTT	CCCFFFFFGHHHHJJJJJJJIJJJIJJIJJJJIJJJHHIJGHIIJJJJJJJ	NM:i:0	NH:i:1
HWI-1KL140:55:C20PMACXX:7:2302:4749:85943	0	2	32963057	50	10M430N41M	CAGAAGAACATTAAACACAGTGGGAACATTACTTTTGATGAGATTGTCAAC	CCCFFFFFHHHHHJJJJJJJGIIJJJJJJJJJJJJJIIJJJJJJJJHJJJJ	NM:i:0	NH:i:1
HWI-1KL140:55:C20PMACXX:7:2302:4612:41253	0	2	32963551	50	33M157N18M	TGAGACACCGGTCTTTGGCTAGAGAACTTTCTGGAACTATCAAGGAGATCC	@@CFFFFFHGHGHJIJJIIJJIJJJJJJJJJJIGHJIIIHIJJIIGGHJJI	NM:i:0	NH:i:1
HWI-1KL140:55:C20PMACXX:7:2302:4359:182603	0	2	32963042	50	25M430N26M	AGAGACAGGAAGAAGCAGAAGAACATTAAACACAGTGGGAACATTACTTAG	BC@FFFFFHFDHFIJIIJIJIJJJJJJIHIJIIJJHIIIFHIIJJIJJJJI	NM:i:2	NH:i:1
HWI-1KL140:55:C20PMACXX:7:2302:4247:122790	0	2	32963058	50	9M430N42M	AGAAGAACATTAAACACAGTGGGAACATTACTTTTGATGAGATTGTCAACA	CCCFFFFFHHHHHJJIJJJIIJJJJJJJJIJJJJJJIJJJJIJJIHJIJJI	NM:i:0	NH:i:1
HWI-1KL140:55:C20PMACXX:7:2302:4088:143554	0	2	32963474	50	47M	GGCCCTGTACTTGCTTTCTGCAGTTAAACACAGTGGGAACATTACTT	FFFFHHHHHJJJJJJJJJJJIJJJJJJJIJJJJGHIIHIJIJJJJJJ	NM:i:0	NH:i:1
HWI-1KL140:55:C20PMACXX:7:2302:3949:66539	0	2	32961800	50	40M209N11M	ACCATGCCGCCCAAGTTCGACCCCAACGAGGTCAAAGTCGTGTACCTGAGG	CCCFFFFFHHHHHJJJJGIJJJJJGJJIGHJ@GHIJHHIIIJJIJJIHIHH	NM:i:0	NH:i:1
HWI-1KL140:55:C20PMACXX:7:2302:3771:199648	0	2	32963058	50	9M430N42M	AGAAGAACATTAAACACAGTGGGAACATTACTTTTGATGAGATTGTCAACA	CCCFFFFFHHHGHJJJJJJJIIIIIJIIJIJIJJJIIIJIIIGIIIJJIII	NM:i:0	NH:i:1
HWI-1KL140:55:C20PMACXX:7:2302:3707:62342	0	2	32963058	50	9M430N42M	AGAAGAACATTAAACACAGTGGGAACATTACTTTTGATGAGATTGTCAACA	CCCFFFFFGHHHHIIJJJJHHIJJJJJJJJJJIJJIGIJIIJJJJIJJHJI	NM:i:0	NH:i:1
HWI-1KL140:55:C20PMACXX:7:2302:3337:87569	0	2	32963058	50	9M430N42M	AGAAGAACATTAAACACAGTGGGAACATTACTTTTGATGAGATTGTCAACA	CCCFFFFFHHHHHJJJIJJHIJJHIJJJJJJJJJJJHIJJJIIHIJJJIJJ	NM:i:0	NH:i:1
HWI-1KL140:55:C20PMACXX:7:2302:3318:109964	0	2	32961828	50	12M209N39M	AGGTCAAAGTCGTGTACCTGAGGTGCACCGGAGGCGAGGTCGGCGCCACAT	@CCDDFFFHHHHHJJIJJJJIJHCGGIJJJJHIJIJGIJ;EHHFDDDDDDD	NM:i:0	NH:i:1
HWI-1KL140:55:C20PMACXX:7:2302:3291:62013	16	2	32963837	50	17M137N27M	CAGTGGAGTGCCCAGCTAGTTAAGAAGCAACAAGAAAATATTCC	@B@DFFFFFFHHHJJJIJJIHJJJJJIIJJJJJJJJJJJIIJIJ	NM:i:0	NH:i:1
HWI-1KL140:55:C20PMACXX:7:2302:3050:110444	0	2	32962656	50	17M312N34M	AGAACAGACAGGCCCAGATCGAGGTGGTGCCTTCTGCCTCAGCCCTGATCA	@@@FFFFDHBHFHIIEHAHGGGGE)@D?FGIIHIGGHIEECHAFCHI;FFD	NM:i:0	NH:i:1
HWI-1KL140:55:C20PMACXX:7:2302:3043:39189	0	2	32963058	50	9M430N42M	AGAAGAACATTAAACACAGTGGGAACATTACTTTTGATGAGATTGTCAACA	CCCFFFFFHHHHHIJJJJJJJJJJJJJJJJJJJJJJGGGIJJIHIIJJJJI	NM:i:0	NH:i:1
HWI-1KL140:55:C20PMACXX:7:2302:2988:104808	0	2	32963058	50	9M430N42M	AGAAGAACATTAAACACAGTGGGAACATTACTTTTGATGAGATTGTCAACA	CCCFFFFFHHHHHJJJJJJJIJJJJJJJJJJJJJJJGIJJJJIJJIJJIJI	NM:i:0	NH:i:1
HWI-1KL140:55:C20PMACXX:7:2302:2904:125985	0	2	32961800	50	40M209N11M	ACCATGCCGCCCAAGTTCGACCCCAACGAGGTCAAAGTCGTGTACCTGAGG	CCCFFFFFHHHHHJJJJJJJJJJJJJJJJJJ@GIIJJHIJIJJJJJJJJHH	NM:i:0	NH:i:1
HWI-1KL140:55:C20PMACXX:7:2302:2762:96328	0	2	32963570	50	14M157N37M	TAGAGAACTTTCTGGAACTATCAAGGAGATCCTGGGTACTGCACAGTCTGT	CCCFFFFFHHHHHJJJJJJJJJJJJJJJIJJJJJJJHJJJJJJJJJHIJJJ	NM:i:0	NH:i:1
HWI-1KL140:55:C20PMACXX:7:2302:2560:83885	0	2	32961800	50	40M209N11M	ACCATGCCGCCCAAGTTCGACCCCAACGAGGTCAAAGTCGTGTACCTGAGG	CCCFFFFFHHHHHJJJJIIIJJJJIJJIDHIBHIIJGFGIHHHIJJJIEHH	NM:i:0	NH:i:1
HWI-1KL140:55:C20PMACXX:7:2302:2553:84801	0	2	32961803	50	37M209N14M	ATGCCGCCCAAGTTCGACCCCAACGAGGTCAAAGTCGTGTACCTGAGGTGC	CBCFFFFFHHGHHIHJJJJJIJIJJJIJ@GHJJHFHIIIIJIIIHEIJAEH	NM:i:0	NH:i:1
HWI-1KL140:55:C20PMACXX:7:2302:2226:186639	0	2	32963058	50	9M430N42M	AGAAGAACATTAAACACAGTGGGAACATTACTTTTGATGAGATTGCCAACA	CCCFFFFFHHHHHJJJJJJIIJJHIJJJJJJJJJJJHJIJJJJJJJJJJJI	NM:i:1	NH:i:1
HWI-1KL140:55:C20PMACXX:7:2302:21373:153995	16	2	32963566	50	18M157N29M	TGGCTAGAGAACTTTCTGGAACTATCAAGGAGATCCTGGGTACTGCA	DDFEHDBDHHIGGHIHHIJHGCGHHGGGIJIJIIGHIIIIHEIIJIJ	NM:i:0	NH:i:1
HWI-1KL140:55:C20PMACXX:7:2302:21240:55273	0	2	32963059	50	8M430N43M	GAAGAACATTAAACACAGTGGGAACATTACTTTTGATGAGATTGTCAACAT	@@@FFFDDHFHHDIJEGJFHIJHJJJJJJGHIIJJEHHIIHGHJJJGJJJI	NM:i:0	NH:i:1
HWI-1KL140:55:C20PMACXX:7:2302:20592:17457	0	2	32963058	50	9M430N42M	AGAAGAACATTAAACACAGTGGGAACATTACTTTTGATGAGATTGTCAACA	CC@FFFFFHHGHHJIJJIJIHIJIJJJJJJJJJJJJIGJJJJJJJJJJJJI	NM:i:0	NH:i:1
HWI-1KL140:55:C20PMACXX:7:2302:20424:199281	0	2	32963058	50	9M430N42M	AGAAGAACATTAAACACAGTGGGAACATTACTTTTGATGAGATTGTCAACA	CCCFFFFFFHHHHJIJJJJHIJIIJJJJJHJJJJJICBHHIJJJJIJJIJG	NM:i:0	NH:i:1
HWI-1KL140:55:C20PMACXX:7:2302:19858:22691	16	2	32963541	50	43M157N4M	GCCCGGCAGATGAGACACCGGTCTTTGGCTAGAGAACTTTCTGGAAC	FFFFHHHHHJJJJJJJJJJJJFHIJJJJJJIJJIHIIJIJJJJJJIJ	NM:i:0	NH:i:1
HWI-1KL140:55:C20PMACXX:7:2302:1985:58674	0	2	32963060	50	7M430N44M	AAGAACATTAAACACAGTGGGAACATTACTTTTGATGAGATTGTCAACATT	CCCFFFFFHHHHHJJJJGIIJJIJJJJJJJJJJIIJJIIJIJIIJJJJJJJ	NM:i:0	NH:i:1
HWI-1KL140:55:C20PMACXX:7:2302:19823:177031	0	2	32963059	50	8M430N43M	GAAGAACATTAAACACAGTGGGAACATTACTTTTGATGAGATTGTCAACAT	@CCFFFFFHHHHHJJJJJIIJJJJJJJJJJJJJJJIIJGIHIJJIIIIJJJ	NM:i:0	NH:i:1
HWI-1KL140:55:C20PMACXX:7:2302:19779:97768	0	2	32963063	50	4M430N47M	AACATTAAACACAGTGGGAACATTACTTTTGATGAGATTGTCAACATTGCC	@CCFFFFFHHHHHJIJJJJJJJJJJJJJJJJJJJJJJIJJGJJJJJJJIIJ	NM:i:0	NH:i:1
HWI-1KL140:55:C20PMACXX:7:2302:19779:122073	0	2	32963059	50	8M430N43M	GAAGAACATTAAACACAGTGGGAACATTACTTTTGATGAGATTGTCAACAT	@CCFFFFFHHHHHJJJJJHIIJHIIJJJJJJJJJIIJJIJJIJJIIIIJJJ	NM:i:0	NH:i:1
HWI-1KL140:55:C20PMACXX:7:2302:19548:84392	0	2	32963850	50	4M137N47M	AGCTAGTTAAGAAGCAACAAGAAAATATTCCAATAAAAGACTATCTGATAA	CCCFFFFFHHHHHIIJJIJJIJJJJCHIJIJIIIIJJJJGIHIJJJJJJJJ	NM:i:0	NH:i:1
HWI-1KL140:55:C20PMACXX:7:2302:19432:61051	0	2	32963543	50	41M157N10M	CCGGCAGATGAGACACCGGTCTTTGGCTAGAGAACTTTCTGGAACTATCAA	@CCFFFFDHFDGHJJJJJJHIIIIIJIJBHGGGGIIJIGGIIHJJJJJIIJ	NM:i:0	NH:i:1
HWI-1KL140:55:C20PMACXX:7:2302:19417:52865	0	2	32963059	50	8M430N43M	GAAGAACATTAAACACAGTGGGAACATTACTTTTGATGAGATTGTCAACAT	=@@FFFFFHHGHHJJJJJIIJJIIJJJJJJJJJJEGGGGIJJJJIJJJJIJ	NM:i:0	NH:i:1
HWI-1KL140:55:C20PMACXX:7:2302:19368:6560	0	2	32963058	50	9M430N42M	AGAAGAACATTAAACACAGTGGGAACATTACTTTTGATGAGATTGTCAACA	@@@FFFADFHHHGJJIIIJIIIGIIJJGHEGH9EGCGGIIIHBHGBFGHII	NM:i:0	NH:i:1
HWI-1KL140:55:C20PMACXX:7:2302:19289:159287	0	2	32963058	50	9M430N42M	AGAAGAACATTAAACACAGTGGGAACATTACTTTTGATGAGATTGTCAACA	CCCFFFFFHHHHHJJJIJJIIJJJJJJJJJJJJJJJGIJJJJJJJIJJJIJ	NM:i:0	NH:i:1
HWI-1KL140:55:C20PMACXX:7:2302:18909:170987	0	2	32963058	50	9M430N42M	AGAAGAACATTAAACACAGTGGGAACATTACTTTTGATGAGATTGTCAACA	CCBFFFFFHHHHHJJJIJJJJJJIJJJJJIJJJJJJGIIJJIJIJHIJJJI	NM:i:0	NH:i:1
HWI-1KL140:55:C20PMACXX:7:2302:18650:177262	0	2	32963548	50	36M157N7M	AGATGAGACACCGGTCTTTGGCTAGAGAACTTTCTGGAACTAT	CCCFFFFFHHHHHJHHIJJJJJJJJJJJIJIJJIJJJEHIIJJ	NM:i:0	NH:i:1
HWI-1KL140:55:C20PMACXX:7:2302:18217:104029	0	2	32963049	50	18M430N33M	GGAAGAAGCAGAAGAACATTAAACACAGTGGGAACATTACTTTTGATGAGA	CCCFFFFFHHHHHJJJJJJJJJJJJJJJHHIJIJJJJJIJJJJJJIJJIJJ	NM:i:0	NH:i:1
HWI-1KL140:55:C20PMACXX:7:2302:18031:120745	0	2	32963058	50	9M430N42M	AGAAGAACATTAAACACAGTGGGAACATTACTTTTGATGAGATTGTCAACA	CCCFFFFFHHHHHJJJJJJIJJJIJJJJJJJJJJJIIJJJJJJJJJJJJJJ	NM:i:0	NH:i:1
HWI-1KL140:55:C20PMACXX:7:2302:17827:110032	0	2	32963548	50	36M157N7M	AGATGAGACACCGGTCTTTGGCTAGAGAACTTTCTGGAACTAT	CC@FFFFDHHHHHJFGHHJIIIJJJIJJJJJJJIJJJHJJJJI	NM:i:0	NH:i:1
HWI-1KL140:55:C20PMACXX:7:2302:17356:9220	0	2	32963060	50	7M430N44M	AAGAACATTAAACACAGTGGGAACATTACTTTTGATGAGATTGTCAACATT	@@CFFFFFHHBHHJJIJJJJJJJJIJJJJJJJJJHIJJJGIJIHIJJJJJJ	NM:i:0	NH:i:1
HWI-1KL140:55:C20PMACXX:7:2302:17216:100478	0	2	32963553	50	51M	AGACACCGGTCTTTGGCTAGAGAACTTTCTGGTAAGAGCACGCTATTTTCC	BCCFFFFFHDFHHJJJJJJJJJJJJJJJIJJJFHJJHIJJJJJIGJJJJJJ	NM:i:0	NH:i:1
HWI-1KL140:55:C20PMACXX:7:2302:17196:44501	0	2	32963058	50	9M430N42M	AGAAGAACATTAAACACAGTGGGAACATTACTTTTGATGAGATTGTCAACA	CCCFFFFFHHHHHJJJJJJFHIJJJJJJJJJJJJJIIJJIJJJJJIJJJJJ	NM:i:0	NH:i:1
HWI-1KL140:55:C20PMACXX:7:2302:1709:188150	0	2	32963059	50	8M430N43M	GAAGAACATTAAACACAGTGGGAACATTACTTTTGATGAGATTGTCAACAT	???A:ADBDHBHHI>GHACB;@EGGHIHHGGEGEGBDGGBGAGHFD9?DDE	NM:i:0	NH:i:1
HWI-1KL140:55:C20PMACXX:7:2302:17036:140446	16	2	32963838	50	16M137N30M	AGTGGAGTGCCCAGCTAGTTAAGAAGCAACAAGAAAATATTCCAAT	B@BFFFFDHGHHGJJJJJJIJJJJJJJJJJJJJJJJJEIIJIGHIJ	NM:i:0	NH:i:1
HWI-1KL140:55:C20PMACXX:7:2302:16958:43925	0	2	32963061	50	6M430N45M	AGAACATTAAACACAGTGGGAACATTACTTTTGATGAGATTGTCAACATTG	CCCFFFFFHHHHHJJJHHJJIIJJJJJJJJJJJGJJJJJJJJHIGIJJJJJ	NM:i:0	NH:i:1
HWI-1KL140:55:C20PMACXX:7:2302:16916:163221	0	2	32963061	50	6M430N45M	AGAACATTAAACACAGTGGGAACATTACTTTTGATGAGATTGTCAACATTG	CCCFFFFFHHHHHJJJHHJJJJJJJJJJJJJJJIJJJJJJJJJJJJJJJJI	NM:i:0	NH:i:1
HWI-1KL140:55:C20PMACXX:7:2302:16742:21261	0	2	32963059	50	8M430N43M	GAAGAACATTAAACACAGTGGGAACATTACTTTTGATGAGATTGTCAACAT	C@CFFFFFHHHHHJJJJJHHIJJJJJJJJJJJJJIIJIJJJJJJIJJJJJJ	NM:i:0	NH:i:1
HWI-1KL140:55:C20PMACXX:7:2302:16459:195072	0	2	32963059	50	8M430N43M	GAAGAACATTAAACACAGTGGGAACATTACTTTTGATGAGATTGTCAACAT	@@CFFFFFHHHGHJJIJJHHIJHJJGHIIJJJJJIGIJJJIJJJJIIJJHH	NM:i:0	NH:i:1
HWI-1KL140:55:C20PMACXX:7:2302:16373:150188	0	2	32963059	50	8M430N43M	GAAGAACATTAAACACAGTGGGAACATTACTTTTGATGAGATTGTCAACAT	@@@FDFFFHHHHHIIIIIADHIAEGIIIIIIIIIIIIIIIIIIIIICGHII	NM:i:0	NH:i:1
HWI-1KL140:55:C20PMACXX:7:2302:16086:11200	0	2	32963058	50	9M430N42M	AGAAGAACATTAAACACAGTGGGAACATTACTTTTGATGAGATTGTCAACA	CCCFFFFFHHHHHJJJJJJIJJJIJJJJJIJJJJJJJIJJJIJJJIJJJJI	NM:i:0	NH:i:1
HWI-1KL140:55:C20PMACXX:7:2302:16074:75835	0	2	32963058	50	9M430N42M	AGAAGAACATTAAACACAGTGGGAACATTACTTTTGATGAGATTGTCAACA	@@@FDBDDDHHHHIIIFGAHHIIIIGIIHEHEGIIGFDHDCEGHIIIIIEG	NM:i:0	NH:i:1
HWI-1KL140:55:C20PMACXX:7:2302:15804:198397	0	2	32963553	50	31M157N20M	AGACACCGGTCTTTGGCTAGAGAACTTTCTGGAACTATCAAGGAGATCCTG	@CBFFFFFHFHHHIJJIJJJJJGIIIJJFHIJHIJJIJJGIHIIJJJGGII	NM:i:0	NH:i:1
HWI-1KL140:55:C20PMACXX:7:2302:15657:176608	0	2	32963058	50	9M430N42M	AGAAGAACATTAAACACAGTGGGAACATTACTTTTGATGAGATTGTCAACA	CCCFFFFFHHHHHJJJJJJHHIJIJJJJJJJJJJJIIJJJJJJJJJJJJJJ	NM:i:0	NH:i:1
HWI-1KL140:55:C20PMACXX:7:2302:15468:116072	0	2	32963570	50	14M157N37M	TAGAGAACTTTCTGGAACTATCAAGGAGATCCTGGGTACTGCACAGTCTGT	B@CDFDFFHHHFHJJIJJJIJGIIJIJJGHHIGJIJGHIJJIJJJGIFIIG	NM:i:0	NH:i:1
HWI-1KL140:55:C20PMACXX:7:2302:15305:46659	0	2	32963058	50	9M430N42M	AGAAGAACATTAAACACAGTGGGAACATTACTTTTGATGAGATTGTCAACA	B@CFFFFFHHHHHJJJJJJHIJJJJJJJJJJJIJJIIJJJJIJJJJIIJJJ	NM:i:0	NH:i:1
HWI-1KL140:55:C20PMACXX:7:2302:15303:67162	16	2	32961838	50	2M209N44M	CGTGTACCTGAGGTGCACCGGAGGCGAGGTCGGCGCCACATCCGCC	CCCFFFFFHHHHHHHIJJJJJJJJJJJJJ@FHJIIFFFDEEEDDDD	NM:i:0	NH:i:1
HWI-1KL140:55:C20PMACXX:7:2302:15270:95874	0	2	32963051	50	16M430N35M	AAGAAGCAGAAGAACATTAAACACAGTGGGAACATTACTTTTGATGAGATT	CCCFFFFFHHHHHJJJJJJJJJJJJJJIJJJJJJJJIJJJJJJHJJJJJJJ	NM:i:0	NH:i:1
HWI-1KL140:55:C20PMACXX:7:2302:15219:41683	0	2	32963058	50	9M430N42M	AGAAGAACATTAAACACAGTGGGAACATTACTTTTGATGAGATTGTCAACA	CCCFFFFFHHHHHJJJJJJHIIJHIJJJJJJJJJJJIJJJJJJIJJJJJJI	NM:i:0	NH:i:1
HWI-1KL140:55:C20PMACXX:7:2302:14991:117402	0	2	32963043	50	24M430N27M	GAGACAGGAAGAAGCAGAAGAACATTAAACACAGTGGGAACATTACTTTTG	@CCFFFFFHHHHHJJJJJJJJJJJJJJJJJJJJJIJJJJJJJJJJJJJJJJ	NM:i:0	NH:i:1
HWI-1KL140:55:C20PMACXX:7:2302:14679:184942	0	2	32963058	50	9M430N42M	AGAAGAACATTAAACACAGTGGGAACATTACTTTTGATGAGATTGTCAACA	CCCFFFFFHHHGHJJIJJJHIJJJIIJJJJGJJJJFGIIJJJJIJJJJHHG	NM:i:0	NH:i:1
HWI-1KL140:55:C20PMACXX:7:2302:14300:96080	0	2	32963058	50	9M430N42M	AGAAGAACATTAAACACAGTGGGAACATTACTTTTGATGAGATTGTCAACA	CCCFFFFFHHHHHJJJJJJIIJJJJJIIJDEGIJGG7BDFGDHEFBFHDD?	NM:i:0	NH:i:1
HWI-1KL140:55:C20PMACXX:7:2302:14286:79524	0	2	32963058	50	9M430N42M	AGAAGAACATTAAACACAGTGGGAACATTACTTTTGATGAGATTGTCAACA	CCCFFFFFHHHHHJJJJJJHIJJJIJJJJJJJJJJJJJIJJIJJJIJJJJJ	NM:i:0	NH:i:1
HWI-1KL140:55:C20PMACXX:7:2302:1418:46850	0	2	32963551	50	33M157N18M	TGAGACACCGGTCTTTGGCTAGAGAACTTTCTGGAACTATCAAGGAGATCC	@@@FDFFFHHHCCHHEH@CGIGIIGIIIIIIIIIIIIIIDIIIAGCGGCGF	NM:i:0	NH:i:1
HWI-1KL140:55:C20PMACXX:7:2302:1405:188608	0	2	32963058	50	9M430N42M	AGAAGAACATTAAACACAGTGGGAACATTACTTTTGATGAGATTGTCAACA	CCCFFFFFHHHHHIJJJJGIHJJJJIIHGIJJJJJFEGHIJHIIJIIJJJI	NM:i:0	NH:i:1
HWI-1KL140:55:C20PMACXX:7:2302:13895:183500	0	2	32962093	50	51M	TTGGCCCCGAAGATCGGTCCTCTGGGTCTGGTAAGTCGTCGCTCCCGAGCC	CCCFFFFFHHHHHJJJJHJJJJJJJJFGGIJGIIJIIIJJJJJJJJJGHHF	NM:i:0	NH:i:1
HWI-1KL140:55:C20PMACXX:7:2302:13871:95327	0	2	32963041	50	26M430N25M	GAGAGACAGGAAGAAGCAGAAGAACATTAAACACAGTGGGAACATTACTTT	CCCFFFFFHHHHHJJJJJJJJJJJIJJJJJJJJJJGIIIJIJJJJJJJJJJ	NM:i:0	NH:i:1
HWI-1KL140:55:C20PMACXX:7:2302:13845:141944	0	2	32963569	50	15M157N36M	CTAGAGAACTTTCTGGAACTATCAAGGAGATCCTGGGTACTGCACAGTCTG	CCCFFFFFHGHHHIJEHIJIJIJJGHJJJIJIJJJJIGHIJIIIEHIHJJJ	NM:i:0	NH:i:1
HWI-1KL140:55:C20PMACXX:7:2302:13831:39951	0	2	32963058	50	9M430N42M	AGAAGAACATTAAACACAGTGGGAACATTACTTTTGATGAGATTGTCAACA	CCCFFFFFHHHHHJJJJJJIHJIIJJJJJJJJJJJIIJJJJIJJJJJJJJJ	NM:i:0	NH:i:1
HWI-1KL140:55:C20PMACXX:7:2302:13551:18812	0	2	32963058	50	9M430N42M	AGAAGAACATTAAACACAGTGGGAACATTACTTTTGATGAGATTGTCAACA	CCCFFFFFHHHHHJJJJJJEHIJJJJJJJJJJJJJIHIGIJJJJJJIJJJI	NM:i:0	NH:i:1
HWI-1KL140:55:C20PMACXX:7:2302:13425:76999	16	2	32961799	50	41M209N5M	CACCATGCCGCCCAAGTTCGACCCCAACGAGGTCAAAGTCGTGTAC	CCCFFFFFHHHHGIIJHIIIJJJJJIJJICGH@FHJIEFHIIIGII	NM:i:0	NH:i:1
HWI-1KL140:55:C20PMACXX:7:2302:13246:158316	0	2	32963058	50	9M430N42M	AGAAGAACATTAAACACAGTGGGAACATTACTTTTGATGAGATTGTCAACA	CC@FFFFFHHHHHJJJJJJIIJJIHJJJJIJJJJJJHJJJJJJJJJJJJJJ	NM:i:0	NH:i:1
HWI-1KL140:55:C20PMACXX:7:2302:13149:91474	0	2	32963049	50	18M430N33M	GGAAGAAGCAGAAGAACATTAAACACAGTGGGAACATTACTTTTGATGAGA	?@?DDADBDFDFA??EGEDGACDHGGHH<?GGEHGCFHI>FFHGDFHGGHD	NM:i:0	NH:i:1
HWI-1KL140:55:C20PMACXX:7:2302:13067:151820	0	2	32963059	50	8M430N43M	GAAGAACATTAAACACAGTGGGAACATTACTTTTGATGAGATTGTCAACAT	CCCFFFFFHHHHHJJJIJHIJJJJJIJJJJJJJJJJIJJJJIJJJIJJJJJ	NM:i:0	NH:i:1
HWI-1KL140:55:C20PMACXX:7:2302:12996:20860	16	2	32961799	50	41M209N5M	CACCATGCCGCCCAAGTTCGACCCCAACGAGGTCAAAGTCGTGTAC	@@@DFFFFHHHHGGHGHFDHIGHICGIJGGIGFGHIIGFHAFH@GH	NM:i:0	NH:i:1
HWI-1KL140:55:C20PMACXX:7:2302:12793:140027	0	2	32961802	50	38M209N13M	CATGCCGCCCAAGTTCGACCCCAACGAGGTCAAAGTCGTGTACCTGAGGTG	@C@FFFFFHHGDHFGIIJJJIGJIJGAFG?DHHIEFIICHIIGIHHGII?E	NM:i:0	NH:i:1
HWI-1KL140:55:C20PMACXX:7:2302:12790:73666	16	2	32963066	50	1M430N46M	ATTAAACACAGTGGGAACATTACTTTTGATGAGATTGTCAACATTGC	FFFFHHHHHJJHIJJJJJJJJJJJJJJIIJJJIIIJJHIJJJJJJJJ	NM:i:0	NH:i:1
HWI-1KL140:55:C20PMACXX:7:2302:12642:189818	0	2	32963058	50	9M430N42M	AGAAGAACATTAAACACAGTGGGAACATTACTTTTGATGAGATTGTCAACA	CCCFFFFFHHHHHJJJJJJFHJJJJJIJJJJJJJJIGIJJJIJJJIJJJJJ	NM:i:0	NH:i:1
HWI-1KL140:55:C20PMACXX:7:2302:12221:101817	0	2	32961802	50	38M209N13M	CATGCCGCCCAAGTTCGACCCCAACGAGGTCAAAGTCGTGTACCTGAGGTG	CCCFFFFFHGHHHGIJJJJJJJJJJJIJJGHHJIJFHJIJFHIJJJJJJHH	NM:i:0	NH:i:1
HWI-1KL140:55:C20PMACXX:7:2302:12080:103948	0	2	32963543	50	41M157N10M	CCGGCAGATGAGACACCGGTCTTTGGCTAGAGAACTTTCTGGAACTATCAA	@?<=?DABFADDFEACF<?):E?<D9??9;DH@F39BG<D<F?DBHGGHHH	NM:i:0	NH:i:1
HWI-1KL140:55:C20PMACXX:7:2302:11943:152372	0	2	32963570	50	14M157N37M	TAGAGAACTTTCTGGAACTATCAAGGAGATCCTGGGTACTGCACAGTCTGT	CCCFFFFFHHHHHJJJJJJJJJJJJJJJIJJJJJJJHIJJJJJJJJIJJJH	NM:i:0	NH:i:1
HWI-1KL140:55:C20PMACXX:7:2302:11780:95223	0	2	32963059	50	8M430N43M	GAAGAACATTAAACACAGTGGGAACATTACTTTTGATGAGATTGTCAACAT	?:@DDFEFHHHHHJIIIJFGGGHHHHEBGHGIJJJIGGGIGGGGBFIIHGI	NM:i:0	NH:i:1
HWI-1KL140:55:C20PMACXX:7:2302:11579:82208	16	2	32963054	50	13M430N31M	AAGCAGAAGAACATTAAACACAGTGGGAACATTACTTTTGATGA	CC@FFFFFHHHHHJJJJJJJJIIHHIIHIJJJJJIIIJJJIIJJ	NM:i:0	NH:i:1
HWI-1KL140:55:C20PMACXX:7:2302:11247:160894	0	2	32963217	50	51M	GGTTTAACTTTATCTGTTTCCATCCCTAAAATCGTGTTAGGGCTGCTGGTG	CC?DFFFFGHHHHHJJJJJIIJJJJJIJJJJJJJGGIIIJIJJJJJJJIFG	NM:i:0	NH:i:1
HWI-1KL140:55:C20PMACXX:7:2302:10931:116206	0	2	32963061	50	6M430N45M	AGAACATTAAACACAGTGGGAACATTACTTTTGATGAGATTGTCAACATTG	CCCFFFFFHHHHHJJJIJJJIJJJJIIIJJJJIGIJJJJJJJGIJJJJJJJ	NM:i:0	NH:i:1
HWI-1KL140:55:C20PMACXX:7:2301:9945:176462	0	2	32963041	50	26M430N25M	GAGAGACAGGAAGAAGCAGAAGAACATTAAACACAGTGGGAACATTACTTT	BBBFFFFFHHHHHJJJIJJJJIJJJJJJJJJJJJJJIHIJGGIJJJJJJJJ	NM:i:0	NH:i:1
HWI-1KL140:55:C20PMACXX:7:2301:9740:144999	0	2	32963059	50	8M430N43M	GAAGAACATTAAACACAGTGGGAACATTACTTTTGATGAGATTGTCAACAT	::?BDDDDHHDD:CFDEHAEFDHGGGHEG>GEGEC@D4??:??DBFHIDGG	NM:i:0	NH:i:1
HWI-1KL140:55:C20PMACXX:7:2301:9657:123362	16	2	32963566	50	18M157N29M	TGGCTAGAGAACTTTCTGGAACTATCAAGGAGATCCTGGGTACTGCA	FFFFHHHHHIIJJJJJJIJJHHHGIJJJJJJJJJJJIIJJIJJJJJJ	NM:i:0	NH:i:1
HWI-1KL140:55:C20PMACXX:7:2301:9570:78858	0	2	32963059	50	8M430N43M	GAAGAACATTAAACACAGTGGGAACATTACTTTTGATGAGATTGTCAACAT	@@@FFFFFHHHHHJJJJJHIIJIJJJJJJJJJJJJHIIJJJJJJGIIJJJJ	NM:i:0	NH:i:1
HWI-1KL140:55:C20PMACXX:7:2301:9531:13559	0	2	32963058	50	9M430N42M	AGAAGAACATTAAACACAGTGGGAACATTACTTTTGATGAGATTGTCAACA	CCCFFFFFHHHHHJJIJJJFHIJJJJJJJJIJJJIGGGIIIJIJJJIJJII	NM:i:0	NH:i:1
HWI-1KL140:55:C20PMACXX:7:2301:8998:10596	0	2	32963058	50	9M430N42M	AGAAGAACATTAAACACAGTGGGAACATTACTTTTGATGAGATTGTCAACA	CCCFFFFFHHHHHJJJJIJIHJJJJJJJIJJJJJJJJJIJJJIIJIJJJJJ	NM:i:0	NH:i:1
HWI-1KL140:55:C20PMACXX:7:2301:8857:25147	0	2	32963061	50	6M430N45M	AGAACATTAAACACAGTGGGAACATTACTTTTGATGAGATTGTCAACATTG	??@;BDBDD:ACCF?CFGEB?<ABFDFFHEDE@8?FFC4:CF9:DFFFEG@	NM:i:0	NH:i:1
HWI-1KL140:55:C20PMACXX:7:2301:8528:113581	0	2	32963059	50	8M430N43M	GAAGAACATTAAACACAGTGGGAACATTACTTTTGATGAGATTGTCAACAT	CCCFFFFFHHHHHJJJJJIIJJJJJJJJJJJJJJJIJJJJJJJJHIJJJJJ	NM:i:0	NH:i:1
HWI-1KL140:55:C20PMACXX:7:2301:8444:57029	0	2	32963057	50	10M430N41M	CAGAAGAACATTAAACACAGTGGGAACATTACTTTTGATGAGATTGTCAAC	CCCFFFFFHHHHHIJJJJIJIIIIIJJJJJJJIJJJJIIIIJJJJJGIIJJ	NM:i:0	NH:i:1
HWI-1KL140:55:C20PMACXX:7:2301:8038:99514	0	2	32961828	50	12M209N39M	AGGTCAAAGTCGTGTACCTGAGGTGCACCGGAGGCGAGGTCGGCGCCACAT	@BBDFFFFHHHHHIIJIIJJJIJGHIJJJJJIJJGIGIJAGGHFDDDDDDD	NM:i:0	NH:i:1
HWI-1KL140:55:C20PMACXX:7:2301:7596:126024	0	2	32961802	50	38M209N13M	CATGCCGCCCAAGTTCGACCCCAACGAGGTCAAAGTCGTGTACCTGAGGTG	@@@DDADDHDHF?GG?EEHGEEHGCIIGD??DFGG84;;A=FDFEHAAH=?	NM:i:0	NH:i:1
HWI-1KL140:55:C20PMACXX:7:2301:7296:180767	0	2	32963058	50	9M430N42M	AGAAGAACATTAAACACAGTGGGAACATTACTTTTGATGAGATTGTCAACA	CCCFFFFFHHHHHJJJJJJHIIJJJJJJJJJJJJJIIJJJJJJJJIJJJJJ	NM:i:0	NH:i:1
HWI-1KL140:55:C20PMACXX:7:2301:7260:12675	0	2	32963051	50	16M430N35M	AAGAAGCAGAAGAACATTAAACACAGTGGGAACATTACTTTTGATGAGATT	@C@BDFFFDHDFDHHGGGIIIIGGCC<CECFEEEHGHIIIDGGCHIHIFHI	NM:i:0	NH:i:1
HWI-1KL140:55:C20PMACXX:7:2301:7032:87983	0	2	32963059	50	8M430N43M	GAAGAACATTAAACACAGTGGGAACATTACTTTTGATGAGATTGTCAACAT	CCCFFFFFHHHHHJJJJJIJJJJJJJJJJJJJJJJGIIIJIJJJJJJJJJJ	NM:i:0	NH:i:1
HWI-1KL140:55:C20PMACXX:7:2301:6676:173958	0	2	32963055	50	12M430N39M	AGCAGAAGAACATTAAACACAGTGGGAACATTACTTTTGATGAGATTGTCA	CCCFFFFFHHHHHJJJJJJJJJIJJJIJJJJJJJJJJJJHJJJJGJJJJJJ	NM:i:0	NH:i:1
HWI-1KL140:55:C20PMACXX:7:2301:6649:90834	0	2	32963058	50	9M430N42M	AGAAGAACATTAAACACAGTGGGAACATTACTTTTGATGAGATTGTCAACA	CCCFFFFFHHHHHJJJJJJHIIJJJJJJJJJJJJJHGIJIJJJJJJJJJJJ	NM:i:0	NH:i:1
HWI-1KL140:55:C20PMACXX:7:2301:6498:97955	0	2	32963059	50	8M430N43M	GAAGAACATTAAACACAGTGGGAACATTACTTTTGATGAGATTGTCAACAT	?=@D?BDDD?FAFBDFDHBEFGE?GD>HHCCCGFB11?9:9:BD?BDGCHI	NM:i:0	NH:i:1
HWI-1KL140:55:C20PMACXX:7:2301:6349:161117	0	2	32963059	50	8M430N43M	GAAGAACATTAAACACAGTGGGAACATTACTTTTGATGAGATTGTCAACAT	@=BDFFFFHHHHHJJJJJHIJJIJJJJJJJJJJJJIJJJJJIIJJJJJJJJ	NM:i:0	NH:i:1
HWI-1KL140:55:C20PMACXX:7:2301:6014:13699	0	2	32963553	50	31M157N20M	AGACACCGGTCTTTGGCTAGAGAACTTTCTGGAACTATCAAGGAGATCCTG	@CCFFFFFHFHGHJIJJJIJJJIJJJJJJJJJHJJJIJIIIJJIJIJJJJJ	NM:i:0	NH:i:1
HWI-1KL140:55:C20PMACXX:7:2301:5690:11685	0	2	32963060	50	7M430N44M	AAGAACATTAAACACAGTGGGAACATTACTTTTGATGAGATTGTCAACATT	CCCFFFFFHHGHHJJJJHIJIIJJJJJJJJJJJJGJJJJIJJJDIIJJJJJ	NM:i:0	NH:i:1
HWI-1KL140:55:C20PMACXX:7:2301:5670:13545	0	2	32963061	50	6M430N45M	AGAACATTAAACACAGTGGGAACATTACTTTTGATGAGATTGTCAACATTG	CCCFFFFFHHHHHJJJHIJJJJJJJJJJJJJJIGJJJJJJJJJIJJJJJJI	NM:i:0	NH:i:1
HWI-1KL140:55:C20PMACXX:7:2301:5175:92145	0	2	32963216	50	47M	GGGTTTAACTTTATCTGTTTCCATCCCTAAAATCGTGTTAGGGCTGC	FFFFHHHHHJJJJJJJIHIIJEIJJJJIJJJJIJJHIIJFIJJJJJJ	NM:i:0	NH:i:1
HWI-1KL140:55:C20PMACXX:7:2301:5138:128317	0	2	32963059	50	8M430N43M	GAAGAACATTAAACACAGTGGGAACATTACTTTTGATGAGATTGTCAACAT	@C@FFFFFHHHHHJJJJJIJJJJJJJJJJJJJJJJIJJJJJJJJIJJJJJJ	NM:i:0	NH:i:1
HWI-1KL140:55:C20PMACXX:7:2301:4680:150769	0	2	32963058	50	9M430N42M	AGAAGAACATTAAACACAGTGGGAACATTACTTTTGATGAGATTGTCAACA	BCCFFFFFHHHHHJJJJIJIIJJJJJJJIJJJJJJJGIJJIIIGEGHIJJJ	NM:i:0	NH:i:1
HWI-1KL140:55:C20PMACXX:7:2301:4647:46842	0	2	32963064	50	3M430N48M	ACATTAAACACAGTGGGAACATTACTTTTGATGAGATTGTCAACATTGCCC	CCCFFFFFHHHHHHIJJJJJJJJIJJJJJJJJJJJIJJIJJJJJIJJIJJJ	NM:i:0	NH:i:1
HWI-1KL140:55:C20PMACXX:7:2301:4394:41737	0	2	32961803	50	37M209N14M	ATGCCGCCCAAGTTCGACCCCAACGAGGTCAAAGTCGTGTACCTGAGGTGC	C@BFFFFFHGHHGJJJJJJIIJJJJJJJFHIJJJGHIIGGIJIIGIIJIHG	NM:i:0	NH:i:1
HWI-1KL140:55:C20PMACXX:7:2301:4119:28820	0	2	32963551	50	33M157N18M	TGAGACACCGGTCTTTGGCTAGAGAACTTTCTGGAACTATCAAGGAGATCC	@@@DDDBDHFA<DHFHBGHIFIIAEEB@GHDHII@EHIIIGIIIIGHGGGG	NM:i:0	NH:i:1
HWI-1KL140:55:C20PMACXX:7:2301:3865:196017	0	2	32963058	50	9M430N42M	AGAAGAACATTAAACACAGTGGGAACATTACTTTTGATGAGATTGTCAACA	@C@FDDFFHHGHHJIJJJJDHGJDHIHGHJIIJJJIIJJGJIJJJHIIIIG	NM:i:0	NH:i:1
HWI-1KL140:55:C20PMACXX:7:2301:3696:110659	0	2	32963058	50	9M430N42M	AGAAGAACATTAAACACAGTGGGAACATTACTTTTGATGAGATTGTCAACA	CCCFFFFFHHHHHJJJJJJHHIJJJJJJIJJJJJJHGIJJJJJJJIJJJJI	NM:i:0	NH:i:1
HWI-1KL140:55:C20PMACXX:7:2301:3687:176880	0	2	32963544	50	40M157N7M	CGGCAGATGAGACACCGGTCTTTGGCTAGAGAACTTTCTGGAACTAT	CCCFFFFFHHHHHJJJJJFHIJJJJJJJJIJJJHHJJIJGIJJIJJJ	NM:i:0	NH:i:1
HWI-1KL140:55:C20PMACXX:7:2301:3131:77306	0	2	32963058	50	9M430N42M	AGAAGAACATTAAACACAGTGGGAACATTACTTTTGATGAGATTGTCAACA	CCBFFFFFHHHHHJJJJJJHHJJIJJJJJJJJJJJIGIIIJJIJJHIIJJJ	NM:i:0	NH:i:1
HWI-1KL140:55:C20PMACXX:7:2301:2843:155588	0	2	32961831	50	9M209N42M	TCAAAGTCGTGTACCTGAGGTGCACCGGAGGCGAGGTCGGCGCCACATCCG	@@@DDDAAFFHFFIB@FFGGCFHGBDGHGIGCG6@FF3;AEB<BBBBC>C@	NM:i:0	NH:i:1
HWI-1KL140:55:C20PMACXX:7:2301:2804:42038	0	2	32963240	50	51M	CCCTAAAATCGTGTTAGGGCTGCTGGTGAGGACTTGCTTGTGCCCCAGCCA	@@BFFFFFHHHCFGGIJJIIJJGIIIFFFHIDGGIIIIIIBBBFHGIFCFG	NM:i:0	NH:i:1
HWI-1KL140:55:C20PMACXX:7:2301:2737:46028	0	2	32963058	50	9M430N42M	AGAAGAACATTAAACACAGTGGGAACATTACTTTTGATGAGATTGTCAACA	CCCFFFFFHHHHHJJJJJJIJJJJJJJJJJJJJJJJEHJJJIJIIIJJJJJ	NM:i:0	NH:i:1
HWI-1KL140:55:C20PMACXX:7:2301:2654:14051	0	2	32963059	50	8M430N43M	GAAGAACATTAAACACAGTGGGAACATTACTTTTGATGAGATTGTCAACAT	CBCFFFFFHHHHHJJJJJIJJJIJJJJJJJJJJJIIJIIJJJJJHIIIJJJ	NM:i:0	NH:i:1
HWI-1KL140:55:C20PMACXX:7:2301:2571:76831	16	2	32963042	50	25M430N22M	AGAGACAGGAAGAAGCAGAAGAACATTAAACACAGTGGGAACATTAC	CCBFFFFFHHHHHJJJJJJJJJJJJJJJJJJJJJJHIJJIIJJJJJJ	NM:i:0	NH:i:1
HWI-1KL140:55:C20PMACXX:7:2301:2453:73082	16	2	32961799	50	41M209N5M	CACCATGCCGCCCAAGTTCGACCCCAACGAGGTCAAAGTCGTGTAC	CCCFFFFFHHHHHJJJGHHIJJJJJIJJIHGIFHHHI@CHIHHEGG	NM:i:0	NH:i:1
HWI-1KL140:55:C20PMACXX:7:2301:20994:8356	0	2	32963066	50	1M430N50M	ATTAAACACAGTGGGAACATTACTTTTGATGAGATTGTCAACATTGCCCGG	CCCFFFFFHHHHHJJJJJJJJJJJJJJJIJJJJJJJJIJJJJJJJJJJJJJ	NM:i:0	NH:i:1
HWI-1KL140:55:C20PMACXX:7:2301:20300:75108	0	2	32963059	50	8M430N43M	GAAGAACATTAAACACAGTGGGAACATTACTTTTGATGAGATTGTCAACAT	<@@FDFFFFHFHFEHIIGHHHGAGGIIEGIHHGGGGGBGGCGFGGGHGGII	NM:i:0	NH:i:1
HWI-1KL140:55:C20PMACXX:7:2301:20280:140305	0	2	32963544	50	40M157N7M	CGGCAGATGAGACACCGGTCTTTGGCTAGAGAACTTTCTGGAACTAT	CCCFFFFFHHHHHJJJJJGIJJJJJIJIJIJGIIJJJIJJJFGHIJJ	NM:i:0	NH:i:1
HWI-1KL140:55:C20PMACXX:7:2301:20126:68801	0	2	32963058	50	9M430N42M	AGAAGAACATTAAACACAGTGGGAACATTACTTTTGATGAGATTGTCAACA	CCCFFFFFHHHHHJJJJJJIJJJJJJJJJJJJJJJIGJJIJJJJJIJIJJI	NM:i:0	NH:i:1
HWI-1KL140:55:C20PMACXX:7:2301:20082:10295	16	2	32963566	50	18M157N29M	TGGCTAGAGAACTTTCTGGAACTATCAAGGAGATCCTGGGTACTGCA	FFFFHHHGHIJJJJJJJJJIJJJIJJJJJJIJJJJJJJJJGHJJJJJ	NM:i:0	NH:i:1
HWI-1KL140:55:C20PMACXX:7:2301:20010:62809	0	2	32963057	50	10M430N41M	CAGAAGAACATTAAACACAGTGGGAACATTACTTTTGATGAGATTGTCAAC	@CCDFFFFHHFHHJJGIGJJHHJJ9FGHIIGIJJJJE=FGGHGGJIIHIJJ	NM:i:0	NH:i:1
HWI-1KL140:55:C20PMACXX:7:2301:1962:143112	0	2	32963565	50	19M157N32M	TTGGCTAGAGAACTTTCTGGAACTATCAAGGAGATCCTGGGTACTGCACAG	CCCFFFFFHHHHHJJJJJJJGIJJJIJIJIJHEHGGIIIJIFHIJJJJJJJ	NM:i:0	NH:i:1
HWI-1KL140:55:C20PMACXX:7:2301:1960:111886	0	2	32963544	50	40M157N7M	CGGCAGATGAGACACCGGTCTTTGGCTAGAGAACTTTCTGGAACTAT	CCCFFFFFHHHFHJIJJJHHHJJJJJJIJJJCHIJJJIJIIGHHIIJ	NM:i:0	NH:i:1
HWI-1KL140:55:C20PMACXX:7:2301:19494:103122	0	2	32963021	50	46M430N5M	AAAGCCCTCAAGGAGCCACCGAGAGACAGGAAGAAGCAGAAGAACATTAAA	B@BDDFFFHHHHHIJIJJJJJIIGIGIJHIHHIHIIDHIHIJJIJJJIJJJ	NM:i:0	NH:i:1
HWI-1KL140:55:C20PMACXX:7:2301:1946:28678	0	2	32963059	50	8M430N43M	GAAGAACATTAAACACAGTGGGAACATTACTTTTGATGAAATTGTCAACAT	CCCFFFFFHHHHHJJJJJIJJJJJJJJJIJJJJJJIJIIJJJJIJJJJJJJ	NM:i:1	NH:i:1
HWI-1KL140:55:C20PMACXX:7:2301:18852:51981	0	2	32963059	50	8M430N43M	GAAGAACATTAAACACAGTGGGAACATTACTTTTGATGAGATTGTCAACAT	?BBFFFFFHHHHHJJJJJIIJJJJJJJJJJJJJJJIJJJJIJJJJJJJJJJ	NM:i:0	NH:i:1
HWI-1KL140:55:C20PMACXX:7:2301:18796:98484	16	2	32962113	50	24M	TCTGGGTCTGGTAAGTCGTCGCTC	BCCFFFDDHHHFHIJIIJJJJJJJ	NM:i:0	NH:i:1
HWI-1KL140:55:C20PMACXX:7:2301:1876:51229	0	2	32963058	50	9M430N42M	AGAAGAACATTAAACACAGTGGGAACATTACTTTTGATGAGATTGTCAACA	BB@DFFFFHHHFFGIFGFHIGIIEEDHIHHHIHIJICGIIJHIJJIJIHHG	NM:i:0	NH:i:1
HWI-1KL140:55:C20PMACXX:7:2301:18591:5564	0	2	32963061	50	6M430N45M	AGAACATTAAACACAGTGGGAACATTACTTTTGATGAGATTGTCAACATTG	CCCFFFFFHHHHHJIJJJJJJJJJJJJJJJJJJJJJJJIJIJIIJJJJJJI	NM:i:0	NH:i:1
HWI-1KL140:55:C20PMACXX:7:2301:18561:110900	0	2	32963050	50	17M430N30M	GAAGAAGCAGAAGAACATTAAACACAGTGGGAACATTACTTTTGATG	@B@FDFFFHHGHHJJJJJJJJIJJIJJHIJJIJJIJJJJJJJJJHJJ	NM:i:0	NH:i:1
HWI-1KL140:55:C20PMACXX:7:2301:18262:130552	16	2	32963566	50	18M157N29M	TGGCTAGAGAACTTTCTGGAACTATCAAGGAGATCCTGGGTACTGCA	FFFFHHHHHJJJJJJJJJJJJJJIIIJJJJJJHJJJJJJJHIJJIJI	NM:i:0	NH:i:1
HWI-1KL140:55:C20PMACXX:7:2301:18211:36772	0	2	32962108	50	15M451N27M	GGTCCTCTGGGTCTGTCTCCGAAGAAAGTTGGCGATGACATT	HHHHJJJJJJJIJJJIJJIJJJIIJJIIFHIJIJIJJIJIJI	NM:i:0	NH:i:1
HWI-1KL140:55:C20PMACXX:7:2301:18204:163736	0	2	32962108	50	15M451N26M	GGTCCTCTGGGTCTGTCTCCGAAGAAAGTTGGCGATGACAT	HHFIJJJJJJJIJJJIIIJJJJIIIJJJFHJJIJIJIIJJJ	NM:i:0	NH:i:1
HWI-1KL140:55:C20PMACXX:7:2301:18036:91889	0	2	32963057	50	10M430N41M	CAGAAGAACATTAAACACAGTGGGAACATTACTTTTGATGAGATTGTCAAC	CCCFFFFFHHHHHJJJJJJJHIJJIJJJJJJJJJJJIGIJJJJIJJIJIJJ	NM:i:0	NH:i:1
HWI-1KL140:55:C20PMACXX:7:2301:17841:12352	0	2	32963058	50	9M430N42M	AGAAGAACATTAAACACAGTGGGAACATTACTTTTGATGAGATTGTCAACA	CCCFFFFFHHHHHJJJIIJIIJJJJJJJJJJJJJJJHIJJJHJJJHIJJJJ	NM:i:0	NH:i:1
HWI-1KL140:55:C20PMACXX:7:2301:17832:157698	0	2	32963059	50	8M430N43M	GAAGAACATTAAACACAGTGGGAACATTACTTTTGATGAGATTGTCAACAT	==BDDFFFHHHHHJJJIJIIIJIJJJJJJJJJJJJHIJJJIJJJIJJJJJI	NM:i:0	NH:i:1
HWI-1KL140:55:C20PMACXX:7:2301:17787:98809	0	2	32962656	50	17M312N34M	AGAACAGACAGGCCCAGATCGAGGTGGTGCCTTCTGCCTCAGCCCTGATCA	CCCFFFFFHHHHHJJJJJJJJJJJDGHCGHIIJIJJJGGIJJJJJIJIJJJ	NM:i:0	NH:i:1
HWI-1KL140:55:C20PMACXX:7:2301:17566:97677	0	2	32962108	50	38M	GGTCCTCTGGGTCTGGTAAGTCGTCGCTCCCGAGCCGT	HHHHJJJJJJIHIJJIEHIJHJJIIHJIJJJIGIJIII	NM:i:0	NH:i:1
HWI-1KL140:55:C20PMACXX:7:2301:17471:104185	0	2	32962108	50	15M451N27M	GGTCCTCTGGGTCTGTCTCCGAAGAAAGTTGGCGATGACATT	HGFHIJIJJJJHIJJJIJJJJIJJIJJJDGGIJJIJJJJJJJ	NM:i:0	NH:i:1
HWI-1KL140:55:C20PMACXX:7:2301:17074:175630	0	2	32963058	50	9M430N42M	AGAAGAACATTAAACACAGTGGGAACATTACTTTTGATGAGATTGTCAACA	CCCFFFFFHHHHHJJIJJJIIJIIIJJJJJJJJJJJIJIJJJJJJIJJJJI	NM:i:0	NH:i:1
HWI-1KL140:55:C20PMACXX:7:2301:16940:184154	0	2	32963058	50	9M430N42M	AGAAGAACATTAAACACAGTGGGAACATTACTTTTGATGAGATTGTCAACA	CCCFFFFFHHHHHJJJJJJIJJJIJJJJJJJJJJJJIJIJJGIHJHJJJJI	NM:i:0	NH:i:1
HWI-1KL140:55:C20PMACXX:7:2301:16862:165617	0	2	32961802	50	38M209N13M	CATGCCGCCCAAGTTCGACCCCAACGAGGTCAAAGTCGTGTACCTGAGGTG	CCCFFFFFHHHHHIIHIJJJJJJJJJJJJFGIJJJFHHIJGIJIIIJJJHH	NM:i:0	NH:i:1
HWI-1KL140:55:C20PMACXX:7:2301:16729:188528	0	2	32962119	50	51M	TCTGGTAAGTCGTCGCTCCCGAGCCGTAGACCTCTAACGTGCATGCTGTTT	@BCFFDFFHHHHHIJIJJJJJHIJJJJIJIJJJIIIJIJGHIJJJJJJJJJ	NM:i:0	NH:i:1
HWI-1KL140:55:C20PMACXX:7:2301:16707:100754	0	2	32963058	50	9M430N42M	AGAAGAACATTAAACACAGTGGGAACATTACTTTTGATGAGATTGTCAACA	CCCFFFFFHHHHHJJJJJJGHJJJJJJJJJJJJJJJIIIJJJJIJIJJJJJ	NM:i:0	NH:i:1
HWI-1KL140:55:C20PMACXX:7:2301:16253:41490	0	2	32962091	50	32M451N15M	CCTTGGCCCCGAAGATCGGTCCTCTGGGTCTGTCTCCGAAGAAAGTT	FFFFHHGHHJJJJJHIJJJFHJJIIJJJDGIHIIGGJIFGHGIJI7@	NM:i:0	NH:i:1
HWI-1KL140:55:C20PMACXX:7:2301:16237:65617	0	2	32963058	50	9M430N42M	AGAAGAACATTAAACACAGTGGGAACATTACTTTTGATGAGATTGTCAACA	@@CFDDEFHHHHHJJJJIJFHIGHHIHIIIIIJJIJGGIJFDHGGHIGEHG	NM:i:0	NH:i:1
HWI-1KL140:55:C20PMACXX:7:2301:16157:148831	0	2	32961800	50	40M209N11M	ACCATGCCGCCCAAGTTCGACCCCAACGAGGTCAAAGTCGTGTACCTGAGG	CCCFFFFFHHHGHJJIIJJJJJJJJJJJIJJGHIJJICHIJJGGIJJJIHH	NM:i:0	NH:i:1
HWI-1KL140:55:C20PMACXX:7:2301:16059:60118	0	2	32963021	50	46M430N5M	AAAGCCCTCAAGGAGCCACCGAGAGACAGGAAGAAGCAGAAGAACATTAAA	CCCFFFFFHHHHHJJJJJJJJJJJIIJJJJJJIIIIIJIIJIIIJJJJJJJ	NM:i:0	NH:i:1
HWI-1KL140:55:C20PMACXX:7:2301:16033:92260	0	2	32962085	50	38M451N13M	CATCCGCCTTGGCCCCGAAGATCGGTCCTCTGGGTCTGTCTCCGAAGAAAG	CCCFFFFFHHHHHJJJJJJJJJJJJHJJJIJJJJFHIHIJJJIJGIJJJJH	NM:i:0	NH:i:1
HWI-1KL140:55:C20PMACXX:7:2301:15805:40444	0	2	32963058	50	9M430N42M	AGAAGAACATTAAACACAGTGGGAACATTACTTTTGATGAGATTGTCAACA	CCCFFFFFHHHHHJJJJJJIIJJJJJJIJJJJJJJIGIJIJJJJJIJJJJJ	NM:i:0	NH:i:1
HWI-1KL140:55:C20PMACXX:7:2301:15790:148447	0	2	32962085	50	38M451N13M	CATCCGCCTTGGCCCCGAAGATCGGTCCTCTGGGTCTGTCTCCGAAGAAAG	CCCFFFFFHHHHHJJJJJJJJJJJJFHJIJJJJJHGIIHIIIJJIJJIJJG	NM:i:0	NH:i:1
HWI-1KL140:55:C20PMACXX:7:2301:15671:127054	0	2	32963058	50	9M430N42M	AGAAGAACATTAAACACAGTGGGAACATTACTTTTGATGAGATTGTCAACA	CC@FFFFFHHHHHJJJJJJIJJJIJJJJJJJJJJJJIJIJIHJIIIJJJJI	NM:i:0	NH:i:1
HWI-1KL140:55:C20PMACXX:7:2301:15449:89756	0	2	32963553	50	31M157N20M	AGACACCGGTCTTTGGCTAGAGAACTTTCTGGAACTATCAAGGAGATCCTG	BB@FFFFFHFHHHJJJJJJJJJJJJJJJJJIJJJIJGIIJJJJIJIIJJJJ	NM:i:0	NH:i:1
HWI-1KL140:55:C20PMACXX:7:2301:14697:195638	0	2	32963058	50	9M430N42M	AGAAGAACATTAAACACAGTGGGAACATTACTTTTGATGAGATTGTCAACA	CCBFFFFFHHHHHJJJJJJHIJJIIJIJJJJJJJJJGIJJJJIJJJJJJJJ	NM:i:0	NH:i:1
HWI-1KL140:55:C20PMACXX:7:2301:14683:33209	0	2	32963058	50	9M430N42M	AGAAGAACATTAAACACAGTGGGAACATTACTTTTGATGAGATTGTCAACA	CCCFFFFFHHHHHJJJJJJHIJIIIIJJJIIJJJJIIJIJJJJJJIJJJJJ	NM:i:0	NH:i:1
HWI-1KL140:55:C20PMACXX:7:2301:14643:106078	0	2	32961831	50	9M209N42M	TCAAAGTCGTGTACCTGAGGTGCACCGGAGGCGAGGTCGGCGCCACATCCG	BCCFFFFFHHHHHIJIHIJJHHIJJJJJJJJJJIJJ@GHHHFDDDDDCDDD	NM:i:0	NH:i:1
HWI-1KL140:55:C20PMACXX:7:2301:14476:13353	0	2	32963553	50	31M157N20M	AGACACCGGTCTTTGGCTAGAGAACTTTCTGGAACTATCAAGGAGATCCTG	B@BFFFFFHHHHHJJJJJIJJIHJJJJJIJJJJJJJJIIJIJJJJHIJJJJ	NM:i:0	NH:i:1
HWI-1KL140:55:C20PMACXX:7:2301:1438:184019	0	2	32963058	50	9M430N42M	AGAAGAACATTAAACACAGTGGGAACATTACTTTTGATGAGATTGTCAACA	CCCFFFFFHHHHHJJJJJJJJJJHIJJJJJJJJJJJHIJJJJIJJIJIIJI	NM:i:0	NH:i:1
HWI-1KL140:55:C20PMACXX:7:2301:13735:5650	0	2	32963058	50	9M430N42M	AGAAGAACATTAAACACAGTGGGAACATTACTTTTGATGAGATTGTCAACA	CCCFFFFFHHHHHJJJJJJIIJJJJJJJJJJJJJJJGIJJJJJJJHJJJJJ	NM:i:0	NH:i:1
HWI-1KL140:55:C20PMACXX:7:2301:13687:57549	0	2	32963058	50	9M430N42M	AGAAGAACATTAAACACAGTGGGAACATTACTTTTGATGAGATTGTCAACA	CCCFFFFFHHHHHJJJJJJHJJJJIJJJJJJJJJJIGIIJJJJJJJJJJJI	NM:i:0	NH:i:1
HWI-1KL140:55:C20PMACXX:7:2301:13574:46089	16	2	32961797	50	43M209N1M	TCCACCATGCCGCCCAAGTTCGACCCCAACGAGGTCAAAGTCGT	CCCFFFFFHHHHHJJJJJJJIJJJJJJGIJJFHI?FHIJGCGHI	NM:i:0	NH:i:1
HWI-1KL140:55:C20PMACXX:7:2301:13304:12473	16	2	32961799	50	41M209N5M	CACCATGCCGCCCAAGTTCGACCCCAACGAGGTCAAAGTCGTGTAC	CCCFFFFFHHHHHJJIIJJJJJJJJJJIIHII?FHHJGFHIIIHGI	NM:i:0	NH:i:1
HWI-1KL140:55:C20PMACXX:7:2301:13163:54400	0	2	32962656	50	17M312N34M	AGAACAGACAGGCCCAGATCGAGGTGGTGCCTTCTGCCTCAGCCCTGATCA	CCCFFFFFHHHHHJJJJJJJJIJJCGHFHIIJIIIJJJIIGIJJJJIIJJI	NM:i:0	NH:i:1
HWI-1KL140:55:C20PMACXX:7:2301:12568:145725	0	2	32963058	50	9M430N42M	AGAAGAACATTAAACACAGTGGGAACATTACTTTTGATGAGATTGTCAACA	CCCFFFFFHHHHHJJJJJJFHIJJJJJJJJJJJJJIHJIJIJJJJIJJJJJ	NM:i:0	NH:i:1
HWI-1KL140:55:C20PMACXX:7:2301:12509:180402	0	2	32961820	50	20M209N24M	CCCCAACGAGGTCAAAGTCGTGTACCTGAGGTGCACCGGAGGCG	CCCFFFFFHHGCFIJJJJIJEIIIJJJGEHICDHGIJJJGGIFI	NM:i:0	NH:i:1
HWI-1KL140:55:C20PMACXX:7:2301:12458:87852	0	2	32963243	50	51M	TAAAATCGTGTTAGGGCTGCTGGTGAGGACTTGCTTGTGCCCCAGCCACCC	@CCFBEFFCFFHHIGDAEHIIII9CBGGIIIIGIGED8BGFGIE;DFEGGI	NM:i:0	NH:i:1
HWI-1KL140:55:C20PMACXX:7:2301:12429:77552	0	2	32963060	50	7M430N44M	AAGAACATTAAACACAGTGGGAACATTACTTTTGATGAGATTGTCAACATT	CCCFFFFFHHHHHJJJJIJJJJJJJJJJJJJJJIIJJJIIJJJIJJJJJJI	NM:i:0	NH:i:1
HWI-1KL140:55:C20PMACXX:7:2301:11775:163139	0	2	32963059	50	8M430N43M	GAAGAACATTAAACACAGTGGGAACATTACTTTTGATGAGATTGTCAACAT	BBBFFFFFHHHHHJJJJJIJJJIJJIJJJJJJJJIHIIJJJJJJJJJJJJJ	NM:i:0	NH:i:1
HWI-1KL140:55:C20PMACXX:7:2301:11644:76161	0	2	32962656	50	17M312N34M	AGAACAGACAGGCCCAGATCGAGGTGGTGCCTTCTGCCTCAGCCCTGATCA	CCCFFFFFHHHHGJJJJJIJJIJIEHIFHFIJJJJJJJJIGIEIJJIIJJJ	NM:i:0	NH:i:1
HWI-1KL140:55:C20PMACXX:7:2301:11522:148358	0	2	32963553	50	31M157N20M	AGACACCGGTCTTTGGCTAGAGAACTTTCTGGAACTATCAAGGAGATCCTG	@CCFFFFFHFHHHJJJJJJJJJJJJJJJJJJIJJJJJJIJJJJJJJJJJJJ	NM:i:0	NH:i:1
HWI-1KL140:55:C20PMACXX:7:2301:11301:136410	0	2	32963043	50	24M430N27M	GAGACAGGAAGAAGCAGAAGAACATTAAACACAGTGGGAACATTACTTTTG	BBBFFFFFHHHHHJIJJIJJJJJJJJJJJJJIJJGIJJJIJJJJJIIJJJJ	NM:i:0	NH:i:1
HWI-1KL140:55:C20PMACXX:7:2301:11192:191598	0	2	32961828	50	12M209N39M	AGGTCAAAGTCGTGTACCTGAGGTGCACCGGAGGCGAGGTCGGCGCCACAT	@BCDDFFFGHHHHJHIIJJJJJJAHGIJJJJIJJIJEIJAHHHFDDDDDDD	NM:i:0	NH:i:1
HWI-1KL140:55:C20PMACXX:7:2301:11190:61165	0	2	32963463	50	51M	AAGCTGTAAAAGGCCCTGTACTTGCTTTCTGCAGTTAAACACAGTGGGAAC	CCCFFFFFHHHHGIJJJJHIJJJJJJJJJJJJJJIIJJJJJJJJFHIIHJJ	NM:i:0	NH:i:1
HWI-1KL140:55:C20PMACXX:7:2301:11180:44863	0	2	32963820	50	34M137N13M	TGACATCAACAGTGGTGCAGTGGAGTGCCCAGCTAGTTAAGAAGCAA	CCCFFFFFHHGHHIIFHIGIEFGIJCGHIJJJIIJIJJJJIJJIJJJ	NM:i:0	NH:i:1
HWI-1KL140:55:C20PMACXX:7:2301:10986:78995	0	2	32963612	50	47M	TGGCTGCCACTTTCCTGTTGAAGGTTCAAGATTTGGATTTTCCCATG	CCCFFFFFHHHHHIJJJJHEHIJJHIIJJIIIIJIJEHIJJGHGIJJ	NM:i:1	NH:i:1
HWI-1KL140:55:C20PMACXX:7:2301:10909:81593	0	2	32963569	50	15M157N36M	CTAGAGAACTTTCTGGAACTATCAAGGAGATCCTGGGTACTGCACAGTCTG	@CBFFFFFHHHHGJJJJJIJJJJJJJJJJHIJJJJJJFHJJJJJJJJJJJJ	NM:i:0	NH:i:1
HWI-1KL140:55:C20PMACXX:7:2301:10751:112951	0	2	32963059	50	8M430N43M	GAAGAACATTAAACACAGTGGGAACATTACTTTTGATGAGATTGTCAACAT	@BBFFFFFHHHHHJJJJJHIJJGIJJJJJJJJJJJIIJIJIIHIIJJJJJJ	NM:i:0	NH:i:1
HWI-1KL140:55:C20PMACXX:7:2301:10738:105724	0	2	32963548	50	36M157N7M	AGATGAGACACCGGTCTTTGGCTAGAGAACTTTCTGGAACTAT	BCCFFFFFHHHHHJGIJIJJIJJJIJJJJJJJJIJJJJJJGJI	NM:i:0	NH:i:1
HWI-1KL140:55:C20PMACXX:7:2301:10568:162631	0	2	32963059	50	8M430N43M	GAAGAACATTAAACACAGTGGGAACATTACTTTTGATGAGATTGTCAACAT	?:?DDFFDHHGDDIJJIJHHIJIJICHIHIJIJJJHIIJFIIJJIIIJJJJ	NM:i:0	NH:i:1
HWI-1KL140:55:C20PMACXX:7:2301:10308:120034	0	2	32963058	50	9M430N42M	AGAAGAACATTAAACACAGTGGGAACATTACTTTTGATGAGATTGTCAACA	CCCFFEFFGHHHHJJJJJJIHIJHJJJJJJJJJJJJIJJJJIIIIHIJJJJ	NM:i:0	NH:i:1
HWI-1KL140:55:C20PMACXX:7:2301:10217:75339	0	2	32963058	50	9M430N42M	AGAAGAACATTAAACACAGTGGGAACATTACTTTTGATGAGATTGTCAACA	@C@FFFFFHHHHHJJJJIJIIIJJJJJJJIJJJJJIIJJJJJJJJIIIJJI	NM:i:0	NH:i:1
HWI-1KL140:55:C20PMACXX:7:2208:8027:106428	0	2	32963488	50	33M	TTTCTGCAGTTAAACACAGTGGGAACATTACTT	3AGG2CHIIIIII?FGIIIGGIIFGIIIIIIII	NM:i:0	NH:i:1
HWI-1KL140:55:C20PMACXX:7:2208:7481:126364	0	2	32963061	50	6M430N27M	AGAACATTAAACACAGTGGGAACATTACTTTTG	3AFHGHIIJJJJJ):DCFHJJJJJJJJJJJJJJ	NM:i:0	NH:i:1
HWI-1KL140:55:C20PMACXX:7:2208:6802:64409	0	2	32961820	50	20M209N13M	CCCCAACGAGGTCAAAGTCGTGTACCTGAGGTG	2@GHIIJIJJJFI*9DHHJJHHIJJJJJGHJEH	NM:i:0	NH:i:1
HWI-1KL140:55:C20PMACXX:7:2208:4794:3534	0	2	32962102	50	21M451N12M	AAGATCGGTCCTCTGGGTCTGTCTCCGAAGAAA	3CFFFGHJEGIIJ0BGHGHJJIJJJJJHIJHIJ	NM:i:0	NH:i:1
HWI-1KL140:55:C20PMACXX:7:2208:4032:78836	0	2	32963571	50	13M157N20M	AGAGAACTTTCTGGAACTATCAAGGAGATCCTG	2AFF1CEHIIGHI9?DHIIIIIIIIIIIIIIII	NM:i:0	NH:i:1
HWI-1KL140:55:C20PMACXX:7:2208:3959:88795	0	2	32962107	50	16M451N13M	CGGTCCTCTGGGTCTGTCTCCGAAGAAAG	2@FECDHHJJJIH)?DGHIJJJFIIIJJJ	NM:i:0	NH:i:1
HWI-1KL140:55:C20PMACXX:7:2208:3728:39785	0	2	32963575	50	9M157N24M	AACTTTCTGGAACTATCAAGGAGATCCTGGGTA	3AFHHHIIJJIJI:DGIJJJJIJJJJJJJJJIH	NM:i:0	NH:i:1
HWI-1KL140:55:C20PMACXX:7:2208:3375:153969	16	2	32961817	50	23M209N5M	CGACGCCAACGAGGTCAAAGTCGTGTAC	2:CG1DFIIIIDF.-=CFFIFFIEFEFF	NM:i:1	NH:i:1
HWI-1KL140:55:C20PMACXX:7:2208:3222:37007	0	2	32961820	50	20M209N13M	CCCCAACGAGGTCAAAGTCGTGTACCTGAGGTG	2@FHGHJJIJJGH9BFGFHIIJJJIJJIJIIDG	NM:i:0	NH:i:1
HWI-1KL140:55:C20PMACXX:7:2208:2543:73078	0	2	32963039	50	28M430N5M	CCGAGAGACAGGATGAAGCAGAAGAACATTAAA	3AGH1EHIIIIII*:BGIIIIHIIIHIIIIIII	NM:i:1	NH:i:1
HWI-1KL140:55:C20PMACXX:7:2208:20690:47848	0	2	32963421	50	33M	CAGCGATAGGTAAAATGGAGCCATGATCTCAGA	3AFH<CGGHHDGG*?CGHHHIHIIIJJJJJJJJ	NM:i:0	NH:i:1
HWI-1KL140:55:C20PMACXX:7:2208:20563:37515	0	2	32962117	50	6M451N27M	GGTCTGTCTCCGAAGAAAGTTGGCGATGACATT	4CFHCEGIJJJJJ:?FHIJGGIJJJJJJJJJJJ	NM:i:0	NH:i:1
HWI-1KL140:55:C20PMACXX:7:2208:20487:52453	0	2	32963571	50	33M	AGAGAACTTTCTGGTAAGAGCACGCTATTTTCC	2ADHHIJJJJJJJ*?DHHIIJIJJJIJJJJJJJ	NM:i:0	NH:i:1
HWI-1KL140:55:C20PMACXX:7:2208:20199:159711	0	2	32961821	50	19M209N14M	CCCAGCGAGGTCAAAGTCGTGTACCTGAGGTGC	2AFG1CFEFIDFI*??FAFBFBFFIFFFII=@E	NM:i:1	NH:i:1
HWI-1KL140:55:C20PMACXX:7:2208:1980:48946	0	2	32963561	50	23M157N10M	GTCTTTGGCTAGAGAACTTTCTGGAACTATCAA	2<FG?FHJJJIJI:BHHHJJIJJJIHIJJJJJJ	NM:i:0	NH:i:1
HWI-1KL140:55:C20PMACXX:7:2208:18285:39538	0	2	32963561	50	33M	GTCTTTGGCTAGAGAACTTTCTGGTAAGAGCAC	22AA?EEEEED;D1?BDDEEEDECDDEBCDDDD	NM:i:0	NH:i:1
HWI-1KL140:55:C20PMACXX:7:2208:18238:130248	16	2	32961851	50	29M	CGCCGCGCCCGGGAGCTGTCCCGGGGCCT	2?FHFGHIIIIII'5AEHEHHFFCCCCCC	NM:i:1	NH:i:1
HWI-1KL140:55:C20PMACXX:7:2208:15592:131949	0	2	32962117	50	6M451N27M	GGTCTGTCTCCGAGGAAAGTTGGCGATGACATT	3AFGGIIIIIIII0?FFIIFFIIIIIIIIIIII	NM:i:1	NH:i:1
HWI-1KL140:55:C20PMACXX:7:2208:15573:26954	16	2	32963580	50	4M157N29M	TCTGGAACTATCAAGGAGATCCTGGGTACTGCA	3AGHFHHJJIJJJ1CFHIIJJJJIJJDHIIIJJ	NM:i:0	NH:i:1
HWI-1KL140:55:C20PMACXX:7:2208:1434:180771	0	2	32963575	50	9M157N24M	AACTTTCTGGAACAATCAAGGAGATCCTGGGTA	3AFG1FHIIIIII):CAGFIIFIFFIIIIIIFE	NM:i:1	NH:i:1
HWI-1KL140:55:C20PMACXX:7:2208:12846:33558	0	2	32961818	50	22M209N11M	GACCCCAACGAGGTCAAAGTCGTGTACCTGAGG	2AGHFHHJJJHIJ0?DHIIIJJIJIIIJJJIJJ	NM:i:0	NH:i:1
HWI-1KL140:55:C20PMACXX:7:2208:12539:173950	0	2	32963571	50	13M157N20M	AGAGGACTTTCTGCAACTATCAAGGAGATCCTG	00:B00?BDE?DF*//.8=BF>FFAFH@D3=AE	NM:i:2	NH:i:1
HWI-1KL140:55:C20PMACXX:7:2208:12022:97637	0	2	32963566	50	18M157N7M	TGGCTAGAGAACTTTCTGGAACTAT	2AFHEGHIIIJJJ0?DHHJHJJJJJ	NM:i:0	NH:i:1
HWI-1KL140:55:C20PMACXX:7:2208:11543:87595	16	2	32963569	50	29M	CTAGAGAACTTTCGGGTAAGAGCACGCTA	2AFG;EFIIIIII)?FDFGFIIIIIIIII	NM:i:1	NH:i:1
HWI-1KL140:55:C20PMACXX:7:2208:11083:179808	0	2	32963039	50	28M430N5M	CCGAGAGACAGGACGAAGCAGAAGAACATTAAA	3AFH<CFGIIIII):@GHGIGGGGGGCEGIGII	NM:i:1	NH:i:1
HWI-1KL140:55:C20PMACXX:7:2208:10900:94235	0	2	32963076	50	33M	CCCCACTCCCTGGGTTTCCGCTGCAGTGTGCTA	3AFF<CFHIJJJJ1?DHIJEGGHIGGGHFHIGC	NM:i:0	NH:i:1
HWI-1KL140:55:C20PMACXX:7:2208:10885:22999	0	2	32962117	50	6M451N27M	GGTCTGTCTCCGAAGAAAGTTGGCGATGACATT	3CFH?EGHIIIII0@GHGIFGIIIIIIIIIIII	NM:i:0	NH:i:1
HWI-1KL140:55:C20PMACXX:7:2208:10841:9778	0	2	32961820	50	20M209N13M	CCCCAACGAGGTCAAAGTCGTGTACCTGAGGTG	2?EHIJJJHIJGH9?FFFHIHIJJJJJJJJJDG	NM:i:0	NH:i:1
HWI-1KL140:55:C20PMACXX:7:2208:10296:121741	16	2	32961817	50	23M209N5M	CGACACCAACGAGGTCAAAGTCGTGTAC	2AEA8?@GFFIEI(7BFCFFFFIFIIII	NM:i:1	NH:i:1
HWI-1KL140:55:C20PMACXX:7:2208:10094:40501	0	2	32963077	50	33M	CCCACTCCCTGGGTTTCCGCTGCAGTGTACTAC	3AFGBHIIJJJJJ1?DGHIJJJJJJHIHIJJJJ	NM:i:1	NH:i:1
HWI-1KL140:55:C20PMACXX:7:2207:9771:98529	0	2	32963057	50	10M430N41M	CAGAAGAACATTAAACATAGTGGGAACATGACTTTTGATGAGATTGTCAAC	?@@BBABBFCFFHGGGG+3A<FEFE?GHG+:EGIEHHIIGGGCFEG?BGDH	NM:i:2	NH:i:1
HWI-1KL140:55:C20PMACXX:7:2207:9702:24709	0	2	32963064	50	3M430N48M	ACATTAAACACAGTGGGTACATTACTTTTGATGAGATTGTCAACATTGCCC	CCCFFFFFHGHHHHIIJ)3CHHJIJJJJJJJJJJJJJIIIJIJJJJJJJIH	NM:i:1	NH:i:1
HWI-1KL140:55:C20PMACXX:7:2207:9627:8428	0	2	32963551	50	33M157N18M	TGAGACACCGGTCTTTGCCTAGAGAACTTTCTGGAACTATCAAGGAGATCC	CCCFFFFFHHHHHJJJJ+2AHIJJJJJJJJJJJJJJJIIJJJJJJJJJJJJ	NM:i:1	NH:i:1
HWI-1KL140:55:C20PMACXX:7:2207:9541:161371	0	2	32963057	50	10M430N41M	CAGAAGAACATTAAACAGAGTGGGAACATTACTTTTGATGAGATTGTCAAC	CCCFFFFFHHHHHJJJJ+3CCHIJIIJJJJJJJJJJIIIJJJJJJJHIJJI	NM:i:1	NH:i:1
HWI-1KL140:55:C20PMACXX:7:2207:9540:100341	0	2	32963021	50	46M430N5M	AAAGCCCTCAAGGAGCCCCCGAGAGACAGGAAGAAGCAGAAGAACATTAAA	@@CFFFFFHHHHGJJJJ23CFFHIJJJJI8BHHIJJIJIIJJJJJJIJJJI	NM:i:1	NH:i:1
HWI-1KL140:55:C20PMACXX:7:2207:9435:137231	0	2	32963058	50	9M430N42M	AGAAGAACATTAAACACGGTGGGAACACTACTTTTGATGAGATTGTCAACA	CCCFFFFFHHHHHJJJJ)3CFHHJJII):DGIJJJJJJIJJJJJJJJJIJJ	NM:i:2	NH:i:1
HWI-1KL140:55:C20PMACXX:7:2207:9347:64401	16	2	32961799	50	41M209N5M	CACCATGCCGCCCAAGTGCGACCCCAACGAGGTCAAAGTCGTGTAC	CCCFFFFFHHHHHJJJJ+2BGHJJJJIJJIJJFHHIJJCGHGIIJJ	NM:i:1	NH:i:1
HWI-1KL140:55:C20PMACXX:7:2207:9320:6214	0	2	32963565	50	19M157N32M	TTGGCTAGAGAACTTTCAGGAACTATCAAGGAGATCCTGGGTACTGCACAG	@@@DFFFFDHFGGJJJJ23A<CEFHJGEHIIEBEHGGIDCHBBHGFEAGBF	NM:i:1	NH:i:1
HWI-1KL140:55:C20PMACXX:7:2207:9217:62125	0	2	32962443	50	46M	TGTCTTAGTGAAAAAGGATGTGGAGCCATTGTGGGCAGGCTCCTGT	FFFHHHHHGHIJ+3CHHHIJHJJJIIJJIJJDGIJIJJJJJJJJJH	NM:i:1	NH:i:1
HWI-1KL140:55:C20PMACXX:7:2207:8991:22560	0	2	32963059	50	8M430N43M	GAAGAACATTAAACACAGTGGGAACATTACTTTTGATGAGATTGTCAACAT	BBBFFFFFHHHHHJJJJ23AFHHJJJJJJJJJJJJGIJJJIJJJIIJJJJI	NM:i:0	NH:i:1
HWI-1KL140:55:C20PMACXX:7:2207:8959:77806	0	2	32963045	50	22M430N29M	GACAGGAAGAAGCAGAAGAAAATTAAACACAGTGGGAACATTACTTTTGAT	=@@DDDDDFHFHHIIII+3C+3AFHIIIIIIIIHIIIGIIIIIIIIIIIII	NM:i:1	NH:i:1
HWI-1KL140:55:C20PMACXX:7:2207:8814:60717	0	2	32963058	50	9M430N42M	AGAAGAACATTAAACACTGTGGGAACATTACTTTTGATGAGATTGTCAACA	CCCFFFFFHHHHHJJJJ+4<IHIJJJJJJJJJJJJIJJJJJJJJJIJJJJJ	NM:i:1	NH:i:1
HWI-1KL140:55:C20PMACXX:7:2207:8658:11367	0	2	32963536	50	48M157N3M	ACATTGCCCGGCAGATGGGACACCGGTCTTTGGCTAGAGAACTTTCTGGAA	CCCFFFFFHHHHHJJJJ+2AFGIJJJFHHJJJJJJIJIFHGGIJJJJJJJJ	NM:i:1	NH:i:1
HWI-1KL140:55:C20PMACXX:7:2207:8578:117089	16	2	32963238	50	44M	ATCCCTAAAATCGTGTTAGGGCTGCTGCTGAGGACTTGCTTGTG	CCCFFFFFHHHHHGIIJ23AHHIJJJJ9?*:EHHIIJJJJJIHG	NM:i:1	NH:i:1
HWI-1KL140:55:C20PMACXX:7:2207:8555:70947	0	2	32963059	50	8M430N43M	GAAGAACATTAAACACAGTGGGAACATTACTTTTGATGAGATTGTCAACAT	@@CFFFFFHHHHHJJJJ+3AFHHJJJJIJJJJJJJGIIJJJIJJIJJIJJJ	NM:i:0	NH:i:1
HWI-1KL140:55:C20PMACXX:7:2207:8496:140311	0	2	32963058	50	9M430N42M	AGAAGAACATTAAACACAGTGGGAACATTACTTTTGATGAGATTGTCAACA	@CBFFFFFHHHFGJJJJ+4<FGHGHIJ+<?FGHGJJDHIJJGIIJIIJJJJ	NM:i:0	NH:i:1
HWI-1KL140:55:C20PMACXX:7:2207:8450:173672	16	2	32963566	50	18M157N29M	TGGCTAGAGAACTCTCTGGAACTATCAAGGAGATCCTGGGTACTGCA	DEDFGB?<DFDGI23AFHGAFEH3AFFFEGEH??BFGHGE?DHDFIC	NM:i:1	NH:i:1
HWI-1KL140:55:C20PMACXX:7:2207:8438:51089	0	2	32963059	50	8M430N43M	GAAGAACATTAAACACAGTGGGAACATTACTTTTGATGAGATTGTCAACAT	CBCFFFFFHHHHHJJJJ+4<HHHIJJIJIJJJJJJHIJIJJJJJIIJJJJJ	NM:i:0	NH:i:1
HWI-1KL140:55:C20PMACXX:7:2207:8293:87290	0	2	32963059	50	8M430N43M	GAAGAACATTAAACACAGTGGGAACATTAATTTTGATGAGATTGTCAACAT	@CCFFFFFHFFHHJJJJ+3ADFHGIIJIG*1?FGGIGEIJJHJCDGGIJJG	NM:i:1	NH:i:1
HWI-1KL140:55:C20PMACXX:7:2207:8175:121752	16	2	32961833	50	47M	AAAGTCGGTGCGTGCCCGCGCCGCGCCAGGGTGCTGTCCCGGGGCCT	@CCFADFFAFFHHJJJJ21?FHGIEHG-5(;.?EED@CDFDDDB?BD	NM:i:2	NH:i:1
HWI-1KL140:55:C20PMACXX:7:2207:7975:3552	16	2	32961799	50	41M209N5M	CACCATGCCGCCCAAGTGCGACCCCAACGAGGTCAAAGTCGTGTAC	CCCFFFFFHHHHHJIJH+2@FHIJJJJJJHHIGHIIJGHIJJJJJJ	NM:i:1	NH:i:1
HWI-1KL140:55:C20PMACXX:7:2207:7636:77547	0	2	32963059	50	8M430N43M	GAAGAACATTAAACACAGTGGGAACATTACTTTTGATGAGATTGTCAACAT	CCCFFFFFHHHHHIJJJ23A+<CFGHIIJJJJIJJGIIIJFHHIHIIJJII	NM:i:0	NH:i:1
HWI-1KL140:55:C20PMACXX:7:2207:7543:148652	0	2	32963058	50	9M430N42M	AGAAGAACATTAAACACGGTGGGAACAGTACTTTTGATGAGATTGTCAACA	CCCFFFFFHHHHHJJJJ)3<FHHIJJI9DFHIJJJIDGHIJGJJJFIIIJI	NM:i:2	NH:i:1
HWI-1KL140:55:C20PMACXX:7:2207:7449:142180	0	2	32963059	50	8M430N43M	GAAGAACATTAAACACACTGGGAACATGACTTTTGATGAGATTGTCAACAT	@BBDFFFFHHHHHJJJJ)3AGHIJJJJ+@FHHIJJIIIIJJJJJJJJJJJJ	NM:i:2	NH:i:1
HWI-1KL140:55:C20PMACXX:7:2207:7415:154749	0	2	32963059	50	8M430N43M	GAAGAACATTAAACACAGTGGGAACATTACTTTTGATGAGATTGTCAACAT	CCCFFFFFHHHHHJJJJ+3AFHHJJJJIIJJJJJJHJJJJIJIJIJJJJJJ	NM:i:0	NH:i:1
HWI-1KL140:55:C20PMACXX:7:2207:7352:65192	0	2	32963059	50	8M430N43M	GAAGAACATTAAACACAGTGGGAACATTACTTTTGATGAGATTGTCAACAT	@BCFFFFFHHHHHJJJJ23AHHHJJJJJJJJJJJJHIJJJJJJIGIJJJIJ	NM:i:0	NH:i:1
HWI-1KL140:55:C20PMACXX:7:2207:7227:138137	0	2	32961800	50	40M209N11M	ACCATGCCGCCCAAGTTAGACCCCAACGAGGTCAAAGTCGTGTACCTGAGG	CCCFFFFFHHHHHJJGI24CHHIJJJJ?BGHGHIJJIDEHHIIJJJJIIJJ	NM:i:1	NH:i:1
HWI-1KL140:55:C20PMACXX:7:2207:7209:193298	0	2	32963058	50	9M430N42M	AGAAGAACATTAAACACGGTGGGAACATTACTTTTGATGAGATTGTCAACA	CB@FFFFFGHHHHJJIJ33>FHIHIJJJJIJJJJJJHJJJIJJJJJJJJII	NM:i:1	NH:i:1
HWI-1KL140:55:C20PMACXX:7:2207:7167:111810	0	2	32961803	50	37M209N14M	ATGCCGCCCAAGTTCGAGCCCAACGAGGTTAAAGTCGTGTACCTGAGGTGC	CCCFFFFFHHHHHJHJI+2@GHIJJHHI@)9BGGIGIGHHGIJJJJJJC@@	NM:i:2	NH:i:1
HWI-1KL140:55:C20PMACXX:7:2207:7064:151122	16	2	32963838	50	16M137N30M	AGTGGAGTGCCCAGCTACTTAAGAAGCAACAAGAAAATATTCCAAT	B@BDFFFDHHHGHJJJJ+3CHHGJJJIJJJJIJJJJJGIGIGIJJJ	NM:i:1	NH:i:1
HWI-1KL140:55:C20PMACXX:7:2207:7040:172514	0	2	32963058	50	9M430N42M	AGAAGAACATTAAACACCGTGGGAACATTACTTTTGATGAGATTGTCAACA	CCCFFFFFHHHHHJJJJ+3CFHIJJJJIJJJJJJJJJJJJJJJJJIJJJJI	NM:i:1	NH:i:1
HWI-1KL140:55:C20PMACXX:7:2207:6999:163447	0	2	32963058	50	9M430N42M	AGAAGAACATTAAACACGGTGGGAACATTACTTTTGATGAGATTGTCAACA	CCCFFFFFGHHHHJJJJ1<AFHIJJJJJJIJJJJJIJJJJJJJJJIJJJIJ	NM:i:1	NH:i:1
HWI-1KL140:55:C20PMACXX:7:2207:6852:33346	0	2	32963569	50	15M157N36M	CTAGAGAACTTTCTGGAGCTATCAAGGAGATCCTGGGTACTGCACAGTCTG	CCCFFFFFHHHHHJJJJ24CFHIJJJJIIIIJJJJJJHGIJJJJJJJJJJJ	NM:i:1	NH:i:1
HWI-1KL140:55:C20PMACXX:7:2207:6752:33802	0	2	32963058	50	9M430N42M	AGAAGAACATTAAACACGGTGGGAACATTACTTTTGATGAGATTGTCAACA	CCCFFFFFHHHHHIJJJ)3AFHGIJJHIJJJJJJJIJJJJJIJJJIJIJJI	NM:i:1	NH:i:1
HWI-1KL140:55:C20PMACXX:7:2207:6675:102237	16	2	32963541	50	47M	GCCCGGCAGATGATACACCGGTCTTGGGCTAGAGAACTTTCTGGTAA	FFFFHHHHHJJJJ22AHHHIJDHIJ0?FHIJJJJJJIJJJJJJJIJJ	NM:i:2	NH:i:1
HWI-1KL140:55:C20PMACXX:7:2207:6442:53003	0	2	32962108	50	15M451N27M	GGTCCTCTGGGTCTGTCTCCGAAGAAAGTTGGCGATGACATT	HHHHJJJJ+3CFGGIIIGJIHIIIJJJJGIJJJJIJJJJJII	NM:i:0	NH:i:1
HWI-1KL140:55:C20PMACXX:7:2207:6310:183089	0	2	32963049	50	18M430N33M	GGAAGAAGCAGAAGAACGTTAAACACAGTGGGAACATTACTTTTGATGAGA	BCBFFEFFHGHHHJJJJ23AFHHGIJHF@GGIIIIGIGGIJIJIJIIIHIC	NM:i:1	NH:i:1
HWI-1KL140:55:C20PMACXX:7:2207:6297:36963	0	2	32963057	50	10M430N41M	CAGAAGAACATTAAACAAAGTGGGAACATTACTTTTGATGAGATTGTCAAC	CCCFFFFFHHHHHJJJJ+3AAFHJHHIFHIIJJJJIJGIHIJIJJJIIJJJ	NM:i:1	NH:i:1
HWI-1KL140:55:C20PMACXX:7:2207:6159:103108	16	2	32961799	50	41M209N5M	CACCATGCCGCCCAAGTACGACCCCAACGGGGTCAAAGTCGTGTAC	CCCFFFFFHHHHHIJJI+2CGHIJJJJJIDGHAHIJJJIJJHIIHE	NM:i:2	NH:i:1
HWI-1KL140:55:C20PMACXX:7:2207:5872:31030	0	2	32963058	50	9M430N42M	AGAAGAACATTAAACACGGTGGGAACATTACTTTTGATGAGATTGTCAACA	CCBFFFFFGHHHHJJJJ)3<CHIHIJJJJJJJJJJJIJJJJJJJJIJJIJI	NM:i:1	NH:i:1
HWI-1KL140:55:C20PMACXX:7:2207:5826:6143	0	2	32963058	50	9M430N42M	AGAAGAACATTAAACACGGTGGGAACATTACTTTTGATGAGATTGTCAACA	CCCFFFFFHHHHGJJJJ)3AFHIIJIIJJJJJJJJJGIJJJIIHGHIIGII	NM:i:1	NH:i:1
HWI-1KL140:55:C20PMACXX:7:2207:5711:78696	0	2	32963058	50	9M430N42M	AGAAGAACATTAAACACGGTAGGAACATTACTTTTGATGAGATTGTCAACA	@@@FFFFFFHGHHJJIJ)3<+<CFFHIJJJJJJIJJJJJIIIGIJGHIIJH	NM:i:2	NH:i:1
HWI-1KL140:55:C20PMACXX:7:2207:5474:74655	0	2	32963058	50	9M430N42M	AGAAGAACATTAAACACCGTTGGAACATTACTTTTGATGAGATTGTCAACA	@@@DDDDDFFFFFIIII+<A+<CFHIIIIIIIIIIIFFIIIIIIIIIIIII	NM:i:2	NH:i:1
HWI-1KL140:55:C20PMACXX:7:2207:5329:77082	0	2	32963058	50	9M430N42M	AGAAGAACATTAAACACGGTAGGAACATTACTTTTGATGAGATTGTCAACA	@@@DDDDDHHHHHIIII23A+2AFHIIIIIIIIIIIHIIIIIIIIIIIIII	NM:i:2	NH:i:1
HWI-1KL140:55:C20PMACXX:7:2207:5197:179419	0	2	32963059	50	8M430N43M	GAAGAACATTAAACACATTGGGAACATTACTTTTGATGAGATTGTCAACAT	CCCFFFFFHHHHHJJJI+3AFHIJJIJIJIJJJJIGIIJJJJJJJJJJIJJ	NM:i:1	NH:i:1
HWI-1KL140:55:C20PMACXX:7:2207:5130:88195	16	2	32963061	50	47M	AGAACAGTGAGTCGGCCACACTCCCTGGGCTTCCGCTGCAGTGTGCT	BC@FFFFDHHHHHJJJJ)3AGHIJJIJJJ):BGIIJJJIJJHIGIIJ	NM:i:2	NH:i:1
HWI-1KL140:55:C20PMACXX:7:2207:5007:36926	0	2	32963021	50	46M430N5M	AAAGCCCTCAAGGAGCCACCGAGAGACAGGAAGAAGCAGAAGAACATTAAA	CCCFFFFFHHHHHJJJJ+3CGGIIJJJJJJJJJJJJIJJJJJJJJJJJJJJ	NM:i:0	NH:i:1
HWI-1KL140:55:C20PMACXX:7:2207:4879:72630	0	2	32963553	50	31M157N20M	AGACACCGGTCTTTGGCGAGAGAACTTTCTGGAACTATCAAGGAGATCCTG	@CCFFFFFHFHHHJJJJ22?)1100?FHGJIJJJGIGGGJIIJJIH>FHII	NM:i:1	NH:i:1
HWI-1KL140:55:C20PMACXX:7:2207:4857:188488	0	2	32963058	50	9M430N42M	AGAAGAACATTAAACACGGTGGGAACATTACTTTTGATGAGATTGTCAACA	CCCFFFFFHHHGHJJJJ)<AFHIHIJJIJIJJJJJJIJJJJJJJJIJJJJI	NM:i:1	NH:i:1
HWI-1KL140:55:C20PMACXX:7:2207:4639:81188	0	2	32963056	50	11M430N40M	GCAGAAGAACATTAAACACAATGGGAACATTACTTTTGATGAGATTGTCAA	B@CFFFFFHHHHHJJJJ+3A+<AHHHIJIJJIJJJJJJIJIJJJJJJJJJJ	NM:i:1	NH:i:1
HWI-1KL140:55:C20PMACXX:7:2207:4612:126132	0	2	32963058	50	9M430N42M	AGAAGAACATTAAACACGGTGGGAACAATACTTTTGATGAGATTGTCAACA	@<@A?DDDHHHHHGHHG)3AAFHIGGH)1?FHIHIIII<<FHCHIIGICGG	NM:i:2	NH:i:1
HWI-1KL140:55:C20PMACXX:7:2207:4602:107569	0	2	32963058	50	9M430N42M	AGAAGAACATTAAACACAGTGGGAACATTGCTTTTGATGAGATTGTCAACA	CCCFFFFFHHHHHJJJJ+3AFHIHIJJJJ:CGHIJJIJIJJJJJIJJJJJI	NM:i:1	NH:i:1
HWI-1KL140:55:C20PMACXX:7:2207:4192:128050	0	2	32963059	50	8M430N43M	GAAGAACATTAAACACAGTGGGAACATGACTTTTGATGAGATTGTCAACAT	CCCFFFFFHHHHHJJJJ+4AFHHJJJJ+AFHIJJJGIGJJGIIIHIJGIJJ	NM:i:1	NH:i:1
HWI-1KL140:55:C20PMACXX:7:2207:4095:173034	0	2	32963058	50	51M	AGAAGAACAGTGAGTCGGCCCCACTCCCTGGGTTTCCGCTGCAGTGTGCTA	???D;DDDDDCDD>:AE)3<CCDECD@C9:??DD;?9?DDAACC8788=AD	NM:i:0	NH:i:1
HWI-1KL140:55:C20PMACXX:7:2207:3487:175678	0	2	32963058	50	9M430N42M	AGAAGAACATTAAACACAGTGGGAACATTACTTTTGATGAGATTGTCAACA	CC@FFFFFHHHGHJJJJ+4>FHIHIIJJJIJGJJJJIJJJJJJJIIJJJJJ	NM:i:0	NH:i:1
HWI-1KL140:55:C20PMACXX:7:2207:3432:3798	16	2	32963566	50	18M157N29M	TGGCTAGAGAACTGTCTGGAACTATCAAGGAGATCCTGGGTACTGCA	FFFFHHHHHIJJJ+3AHHJJJJJJIJJJJFIGGIJIIJJJIIJJJJI	NM:i:1	NH:i:1
HWI-1KL140:55:C20PMACXX:7:2207:3172:18556	0	2	32962108	50	15M451N27M	GGTCCTCTGGGTCTGTCTCCGAAGAAAGTTGGCGATGACATT	HHHHJJJJ+3CFHJJJJJJJJJJJIJJJHGIIJJIJJJJJJJ	NM:i:0	NH:i:1
HWI-1KL140:55:C20PMACXX:7:2207:3160:131520	16	2	32961799	50	41M209N5M	CACCATGCCGCCCAAGTGCGACCCCAAGGAGGTCAAAGTCGTGTAC	CCCFFFFFHHHHHIJJI+2CFHIIJJJ0??DHBFHJIHGIIHIHJI	NM:i:2	NH:i:1
HWI-1KL140:55:C20PMACXX:7:2207:2956:88587	0	2	32963059	50	8M430N43M	GAAGAACATTAAACACAGTGGGAACATTAATTTTGATGAGATTGTCAACAT	BCCFFFFFHHHHHJJJJ+3AFHGIGIJII*@EIHIHIIJJIJJJJJFFHIJ	NM:i:1	NH:i:1
HWI-1KL140:55:C20PMACXX:7:2207:2882:186477	0	2	32963548	50	36M157N7M	AGATGAGACACCGGTCTGTGGCTAGAGAACTTTCTGGAACTAT	CCCFFFFFHHHHHJIII22ADHGEGIJIIJHIJJJIJHGJIJJ	NM:i:1	NH:i:1
HWI-1KL140:55:C20PMACXX:7:2207:2798:104234	0	2	32963060	50	7M430N44M	AAGAACATTAAACACAGGGGGAACATTACTTTTGATGAGATTGTCAACATT	@@@??=BDFFFFFEBBF+3<C?CG;?FDE*:??BGFBAB?B@DDFCFFIID	NM:i:1	NH:i:1
HWI-1KL140:55:C20PMACXX:7:2207:2643:83079	0	2	32963059	50	8M430N43M	GAAGAACATTAAACACAATGGGAACATTACTTTTGATGAGATTGTCAACAT	CCCFFFFFHHHHHJJJJ+3AFHIJJJJJJIIJJJJJJIJJJJJJJJJJJJJ	NM:i:1	NH:i:1
HWI-1KL140:55:C20PMACXX:7:2207:2366:139292	0	2	32963058	50	9M430N42M	AGAAGAACATTAAACACGGTGGGAACAATACTTTTGATGAGATTGTCAACA	CCCFFFFFHHHHFIJIG33AFGGIJJI):CDHIIJJJCFDHBBGHJGEIGI	NM:i:2	NH:i:1
HWI-1KL140:55:C20PMACXX:7:2207:2177:198398	0	2	32963547	50	51M	CAGATGAGACACCGGTCATTGGCTAGAGAACTTTCTGGTAAGAGCACGCTA	BCCFFFFFHHGHHJJGI)2AHHJJJIJHHJJJJJIJJJDHIJJJJJJJJJJ	NM:i:1	NH:i:1
HWI-1KL140:55:C20PMACXX:7:2207:21019:137891	16	2	32963060	50	7M430N22M	AAGAACATTAAACACAGTGGGAACATTAC	3AFHIJJJJIJJIJJJJHGHIHGIJIJIJ	NM:i:0	NH:i:1
HWI-1KL140:55:C20PMACXX:7:2207:20951:112876	0	2	32963261	50	33M	GCTGGTGAGGACTTGCTTGTGCCCCAGCCACCC	3AFGICFHHIHIGIIJJJEDFFHJJGFGIJJJI	NM:i:0	NH:i:1
HWI-1KL140:55:C20PMACXX:7:2207:20949:19841	16	2	32961817	50	23M209N5M	CGACCCCAACGAGGTCAAAGTCGTGTAC	2AEHGIJIGJJGHJFFHJJJHGJIIIJJ	NM:i:0	NH:i:1
HWI-1KL140:55:C20PMACXX:7:2207:20886:18592	0	2	32963573	50	11M157N22M	AGAACTTTCTGGAACTATCAAGGAGATCCTGGG	2AAFFHGIIIIIFIIIIIIIGHGIGGGIIIIEH	NM:i:0	NH:i:1
HWI-1KL140:55:C20PMACXX:7:2207:20847:101457	16	2	32963256	50	26M	GGGCTGCTGGTGAGGACTTGCTTGTG	3AGHIJJJJJDFFHJIJIIIIJJJGH	NM:i:0	NH:i:1
HWI-1KL140:55:C20PMACXX:7:2207:20249:112572	0	2	32963553	50	31M157N18M	AGACACCGGTCTTTGGCTAGAGAACTTTCTGGAACTATCAAGGAGATCC	BCCFFFFFHHHHHJJJJ+2AFHHIJJJJJJJJJJJJJJIJJJJIJIJJJ	NM:i:0	NH:i:1
HWI-1KL140:55:C20PMACXX:7:2207:20119:150466	0	2	32963059	50	8M430N43M	GAAGAACATTAAACACAATGGGAACATTACTTTTGATGAGATTGTCAACAT	@CCFDDF?DHDHHIGHI+3<?;?FFHGIGG9?CCB=FH@>GGAGGDCH?@F	NM:i:1	NH:i:1
HWI-1KL140:55:C20PMACXX:7:2207:19818:136568	0	2	32961820	50	51M	CCCCAACGAGGTCAAAGTCGGTGCGTGCCCTCGCCGCGCCCGGGTGCTGTC	CCCFFFFFHHHFFIJJJ23CGGHIJJJJJJJJJJJJJIHHFFDD?@DDDDD	NM:i:0	NH:i:1
HWI-1KL140:55:C20PMACXX:7:2207:19528:90175	0	2	32963059	50	8M430N43M	GAAGAACATTAAACACAGTGGGAACATTACTTTTGATGAGATTGTCAACAT	@CCFFFFFHHHHHJJJI+3AFGHIIJJJJJJJJJIGJJIIJIIIHIIJJJI	NM:i:0	NH:i:1
HWI-1KL140:55:C20PMACXX:7:2207:19409:18348	0	2	32963061	50	6M430N45M	AGAACATTAAACACAGTGGGAACATTACTTTTGATGAGATTGTCAACATTG	@@@FFFFFHHHHGJJIF23<FCHGCHEHIGJJIIEEIGJJIIFIIJGIIII	NM:i:0	NH:i:1
HWI-1KL140:55:C20PMACXX:7:2207:19003:97390	0	2	32963061	50	6M430N45M	AGAACATTAAACACAGTAGGAACATTACTTTTGATGAGATTGTCAACATTG	CCCFFFFFHHHHHJJJH,4AFHIIJJIJJHHIIHIJJJJJJJJIJJJJJJJ	NM:i:1	NH:i:1
HWI-1KL140:55:C20PMACXX:7:2207:18872:164602	0	2	32963059	50	8M430N43M	GAAGAACATTAAACACAGTGGGAACATTACTTTTGATGAGATTGTCAACAT	C@@FFFFFGHHHHIIII23<FHGGHHGI@HHGIIICGBHIGFHHIIIIIEF	NM:i:0	NH:i:1
HWI-1KL140:55:C20PMACXX:7:2207:18839:177955	0	2	32963059	50	8M430N43M	GAAGAACATTAAACACACTGGGAACATTACTTTTGATGAGATTGTCAACAT	@@@DFFFFHHGHHIJJG)3AFHHIIBHHGIIIIJJGED<GIIJJGIIGHHI	NM:i:1	NH:i:1
HWI-1KL140:55:C20PMACXX:7:2207:18834:82765	0	2	32963058	50	9M430N42M	AGAAGAACATTAAACACCGTGGGAACATTACTTTTGATGAGATTGTCAACA	CCCFFFFFHHHHHJJJJ+3<FGIIIJIIJHIIJJIJGJJJJIIIIGIIIIJ	NM:i:1	NH:i:1
HWI-1KL140:55:C20PMACXX:7:2207:18780:124318	0	2	32963059	50	8M430N43M	GAAGAACATTAAACACAGTGGGAACATTACTTTTGATGAGATTGTCAACAT	CCCFFFFFHHHHHJJJI23AHGHIIJJFJIIFGHICHIJIFHIJJJJJIJG	NM:i:0	NH:i:1
HWI-1KL140:55:C20PMACXX:7:2207:18702:179891	0	2	32963041	50	26M430N25M	GAGAGACAGGAAGAAGCCGAAGAACATTAAACACAGTGGGAACATTACTTT	BB@DFFFFHHHHHJJJJ23CGHJJJJJJJJJJIIJJFHIJHIJJJJJJJJJ	NM:i:1	NH:i:1
HWI-1KL140:55:C20PMACXX:7:2207:18602:102959	0	2	32963058	50	9M430N42M	AGAAGAACATTAAACACCGTGGGAACATTTCTTTTGATGAGATTGTCAACA	CCCFFFFFHHHHHJJJJ+3<HHIIJJJJJ1?HHIJIGIJJJJJJJIJJJJJ	NM:i:2	NH:i:1
HWI-1KL140:55:C20PMACXX:7:2207:1838:137971	0	2	32961811	50	29M209N13M	CAAGTTCGGCCCCAACGAGGTCAAAGTCGTGTACCTGAGGTG	HHHHIIIJ22CHIJJJJJFG?FHIJJGIJIJGGHIJGGHHHC	NM:i:1	NH:i:1
HWI-1KL140:55:C20PMACXX:7:2207:18264:148534	0	2	32961833	50	7M209N44M	AAAGTCGTGTACCTGAGATGCACCGGAGGCGAGGTCGGCGCCACATCCGCC	@@CDFFFDFFHHHIBGH+3<FHHIIIIIAEGBHG;CFHBBAACBCCCCCCB	NM:i:1	NH:i:1
HWI-1KL140:55:C20PMACXX:7:2207:18114:128871	0	2	32963463	50	44M	AAGCTGTAAAGGGCCCTGTATTTGCTTTCTGCAGTTAAACACAG	FHHHFHJJJI23:CGGIJFE*:?DHEHGGIJJGIIHIBFFHCGI	NM:i:2	NH:i:1
HWI-1KL140:55:C20PMACXX:7:2207:18110:8801	0	2	32963058	50	9M430N42M	AGAAGAACATTAAACACAGTGGGAACATTACTTTTGATGAGATTGTCAACA	CCBFFFFFHHHHHJJJJ+<AFHIHIJJJJIJIJJJJHIJJJJJJJJJJJIH	NM:i:0	NH:i:1
HWI-1KL140:55:C20PMACXX:7:2207:1785:57943	0	2	32963058	50	9M430N42M	AGAAGAACATTAAACACAGTGGGAACATTACTTTTGATGAGATTGTCAACA	CCCFFFFFHHHHHJJJJ+4AHHIJJJJJJJJJJJJJJJJJJIJJJJJJIJI	NM:i:0	NH:i:1
HWI-1KL140:55:C20PMACXX:7:2207:17685:116214	0	2	32961800	50	40M209N11M	ACCATGCCGCCCAAGTTGGACCCCAACGAGGTCAAAGTCGTGTACCTGAGG	@@@DDDDDAFDHHIIGH+2<CFGIGGIG:DG?DFHIIHEGFF@FAFHIG@7	NM:i:1	NH:i:1
HWI-1KL140:55:C20PMACXX:7:2207:17632:41031	0	2	32963058	50	9M430N42M	AGAAGAACATCAAACACTGTGGGAACATTACTTTTGATGAGATTGTCAACA	@@@DDDDDFF+CFIIII+3<FGIIIIIIIIIIIIIIIIIIIIIIIGIIIII	NM:i:2	NH:i:1
HWI-1KL140:55:C20PMACXX:7:2207:17539:13144	0	2	32962091	50	32M451N15M	CCTTGGCCCCGAAAATCGGTCCTCTGGGTCTGTCTCCGAAGAAAGTT	FFFFHGHHHGIGI)1?CHHCGHIIJJJIGIIIIIJJJGGDHIIJJCE	NM:i:1	NH:i:1
HWI-1KL140:55:C20PMACXX:7:2207:17481:96386	0	2	32963564	50	20M157N31M	TTTGGCTAGAGAACTTTGTGGAACTATCAGGGAGATCCTGGGTACTGCACA	@@@?DDDDCFFDFFFEB+333CFG?F?BB221:?F*1?FFBF9BFDG<DGF	NM:i:2	NH:i:1
HWI-1KL140:55:C20PMACXX:7:2207:17429:153292	0	2	32963059	50	8M430N43M	GAAGAACATTAAACACAATGGGAACATTACTTTTGATGAGATTGTCAACAT	CCCFFFFFHHHHHJJJJ+3AGHIJJJJJJJJJJJJIJJJJJJJJHIIIIJI	NM:i:1	NH:i:1
HWI-1KL140:55:C20PMACXX:7:2207:17170:162595	0	2	32961800	50	40M209N11M	ACCATGCCGCCCAAGTTGGACCCCAACGAGGTCAAAGTCGTGTACCTGAGG	@@CFDDD??FAFHBGFD22<C>GGFCFG6@@)0?@FG@*<7F@@F@C=3@5	NM:i:1	NH:i:1
HWI-1KL140:55:C20PMACXX:7:2207:17141:41935	0	2	32963059	50	51M	GAAGAACAGTTAGTCGGCCCCACTCCCTGGGTTTCCGCTGCAGTGTGCTAC	??@DDBDDHD2<CGHGI23@FHIIIIIGIIIDGHFIGIIGHIIHGHHIIII	NM:i:1	NH:i:1
HWI-1KL140:55:C20PMACXX:7:2207:16976:122050	0	2	32963059	50	8M430N43M	GAAGAACATTAAACACAGTGGGAACATTACTTTTGATGAGATTGTCAACAT	@@@FFFFDDFDFHDGHE+33A@HHEC@+2?CFCE@CGHEGEHIHGGHIIGH	NM:i:0	NH:i:1
HWI-1KL140:55:C20PMACXX:7:2207:16858:182429	16	2	32962121	50	47M	TGGTAAGTCGTCGCTCCGGAGCCGTAGACCTCTAACGTGCATGCTGT	@BCDFFFEHHHHHJJJJ22CGHJJHJJDIJJJJJJJJFHJIJIJIJJ	NM:i:1	NH:i:1
HWI-1KL140:55:C20PMACXX:7:2207:16680:99508	0	2	32961803	50	37M209N14M	ATGCCGCCCAAGTTCGAACCCAACGAGGTGAAAGTCGTGTACCTGAGGTGC	CBCFFFFFHHHHHJIJJ+2CGHGIJJJIH9BFIIIJJJIIIIJHHHIJGHH	NM:i:2	NH:i:1
HWI-1KL140:55:C20PMACXX:7:2207:16638:60475	0	2	32963058	50	9M430N42M	AGAAGAACATTAAACACGGTGGGAACATTACTTTTGATGAGATTGTCAACA	CCCFFFFFGHHHHJJJJ)3AFHIJJJJJJJJJJJJJJJJJJJJJJIJIJJG	NM:i:1	NH:i:1
HWI-1KL140:55:C20PMACXX:7:2207:16559:23434	0	2	32963565	50	19M157N32M	TTGGCTAGAGAACTTTCAGGAACTATCAAGGAGATCCTGGGTACTGCACAG	@@@DDDDDF??CHGGIF,3AFHIGHI@HHIIGG?CGGEGFH:BBDHHDFFE	NM:i:1	NH:i:1
HWI-1KL140:55:C20PMACXX:7:2207:16514:147030	0	2	32963553	50	31M157N20M	AGACACCGGTCTTTGGCGAGAGAACTTTCTGGAACTATCAAGGAGATCCTG	CCCFFFFFHHHHHJJJJ)2?FHHIIJIJJJJJHIJJGJJJJJJJJJJJJJJ	NM:i:1	NH:i:1
HWI-1KL140:55:C20PMACXX:7:2207:16478:112781	0	2	32963058	50	9M430N42M	AGAAGAACATTAAACACAGTGGGAACATTGCTTTTGATGAGATTGTCAACA	CCCFFFFFHHHHHJJJJ23AFHIGJJJJJ*@HIJJJJJJJIJJJJJJJJJI	NM:i:1	NH:i:1
HWI-1KL140:55:C20PMACXX:7:2207:16469:185846	0	2	32963059	50	8M430N43M	GAAGAACATTAAACACAGTGGGAACATTACTTTTGATGAGATTGTCAACAT	CCCFFFFFHGHHHIIIG+3AFHIIIIIIIIIIIIIHIIIIHIIIIIIIIII	NM:i:0	NH:i:1
HWI-1KL140:55:C20PMACXX:7:2207:16418:159836	0	2	32963570	50	14M157N37M	TAGAGAACTTTCTGGAAGTATCAAGGAGATCCTGGGTACTGCACAGTCTGT	CCCFFFFFHHHHHJJJJ+3CJHHJJJJJHIJJJJJJHIJIIJJJJJHIIJI	NM:i:1	NH:i:1
HWI-1KL140:55:C20PMACXX:7:2207:16386:130614	0	2	32963051	50	16M430N35M	AAGAAGCAGAAGAACATAAAACACAGTGGGAACATTACTTTTGATGAGATT	@@@DDDDDDHHF;BD@B+3<CHEHGHFHG=FH<?<@GFEFHGEHD@GCHIF	NM:i:1	NH:i:1
HWI-1KL140:55:C20PMACXX:7:2207:16268:167296	0	2	32963453	50	40M	AAGACAAGGGAAGCTGTAAAAGGCCCTGTACTTGCTTTCT	HGIJII+3CGGGIIIIHIJJIJJIJJJIGJJJJIJJJJJJ	NM:i:1	NH:i:1
HWI-1KL140:55:C20PMACXX:7:2207:16149:51394	0	2	32963059	50	8M430N43M	GAAGAACATTAAACACAGTGGGAACATTACTTTTGATGAGATTGTCAACAT	@BCFFFFFHHHHHJJJJ+3AFHHJJJJJJJJJJJJIIJJJJJJJIJJJJIJ	NM:i:0	NH:i:1
HWI-1KL140:55:C20PMACXX:7:2207:16138:63367	0	2	32961803	50	37M209N11M	ATGCCGCCCAAGTTCGAGCCCAACGAGGTCAAAGTCGTGTACCTGAGG	@@@DADADFDCD<E2<E22?F?8886:@0BGI48*96CA(8@FFI3=D	NM:i:1	NH:i:1
HWI-1KL140:55:C20PMACXX:7:2207:16126:196995	0	2	32963058	50	9M430N42M	AGAAGAACATTAAACACGGTGGGAACATTACTTTTGATGAGATTGTCAACA	CCCFFFFFHHHHHJJJJ13AFHIIJJJJJJJJJIJJJJJJJJJJJJJJJJJ	NM:i:1	NH:i:1
HWI-1KL140:55:C20PMACXX:7:2207:16034:200088	16	2	32963042	50	25M430N22M	AGAGACAGGAAGAAGCAGAAGAACATTAAACACAGTGGGAACATTAC	BC@FFFFFHHHHHJJJI+3AFHIJJJJHIJJJJJJGHIJFIJJJJJJ	NM:i:0	NH:i:1
HWI-1KL140:55:C20PMACXX:7:2207:16010:176337	0	2	32963059	50	8M430N43M	GAAGAACATTAAACACAATGGGAACATTACTTTTGATGAGATTGTCAACAT	<@@DDD;DFFFFFFGFI+3<FFAG?EHEBBDFFGI7B9DGI<FF::D<DGE	NM:i:1	NH:i:1
HWI-1KL140:55:C20PMACXX:7:2207:15936:177276	0	2	32963553	50	31M157N20M	AGACACCGGTCTTTGGCGAGAGAACTTTCTGGAACTATCAAGGAGATCCTG	==@BD;DDA<CCDDGFE12:8C?9??B?BBDB99?B?9DFDFFCC@C@FED	NM:i:1	NH:i:1
HWI-1KL140:55:C20PMACXX:7:2207:15860:76815	0	2	32963058	50	9M430N42M	AGAAGAACATTAAACACGGTGGGAACATTACTTTTGATGAGATTGTCAACA	@B@FFFFFHHHHHJJJJ13<HHHHIJJJJGHIHIJJGIIJIJJJJGJJJIG	NM:i:1	NH:i:1
HWI-1KL140:55:C20PMACXX:7:2207:15784:185039	0	2	32961812	50	51M	AAGTTCGACCCCAACGAGGTCAAAGTCGGTGCGTGCCCTCGCCGCGCCCGG	CCCDFFFFHHHHHJJJJ)2:CGIJIDHGF?FGIHIJJJJJIIJEFDDDDDD	NM:i:0	NH:i:1
HWI-1KL140:55:C20PMACXX:7:2207:15538:66093	0	2	32963058	50	9M430N42M	AGAAGAACATTAAACACCGTGGGAACATTACTTTTGATGAGATTGTCAACA	CCBFFFFFHHHHHJJIJ23<FHGHHIJJJIJJJJJJHIJJIIJIJJJJJJI	NM:i:1	NH:i:1
HWI-1KL140:55:C20PMACXX:7:2207:1553:28739	0	2	32963553	50	31M157N20M	AGACACCGGTCTTTGGCGAGAGAACTTTCTGGAACTATCAAGGAGATCCTG	CCCFFFFFHHHHHJJIJ)2?FGGIJJJJJJJFIJJJIJIIJJJFHGIIJJJ	NM:i:1	NH:i:1
HWI-1KL140:55:C20PMACXX:7:2207:15529:179405	0	2	32963041	50	26M430N25M	GAGAGACAGGAAGAAGCGGAAGAACATTAAACACAGTGGGAACATTACTTT	@CCFDFFFHGGHHJIII)3CGIJIJJIIIJIIJIIFHIIJIJJJJJJJJIJ	NM:i:1	NH:i:1
HWI-1KL140:55:C20PMACXX:7:2207:15442:65748	0	2	32963057	50	10M430N41M	CAGAAGAACATTAAACAGAGTGGGAACATTACTTTTGATGAGATTGTCAAC	CC@FFFFFHHHHHJJJJ23CHHHIJIJGIIIIIJJJJJJJJJJJJJJJJJI	NM:i:1	NH:i:1
HWI-1KL140:55:C20PMACXX:7:2207:1527:193759	0	2	32963058	50	9M430N42M	AGAAGAACATTAAACACGGTGGGAACATTACTTTTGATGAGATTGTCAACA	@@@FFFFFHHHFHJIJI)3<CEHFHIJIHGIJIIGJFHHJIHIIIJJIIJG	NM:i:1	NH:i:1
HWI-1KL140:55:C20PMACXX:7:2207:14979:147673	0	2	32963060	50	7M430N44M	AAGAACATTAAACACAGTGGGAACATTACTTTTGATGAGATTGTCAACATT	CCCFFFFFHHHHHJJJJ+3AGHIJJJIIJJIJJIIJJJJIJJJFIIIIJJJ	NM:i:0	NH:i:1
HWI-1KL140:55:C20PMACXX:7:2207:14894:71220	0	2	32963058	50	9M430N42M	AGAAGAACATTAAACACGGTGGGAACATTACTTTTGATGAGATTGTCAACA	@@@BDBDD>CCFDEFH@)33AC@F@F3::??CGHIC;FBGF<BB<98DBFG	NM:i:1	NH:i:1
HWI-1KL140:55:C20PMACXX:7:2207:14790:181738	0	2	32962096	50	47M	GCCCCGAAGATCGCTCCTCTGGGTCTGGTAAGTCGTCGCTCCCGAGC	FFFFHHHHHIJJJ+2@FHIIJJJCFHIJFHIJIJJIIIJJJJJJIHH	NM:i:1	NH:i:1
HWI-1KL140:55:C20PMACXX:7:2207:14770:161910	0	2	32963058	50	9M430N42M	AGAAGAACATTAAACACAGTGGGAACATTACTTTTGATGAGATTGTCAACA	@@@DDFFFDGHHHIGFH+3<CEHDHHIIIIFIIFGIGHGIDF?DEBGGDFG	NM:i:0	NH:i:1
HWI-1KL140:55:C20PMACXX:7:2207:1453:153162	0	2	32963058	50	51M	AGAAGAACAGTGAGTCGGCCCCACTCCCTGGGTTTCCGCTGCAGTGTGCTA	@@CFFDFEBFDFHIEHB23@EFHHHIBDHIFG?FCFF6@D<GIGCHEHAAC	NM:i:0	NH:i:1
HWI-1KL140:55:C20PMACXX:7:2207:14514:78220	0	2	32963553	50	51M	AGACACCGGTCTTTGGCGAGAGAACTTTCTGGTAAGAGCACGCTATTTTCC	B@CFFFFFHFHHHJJIJ)2?GHIJJJJIJJJJGIJJJJJJJJJIJJJJJJJ	NM:i:1	NH:i:1
HWI-1KL140:55:C20PMACXX:7:2207:14452:63658	0	2	32963031	50	36M430N15M	AGGAGCCACCGAGAGACGGGAAGAAGCAGAAGAACATTAAACACAGTGGGA	@@@DDFFFGHHDDHGHI22?FGIGGEGGGBGHGHIGIGGIJJIJIHEHJII	NM:i:1	NH:i:1
HWI-1KL140:55:C20PMACXX:7:2207:14410:24278	0	2	32961833	50	7M209N44M	AAAGTCGTGTACCTGAGGTGCACCGGAGGCGAGGTCGGCGCCACATCCGCC	B@CFDFFFHHHHGIJJJ+3AFHIJJJJJJIIHJJAHIJBEDDDDDDCCDDD	NM:i:0	NH:i:1
HWI-1KL140:55:C20PMACXX:7:2207:14294:178309	0	2	32963059	50	8M430N43M	GAAGAACATTAAACACAGTGGGAACATTACTTTTGATGAGATTGTCAACAT	@@CDFDDDHHHHHIIGJ+3<CEFGGIGGHIJJJJJCGIIIIJJIGIFIHIH	NM:i:0	NH:i:1
HWI-1KL140:55:C20PMACXX:7:2207:14289:73649	0	2	32963058	50	9M430N42M	AGAAGAACATTAAACACCGTGGGAACATTACTTTTGATGAGATTGTCAACA	CCCFFFFFHHHHHIIIJ+3AFHIJJIHIIIIJJJJIIJIJJJJJJHIJIII	NM:i:1	NH:i:1
HWI-1KL140:55:C20PMACXX:7:2207:14271:175553	0	2	32963582	50	2M157N49M	TGGAACTATCAAGGAGAACCTGGGTACTGCACAGTCTGTGGGCTGCAATGT	CCCFFFFFHHHHHJJJJ+3AGHJJGHIJJJJJJJJIJJIIJJJJJJJJJJI	NM:i:1	NH:i:1
HWI-1KL140:55:C20PMACXX:7:2207:13987:185325	0	2	32963059	50	8M430N43M	GAAGAACATTAAACACAGTGGGAACATTACTTTTGATGAGATTGTCAACAT	CCCFFFFFHHHHHJJJJ23AGHIJJJJIJJJJJJJIJJJJIJJJHIIJJJJ	NM:i:0	NH:i:1
HWI-1KL140:55:C20PMACXX:7:2207:13953:95474	0	2	32963060	50	7M430N44M	AAGAACATTAAACACAGGGGGAACATTACGTTTGATGAGATTGTCAACATT	@CCFFFFFHHHHHJJJJ+3CGFHIHIIJJ0?HHJIJIJIJJJIJJJJJJJJ	NM:i:2	NH:i:1
HWI-1KL140:55:C20PMACXX:7:2207:13828:168906	0	2	32963058	50	9M430N42M	AGAAGAACATTAAACACAGTGGGAACATTACTTTTGATGAGATTGTCAACA	CCBFFFFFHHHHHJJJJ+3<FHIHIJJJJHHIJJJJHIIJJJJJJIJJJJI	NM:i:0	NH:i:1
HWI-1KL140:55:C20PMACXX:7:2207:13822:88314	16	2	32961799	50	41M209N5M	CACCATGCCGCCCAAGTGCGACCCCAACGAGGTCAAAGTCGTGTAC	@CCDFFFFHGGHHIJJH22?CFHIJIGII000-8BCHICCFGIDCG	NM:i:1	NH:i:1
HWI-1KL140:55:C20PMACXX:7:2207:13734:110629	0	2	32961877	50	46M	CCTGGCGGGTCTGCCTTGGGCCTTGGCTGCCACGTGTGTAAGAGGG	DADF=?FFFDFF)/=BFF<FFB;;).77?E6;BBDC(;(5;@>>@@	NM:i:1	NH:i:1
HWI-1KL140:55:C20PMACXX:7:2207:13693:111442	0	2	32963583	50	1M157N22M	GGAACTATCAAGGAGATGCTGGG	???DDDDDDDDDDE:CE+3<:AF	NM:i:1	NH:i:1
HWI-1KL140:55:C20PMACXX:7:2207:13653:98851	0	2	32963021	50	46M430N5M	AAAGCCCTCAAGGAGCCGCCGAGAGACAGGAAGAAGCAGAAGAACATTAAA	@@@;DDDDFFFF>EFGI23@EHHB?6BGF6?FDCGHGID>@;@DEGGEAEA	NM:i:1	NH:i:1
HWI-1KL140:55:C20PMACXX:7:2207:13625:135010	0	2	32963058	50	9M430N42M	AGAAGAACATTAAACACTGTGGGAACAGTACTTTTGATGAGATTGTCAACA	@@@DDDDEBHHFFHGHI+3AIH@EEFH+<CE<?CG@EI<DHDHGEDF<?D?	NM:i:2	NH:i:1
HWI-1KL140:55:C20PMACXX:7:2207:13556:54404	0	2	32963059	50	8M430N43M	GAAGAACATTAAACACAATGGGAACATTACTTTTGATGAGATTGTCAACAT	?@@B?BDDDA?DBDCEB+3+AFFBGH<EH9B@?<DFGHBFFDDBHEHGGB?	NM:i:1	NH:i:1
HWI-1KL140:55:C20PMACXX:7:2207:13477:193592	0	2	32963058	50	9M430N42M	AGAAGAACATTAAACACGGTGGGAACATTACTTTTGATGAGATTGTCAACA	CCCFFFFFGHHHHJJJJ33AHHIGIJJJJJJJJJJJIJJJJJJJJJJJJJJ	NM:i:1	NH:i:1
HWI-1KL140:55:C20PMACXX:7:2207:1343:68376	0	2	32963058	50	9M430N42M	AGAAGAACATTAAACACCGTGGGAACATTACTTTTGATGAGATTGTCAACA	CCCFFFFFHHHGHIIII+3<FHHCGGIIIIGBFFHICHFIIIIIIIIIIII	NM:i:1	NH:i:1
HWI-1KL140:55:C20PMACXX:7:2207:13337:134817	0	2	32963058	50	9M430N42M	AGAAGAACATTAAACACGGTGGGAACAGTACTTTTGATGAGATTGTCAACA	CCCFFFFFHHHHHJJIJ2<AFHIJJJJ1?GHIJJJJIJJJJIJJJIJJJJI	NM:i:2	NH:i:1
HWI-1KL140:55:C20PMACXX:7:2207:13219:22276	0	2	32963850	50	4M137N47M	AGCTAGTTAAGAAGCAAGAAGAAAATATTCCAATAAAAGACTATCTGATAA	@@@FFFDDFHFGHJIGH23AFGIJJIJJJJIIGIIJIJIIJIIIGHHIGJJ	NM:i:1	NH:i:1
HWI-1KL140:55:C20PMACXX:7:2207:13056:76010	0	2	32963063	50	4M430N47M	AACATTAAACACAGTGGCAACATTACTTTTGATGAGATTGTCAACATTGCC	@CCDFFEFFHHHHJGEH+3CGHJIJJJJJJJJJJJJJJIJHJJJJIJJJJJ	NM:i:1	NH:i:1
HWI-1KL140:55:C20PMACXX:7:2207:12767:46237	0	2	32963061	50	6M430N45M	AGAACATTAAACACAGTCGGAACATTACTTTTGATGAGATTGTCAACATTG	CCCFFFFFHHHHHJIJF23CGHIJJJJJJJJJJJJJJJIJJJJIJJJJJJJ	NM:i:1	NH:i:1
HWI-1KL140:55:C20PMACXX:7:2207:12665:74742	0	2	32963570	50	14M157N37M	TAGAGAACTTTCTGGAAATATCAAGGAGATCCTGGGTACTGCACAGTCTGT	CBCFFFFFHHHHHJJJJ23CIHJJIJJJIJJJJJJJIJJJIJJJJJHIJJJ	NM:i:1	NH:i:1
HWI-1KL140:55:C20PMACXX:7:2207:12209:74044	0	2	32962501	50	51M	AGGGCTGGCGGTGAGCTGGAAGGTCCTGGCTTCAACTTTGGGCACATGGTA	CCCFFFFFGHHFHJJJJ*1CGHJDHHJJJIJJIIJJJJJFIJJJJJJJJCE	NM:i:1	NH:i:1
HWI-1KL140:55:C20PMACXX:7:2207:12142:166536	16	2	32963566	50	18M157N29M	TGGCTAGAGAACTGTCTGGAACTATCAAGGAGATCCTGGGTACTGCA	FFFFHHHHHJJJJ23AHHIIJJJGHHIJJGJJIJJJIJJJGIIIJJJ	NM:i:1	NH:i:1
HWI-1KL140:55:C20PMACXX:7:2207:12046:31539	0	2	32963060	50	7M430N44M	AAGAACATTAAACACAGCGGGAACATTACTTTTGATGAGATTGTCAACATT	CCCFFFFFHHHHGJJIJ23CFGHJIJJJJJJJJJIJJJJJJJJHIIJIJJJ	NM:i:1	NH:i:1
HWI-1KL140:55:C20PMACXX:7:2207:11974:29580	16	2	32961799	50	41M209N5M	CACCATGCCGCCCAAGTGCGACCCCAACGAGGTCAAAGTCGTGTAC	@CCFDFFFHHGHHJJJG22@GHIJJJJJJFIJ<FBFHF@FHIJJEI	NM:i:1	NH:i:1
HWI-1KL140:55:C20PMACXX:7:2207:11751:95651	0	2	32963474	50	47M	GGCCCTGTACTTGGTTTCTGCAGTTTAACACAGTGGGAACATTACTT	FFDFHHHHHEIIJ+3CFHHHIIJHI+:CGHIJJIGHIHGEHIIIIJJ	NM:i:2	NH:i:1
HWI-1KL140:55:C20PMACXX:7:2207:11745:82399	0	2	32961972	50	51M	CCCGGGACATCTGAAGCGCGACGGCAGCGCGCAGGGCGGCCTGCGCCGCAG	@@CFFFDFGHFHDEGHI)1@?@FGAFEGBHBECB?BBBCB67?B:BBBCCC	NM:i:1	NH:i:1
HWI-1KL140:55:C20PMACXX:7:2207:11700:136563	0	2	32963058	50	9M430N42M	AGAAGAACATTAAACACCGTGGGAACACTACTTTTGATGAGATTGTCAACA	@CCFDEFFHHFHGIIJJ+3<CGIGIJI):CGGJJJJHIIJJIIJJIIJJII	NM:i:2	NH:i:1
HWI-1KL140:55:C20PMACXX:7:2207:11613:47944	0	2	32963058	50	9M430N42M	AGAAGAACATTAAACACAGTGGGAACATTACTTTTGATGAGATTGTCAACA	CCCFFFFFHHHHHJJJJ+3<HHIIJJJJJFIIJJJIGIJJJIJJJHIIJJI	NM:i:0	NH:i:1
HWI-1KL140:55:C20PMACXX:7:2207:11504:177168	0	2	32963058	50	9M430N42M	AGAAGAACATTAAACACGGTGGGAACATTACTTTTGATGAGATTGTCAACA	CCCFFFFFHHHHHJJJJ)3AFHIIIJJIIJIJJJJJJJJIJIIIIHIGIJI	NM:i:1	NH:i:1
HWI-1KL140:55:C20PMACXX:7:2207:11472:66805	0	2	32963060	50	7M430N44M	AAGAACATTAAACACAGGGGGAACATTACTTTTGATGAGATTGTCAACATT	CCCFFFFFHHHHHJJJJ+3CGGIJJJJJJJJJJJIJJFGIJJJIJIIJIJJ	NM:i:1	NH:i:1
HWI-1KL140:55:C20PMACXX:7:2207:11421:180616	0	2	32963058	50	9M430N42M	AGAAGAACATTAAACACGGTGGGAACATTACTTTTGATGAGATTGTCAACA	BCBFFFFFHHHFHJJJJ23<CGIIIIIJJJJJJJJJIIJIJIIJJJJIJJI	NM:i:1	NH:i:1
HWI-1KL140:55:C20PMACXX:7:2207:11357:60284	0	2	32963058	50	9M430N42M	AGAAGAACATTAAACACGGTGGGAACATTACTTTTGATGAGATTGTCAACA	@C@FFFFFHHHHHJJJJ33AFHHGHGIJJJJJJJJJIJIJJGJIJIJJIJJ	NM:i:1	NH:i:1
HWI-1KL140:55:C20PMACXX:7:2207:11216:153349	16	2	32963582	50	38M	TGGTAAGAGCACGCTATGTTCCCTGAGTGGTGGCTGCC	CCCDFFFFHHHHHJJJJ+4AHHJJJHJEHHCGIIJIJJ	NM:i:1	NH:i:1
HWI-1KL140:55:C20PMACXX:7:2207:10265:4730	0	2	32962656	50	17M312N34M	AGAACAGACAGGCCCAGTTCGAGGTGGTGCCTTCTGCCTCAGCCCTGATCA	CCCFFFFFHHGHHJJJJ+3CFHJJEGIDGHJIJJJIJIIIJIIIJJJIJJJ	NM:i:1	NH:i:1
HWI-1KL140:55:C20PMACXX:7:2207:10186:111172	0	2	32961800	50	40M209N11M	ACCATGCCGCCCAAGTTTGACCCCAACGAGGTCAAAGTCGTGTACCTGAGG	@@CFFFFFHHHHHIJIJ22AFHHIHGIIJ?D)?FHCFBFHFGCFHIGHIIJ	NM:i:1	NH:i:1
HWI-1KL140:55:C20PMACXX:7:2206:9780:182351	16	2	32963580	50	4M157N29M	TCTGGAACTATCAAGGAGATCCTGGGTACTGCA	3AFHIIHIJJIJJJJJJJIJJJJJJIGHJJIJJ	NM:i:0	NH:i:1
HWI-1KL140:55:C20PMACXX:7:2206:9523:110708	0	2	32963066	50	1M430N32M	ATTAAACACAGTGGGAACATTACTTTTGATGAG	3AFHIJJJJJJHIJJJJJJJJIJJJJJJJJJJJ	NM:i:0	NH:i:1
HWI-1KL140:55:C20PMACXX:7:2206:9358:144400	0	2	32963059	50	8M430N25M	GAAGAACATTAAACACAGTGGGAACATTACTTT	3AFGHJHIJIJJJIIIJJEHIJIIJJJIJJJJJ	NM:i:0	NH:i:1
HWI-1KL140:55:C20PMACXX:7:2206:8786:113231	0	2	32963569	50	15M157N18M	CTAGAGAACTTTCTGGAACTATCAAGGAGATCC	2AHHIJGIJJJJIJIJIJJJIGIIJJJJJIIGH	NM:i:0	NH:i:1
HWI-1KL140:55:C20PMACXX:7:2206:8663:30283	0	2	32963039	50	28M430N5M	CCGAGAGACAGGAAGAAGCAGAAGAACATTAAA	3AGHIHJJJJJJJJJJJIJJJJJJIJJJJJJJJ	NM:i:0	NH:i:1
HWI-1KL140:55:C20PMACXX:7:2206:8532:106904	0	2	32963575	50	9M157N24M	AACTTTCTGGAACTATCAAGGAGATCCTGGGTA	3AFGIJIJJJIJJJIIIJJJJJIGIIJJJJJIJ	NM:i:0	NH:i:1
HWI-1KL140:55:C20PMACXX:7:2206:8481:183614	0	2	32963064	50	3M430N30M	ACATTAAACACAGTGGGAACATTACTTTTGATG	3ACFHIGJJJJJJHHIDBGHIGHIJJIIJJJJG	NM:i:0	NH:i:1
HWI-1KL140:55:C20PMACXX:7:2206:8269:99186	0	2	32963037	50	30M430N3M	CACCGAGAGACAGGAAGAAGCGGAAGAACATTA	3AGHIHHGIJJIJIJJJIJJI(7@GGGIIIJJH	NM:i:1	NH:i:1
HWI-1KL140:55:C20PMACXX:7:2206:7484:148697	0	2	32963571	50	13M157N20M	AGAGAACTTTCTGGAACTATCAAGGAGATCCTG	2AFHIJJJJJJJJJJJJIJJJJJJJJJIJJJJJ	NM:i:0	NH:i:1
HWI-1KL140:55:C20PMACXX:7:2206:7091:58272	16	2	32961817	50	23M209N5M	CGACCCCAACGAGGTCAAAGTCGTGTAC	2<??EDBFDD@GE@7?DGIC8=;CGDHI	NM:i:0	NH:i:1
HWI-1KL140:55:C20PMACXX:7:2206:6847:58640	16	2	32961817	50	23M209N5M	CGACCCCAACGAGGTCAAAGTCGTGTAC	2AGHIJIJJJJIJJFGHIIHFHGHIJJJ	NM:i:0	NH:i:1
HWI-1KL140:55:C20PMACXX:7:2206:6807:82412	16	2	32963580	50	4M157N29M	TCTGGAACTATCAAGGAGATCATGGGTACTGCA	3<ABEGIHIGGCEGGFEGGCC*0?BFBGG<BFB	NM:i:1	NH:i:1
HWI-1KL140:55:C20PMACXX:7:2206:6448:82324	0	2	32961821	50	19M209N14M	CCCAACGAGGTCAAAGTCGTGGACCTGAGGTGC	4?EHIHIGIIDGHIJIDHICEGIIJJJJIJJHH	NM:i:1	NH:i:1
HWI-1KL140:55:C20PMACXX:7:2206:6230:106135	0	2	32962110	50	33M	TCCTCTGGGTCTGGTAAGTCGTCGCTCCCGAGC	2:C@@G@?F)?:DFBGCCBDF?DAGIGEHGGHD	NM:i:0	NH:i:1
HWI-1KL140:55:C20PMACXX:7:2206:5401:162596	0	2	32961821	50	19M209N14M	CCCAACGAGGTCAAAGTCGTGTACCTGAGGTGC	4@GHJJJIJIFHIJJJJJJIJHIJJIHIJIBCG	NM:i:0	NH:i:1
HWI-1KL140:55:C20PMACXX:7:2206:5237:183747	0	2	32963552	50	32M157N1M	GAGACACCGGTCTTTGGCTAGAGAACTTTCTGG	2CFFHIJJJJGHIJJJJIJJJIJIJJIJJJJIJ	NM:i:0	NH:i:1
HWI-1KL140:55:C20PMACXX:7:2206:5004:57569	0	2	32963572	50	12M157N21M	GAGAACTTTCTGGAACTATCAAGGAGATCCTGG	2AFHIJJJJJJJJIJJJJJJJJJJJJJJJJJJJ	NM:i:0	NH:i:1
HWI-1KL140:55:C20PMACXX:7:2206:4673:25365	0	2	32963059	50	8M430N25M	GAAGAACATTAAACACAGTGGGAACATTACTTT	3AFHIJJJJIJJJJJJJJFHIGHIIJJJJJJJJ	NM:i:0	NH:i:1
HWI-1KL140:55:C20PMACXX:7:2206:4659:10361	16	2	32963079	50	29M	CACTCCCTGGGTTTCCGCTGCAGTGTGCT	3AFHIIJJJJJHIJJJJJJIJGIIJJJJJ	NM:i:0	NH:i:1
HWI-1KL140:55:C20PMACXX:7:2206:4460:108732	0	2	32962483	50	29M	TCCTGTGGGACGGTGAGGAGGGCTGGCGG	3AGHIHGIIHHIJ?FDHIEHJIIIJEDHF	NM:i:0	NH:i:1
HWI-1KL140:55:C20PMACXX:7:2206:4081:78315	0	2	32961818	50	22M209N11M	GACCCCAACGAGGTCAAAGTCGTGTACCTGAGG	2AFHIJJJJJGHI@GHGGHBF(7B@FHIJJIIJ	NM:i:0	NH:i:1
HWI-1KL140:55:C20PMACXX:7:2206:3453:68006	0	2	32963258	50	33M	GCTGCTGGTGAGGACTTGCTTGTGCCCCAGCCA	3AGHIIIJFHHIIHIJJIJJJ*:?FHIJJGIJI	NM:i:0	NH:i:1
HWI-1KL140:55:C20PMACXX:7:2206:3378:93190	16	2	32963051	50	16M430N3M	AAGAAGCAGAAGAACATTA	2AECEGGIJIJGHIJJIII	NM:i:0	NH:i:1
HWI-1KL140:55:C20PMACXX:7:2206:3214:183882	0	2	32963039	50	28M430N5M	CCGAGAGACAGGAAGAAGCAGAAGAACATTAAA	3<C=FHHGHGGIIIIIIGGIIIEHEEHCEGIII	NM:i:0	NH:i:1
HWI-1KL140:55:C20PMACXX:7:2206:2690:26780	0	2	32963066	50	1M430N32M	ATTAAACACAGTGGGAACATTACTTTTGATGAG	3AFHIJJJJJJHIJIJJJJJJIJJJJJJHIIJJ	NM:i:0	NH:i:1
HWI-1KL140:55:C20PMACXX:7:2206:20783:185279	16	2	32963457	50	23M	CAGGGGAAGCTGTAAAAGGCCCT	3CGIJJHIJJJJIJJIJJJJJJI	NM:i:0	NH:i:1
HWI-1KL140:55:C20PMACXX:7:2206:20634:140812	0	2	32963569	50	15M157N17M	CTAGAGAACTTTCTGGAACTATCAAGGAGATC	2<C;;BB>D@FE?FHG9?BF9?BFGGE>FI@G	NM:i:0	NH:i:1
HWI-1KL140:55:C20PMACXX:7:2206:20421:167344	0	2	32963566	50	18M157N7M	TGGCTAGAGAACTTTCTGGAACTAT	2AGHJJJJIIJJJJJJJJIJJIJJJ	NM:i:0	NH:i:1
HWI-1KL140:55:C20PMACXX:7:2206:20116:160545	0	2	32962117	50	6M451N27M	GGTCTGTCTCCGAAGAAAGTTGGCGATGACATT	3AFHHIIJJJJJIGHHIJJGIIIJJJJJJJIJI	NM:i:0	NH:i:1
HWI-1KL140:55:C20PMACXX:7:2206:19977:44137	0	2	32963261	50	33M	GCTGGTGAGGACTTGCTTGTGCCCCAGCCACCC	3<FFG;BHC@FFHCFHHIBDAF@FGG?@FHGGG	NM:i:0	NH:i:1
HWI-1KL140:55:C20PMACXX:7:2206:19635:43227	16	2	32961817	50	23M209N5M	CGACCCCAACGAGGTCAAAGTCGTGTAC	2AEHIJGGJJJIJI?DGHIIDHIHIIJJ	NM:i:0	NH:i:1
HWI-1KL140:55:C20PMACXX:7:2206:19349:24107	16	2	32961850	50	23M	TCGCCGCGCCCGGGTGCTGTCCC	2A?FGIIIHIJIIJ@EFHHHFFF	NM:i:0	NH:i:1
HWI-1KL140:55:C20PMACXX:7:2206:18903:135168	0	2	32963571	50	13M157N20M	AGAGAACTTTCTGGAACTATCAAGGAGATCCTG	2AFHIIJJJJJJIJJJJJJJJJJJJIJJJJJJJ	NM:i:0	NH:i:1
HWI-1KL140:55:C20PMACXX:7:2206:18714:153332	0	2	32962117	50	6M451N27M	GGTCTGTCTCCGAAGAAAGTTGGCGATGACATT	4AFHIIFHJJJJIIIJJJJ?FFHJJIJJJJJJJ	NM:i:0	NH:i:1
HWI-1KL140:55:C20PMACXX:7:2206:18609:75180	16	2	32961817	50	23M209N5M	CGACCCCAACGAGGTCAAAGTGGTGTAC	2CGHJJJJJJIIJJDHIIJIC)=BFGHG	NM:i:1	NH:i:1
HWI-1KL140:55:C20PMACXX:7:2206:18518:112082	16	2	32963060	50	7M430N22M	AAGAACATTAAACACAGTGGGAACATTAC	3A:CG;EEFBFG?C?CD:BGG;DBBDFEF	NM:i:0	NH:i:1
HWI-1KL140:55:C20PMACXX:7:2206:18454:132360	16	2	32963060	50	7M430N22M	AAGAACATTAAACACAGTGGGAACATTAC	4AFHIJJJJJJJJJJJJIJJJJJJHGIJJ	NM:i:0	NH:i:1
HWI-1KL140:55:C20PMACXX:7:2206:18327:13201	0	2	32962117	50	6M451N27M	GGTCTGTCTCCGAAGAAAGTTGGCGATGACATT	3AFFHIHIJJJJIIIJJJJHHHJJJJJJJJJJJ	NM:i:0	NH:i:1
HWI-1KL140:55:C20PMACXX:7:2206:1823:172264	0	2	32963569	50	15M157N18M	CTAGAGAACTTTCTGGAACTATCAAGGAGATCC	2AFEGIIIJJJJJIGIBHIGJIJJJJJFHCFHG	NM:i:0	NH:i:1
HWI-1KL140:55:C20PMACXX:7:2206:18179:141644	16	2	32963060	50	7M430N22M	AAGAACATTAAACACAGTGGGAACATTAC	3CGGIJIJJJJIJJJJJGIJJHIJJJJJJ	NM:i:0	NH:i:1
HWI-1KL140:55:C20PMACXX:7:2206:17963:165152	16	2	32961817	50	23M209N5M	CGACCCCAACGAGGTCAAAGTCGTGTAC	2AFHJJIJJJJIJJ@DHIIJHGHHIGHI	NM:i:0	NH:i:1
HWI-1KL140:55:C20PMACXX:7:2206:17511:120133	0	2	32963575	50	9M157N24M	AACTTTCTGGAACTATCAAGGAGATCCTGGGTA	3AFGIJJJIJJJJIJIJIJJIIGGHCIIIIJGH	NM:i:0	NH:i:1
HWI-1KL140:55:C20PMACXX:7:2206:17370:74837	16	2	32961817	50	23M209N5M	CGACCCTAACGAGGTCAAAGTAGTGTAC	2<EGII;GGIIFIIFFIIIIF)>CFFII	NM:i:2	NH:i:1
HWI-1KL140:55:C20PMACXX:7:2206:17201:176423	0	2	32961818	50	22M209N11M	GACCCCAACGAGGTCAAAGTCGTGTACCTGAGG	2AGHIJJJJIEHJDHHJIHFGIIIIJJJIJJJI	NM:i:0	NH:i:1
HWI-1KL140:55:C20PMACXX:7:2206:17138:126633	0	2	32961820	50	20M209N13M	CCCCAACGAGGTCAAAGTCGTGTACCTGAGGTG	4@GGHJJJIHJDGIJJIDHIIIGIIJJIIIJGG	NM:i:0	NH:i:1
HWI-1KL140:55:C20PMACXX:7:2206:16172:158645	0	2	32963575	50	9M157N24M	AACTTTCTGGAACTATCAAGGAGATCCTGGGTA	3<CAFHIIIGFHHIIGGEEHIDDGI*?GHIIDG	NM:i:0	NH:i:1
HWI-1KL140:55:C20PMACXX:7:2206:15522:47173	0	2	32963571	50	13M157N20M	AGAGAACTTTCTGGAACTATCAAGGAGATCCTG	2AFHIIJGJJIIIJIJJIGIJIJJJJJIJJIGI	NM:i:0	NH:i:1
HWI-1KL140:55:C20PMACXX:7:2206:15501:52935	16	2	32961817	50	23M209N5M	CGACCCCAACGAGGTCAAAGTCGTGTAC	2AHHHGIIIJJHIJEHJJJJHHHHHDHI	NM:i:0	NH:i:1
HWI-1KL140:55:C20PMACXX:7:2206:14981:27954	0	2	32962117	50	6M451N27M	GGTCTGTCTCCGAAGAAAGTTGGCGATGACATT	3<<FFHGGEHGHGIGGIIIGHFEHF@FBHIIGG	NM:i:0	NH:i:1
HWI-1KL140:55:C20PMACXX:7:2206:1498:66160	0	2	32963630	50	29M	TGAAGGTTCAAGATTTGGATTGTCCCATG	3AEHIJBHIJJJJJJJJJHIJ):DFHHIJ	NM:i:1	NH:i:1
HWI-1KL140:55:C20PMACXX:7:2206:14818:150174	0	2	32962744	50	33M	GGCAAAGATTTCCCTGTCCCGGTGAATCGGATT	3ACHIJJJJJJJJJIJGIIJJJ@GIGIGJJIJJ	NM:i:0	NH:i:1
HWI-1KL140:55:C20PMACXX:7:2206:1466:33540	16	2	32961850	50	23M	TCGCCGCGCCCGGGTGCTGTCCC	2AFHGIJJIJIJJIBHFHHHFFF	NM:i:0	NH:i:1
HWI-1KL140:55:C20PMACXX:7:2206:14551:42004	0	2	32963561	50	23M157N10M	GTCTTTGGCTAGAGAACTTTCTGGAACTATCAA	4<CGHGIIIIIIIIIJJJJJJJJJJIJJJJJJJ	NM:i:0	NH:i:1
HWI-1KL140:55:C20PMACXX:7:2206:14495:151124	16	2	32961817	50	23M209N5M	CGACCCCAACGAGGTCAAAGTCGTGTAC	2AGHIJIJJJJHIJDGHIHGFGIIJIJI	NM:i:0	NH:i:1
HWI-1KL140:55:C20PMACXX:7:2206:14312:2701	0	2	32961830	50	33M	GTCAAAGTCGGTGCGTGCCCTCGCCGCGCCCGG	2AFGIJJFGGJFIIJJJJJJIIHGIFHDDDDDD	NM:i:0	NH:i:1
HWI-1KL140:55:C20PMACXX:7:2206:14218:89533	16	2	32963580	50	4M157N13M	TCTGGAACTATCAAGGA	3AFHJJJJJJJJJJJGI	NM:i:0	NH:i:1
HWI-1KL140:55:C20PMACXX:7:2206:13142:41539	16	2	32963555	50	33M	ACACCGGTCTTTGGCTAGAGAACTTTCTGGTAA	2?EGGIIDHHIJJJJJJIGGIJJGIJJIJJHII	NM:i:0	NH:i:1
HWI-1KL140:55:C20PMACXX:7:2206:12521:29921	16	2	32961817	50	23M209N5M	CGACCCCAACGAGGTCAAAGTCGTGTAC	4AFHIJJJJJJJJJDGIJJIGHGJJJJJ	NM:i:0	NH:i:1
HWI-1KL140:55:C20PMACXX:7:2206:12170:73436	0	2	32963575	50	9M157N24M	AACTTTCTGGAACTATCAAGGGGATCCTGGGTA	332AA<9:CE9EDDCDCFFI9)008?BDB?B.B	NM:i:1	NH:i:1
HWI-1KL140:55:C20PMACXX:7:2206:11785:124931	0	2	32963571	50	13M157N20M	AGAGAACTTTCTGGAACTATCAAGGAGATCCTG	2AEHIJJJJJIJJJGIJJJJJCHHIJJJJJIJJ	NM:i:0	NH:i:1
HWI-1KL140:55:C20PMACXX:7:2206:11336:9367	0	2	32963556	50	28M157N5M	CACCGGTCTTTGGCTAGAGAACTTTCTGGAACT	2?FHIJHHJJJJJJJIJEGGIHIJIJJJJIJJJ	NM:i:0	NH:i:1
HWI-1KL140:55:C20PMACXX:7:2206:11301:36976	0	2	32963061	50	6M430N27M	AGAACATTAAACACAGTGGGAACATTACTTTTG	3AFGHHHJJGIIIJJJFHGGFHIJJJGJJGIIG	NM:i:0	NH:i:1
HWI-1KL140:55:C20PMACXX:7:2206:11042:163701	0	2	32961821	50	19M209N14M	CCCAACGAGGTCAAAGTCGTGTACCTGAGGTGC	2@FHIJJIJJ@GHIJJFHIGIFHIJJJIJJJII	NM:i:0	NH:i:1
HWI-1KL140:55:C20PMACXX:7:2206:10693:19590	0	2	32962117	50	6M451N27M	GGTCTGTCTCCGAAGAAAGTTGGCGATGACATT	3AFGIIHIIJJJIIHIJJIGHIIJJIJJIJJJJ	NM:i:0	NH:i:1
HWI-1KL140:55:C20PMACXX:7:2206:10223:189239	0	2	32963039	50	28M430N5M	CCGAGAGACAGGAAGAAGCAGAAGAACATTAAA	3AFFHAGIIJIJGGIJJJJJJEHEGGHJJJJGH	NM:i:0	NH:i:1
HWI-1KL140:55:C20PMACXX:7:2205:9868:180916	0	2	32963063	50	4M430N47M	AACATTAAACACAGTGGGAACATTACTTTTGATGAGATTGTCAACATTGCC	CCCFFFFFHHHHHJHIJ23CGIJJJJJJJJIJJJJJJJJJJJJJJJJJJJJ	NM:i:0	NH:i:1
HWI-1KL140:55:C20PMACXX:7:2205:9849:40360	0	2	32963548	50	36M157N7M	AGATGAGACACCGGTCTGTGGCTAGAGAACTTTCTGGAACTAT	CCCFFFFFHHHHHJHJJ22CGIHIJIGJJJJJJJJJJJIJJJJ	NM:i:1	NH:i:1
HWI-1KL140:55:C20PMACXX:7:2205:9739:142380	0	2	32963021	50	46M430N5M	AAAGCCCTCAAGGAGCCGCCGAGAGACAGGAAGAAGCAGAAGAACATTAAA	@CCFFFFFHHHHHJJJJ)3BGHIHIGIIHIIIIJJJIHIIJIJJJJJHHHH	NM:i:1	NH:i:1
HWI-1KL140:55:C20PMACXX:7:2205:9694:101792	0	2	32963551	50	33M157N18M	TGAGACACCGGTCTTTGACTAGAGAACTTTCTGGAACTATCAAGGAGATCC	CCCFFFFFHHHFHIJJJ,2CHHJJJJIJJJIJJJIIJJIJIIGJJJJJJIJ	NM:i:1	NH:i:1
HWI-1KL140:55:C20PMACXX:7:2205:9607:16760	16	2	32961799	50	41M209N5M	CACCATGCCGCCCAAGTGCGACCCCAACGAGGTCAAAGTCGTGTAC	CCCFFFFFHGHHHJJIF22@FHIIIIIJJEHJHIHJJE@GIJJIJI	NM:i:1	NH:i:1
HWI-1KL140:55:C20PMACXX:7:2205:9507:61806	16	2	32963042	50	25M430N22M	AGAGACAGGAAGAAGCACAAGAACATTAAACACAGTGGGAACATTAC	CC@FFFFFHGHHHJJJJ+3CGHIJJJJJJJJJIJJHIIJHIJJJJJJ	NM:i:1	NH:i:1
HWI-1KL140:55:C20PMACXX:7:2205:9430:122513	0	2	32963060	50	7M430N44M	AAGAACATTAAACACAGGGGGAACATTACTTTTGATGAGATTGTCAACATT	CCCFFFFFHHHHHJJJJ23@FGIJJJJIJJJJJIIGGIJJIJJHIIJIJJJ	NM:i:1	NH:i:1
HWI-1KL140:55:C20PMACXX:7:2205:9420:160898	0	2	32963058	50	9M430N42M	AGAAGAACATTAAACACAGTGGGAACATTACTTTTGATGAGATTGTCAACA	CCCFFFFFHHHHHIIJI23CFHIJJJIJJJJJJJJJJJJJJJJJJJJJJJJ	NM:i:0	NH:i:1
HWI-1KL140:55:C20PMACXX:7:2205:9404:126561	0	2	32963058	50	9M430N42M	AGAAGAACATTAAACACCGTGGGAACATTACTTTTGATGAGATTGTCAACA	CCCFFFFFHHGHHJJJJ23AFHHIJIGIJIJJJJJJGIIIJHJIIGIIIII	NM:i:1	NH:i:1
HWI-1KL140:55:C20PMACXX:7:2205:9239:109248	0	2	32963063	50	4M430N47M	AACATTAAACACAGTGGCAACATTACTTTTGATGAGATTGTCAACATTGCC	CCCFFFFFHHGHHJGIJ+3CHHIJJJJJJJJHJIJIJJJIIIJJJJJJIJJ	NM:i:1	NH:i:1
HWI-1KL140:55:C20PMACXX:7:2205:8981:177023	0	2	32963059	50	8M430N43M	GAAGAACATTAAACACACTGGGAACATTACTTTTGATGAGATTGTCAACAT	CCCFFFFFHHHHHJJJJ13AFHIJJJJJJJJJJJIAGGIJJIJJJJJJJJJ	NM:i:1	NH:i:1
HWI-1KL140:55:C20PMACXX:7:2205:8956:17113	16	2	32963545	50	39M157N7M	GGCAGATGAGACACCGGACTTTGGCTAGAGAACTTTCTGGAACTAT	@@CFFFFFHHHHHJJJJ)2@GHIJJJJJIJIJJJJJIJIJIJJJJC	NM:i:1	NH:i:1
HWI-1KL140:55:C20PMACXX:7:2205:8868:145092	0	2	32963058	50	9M430N42M	AGAAGAACATTAAACACCGTGGGAACATTACTTTTGATGAGATTGTCAACA	CCCFFFFFHHHHHJJJJ+4<HHIIHIJJJJJJJJJIIIJJJJJJJJJJJJI	NM:i:1	NH:i:1
HWI-1KL140:55:C20PMACXX:7:2205:8836:80544	0	2	32963535	50	49M157N2M	AACATTGCCCGGCAGATGAGACACCGGTCTTTGGCTAGAGAACTTTCTGGA	CCCFFFFFHHHHHJJJJ24CFHIJJJJHIJJJJJJJIJHHFHEIIJJJJJJ	NM:i:0	NH:i:1
HWI-1KL140:55:C20PMACXX:7:2205:8684:122722	0	2	32961972	50	51M	CCCGGGACATCTGAAGCACGACGGCAGCGCGCAGGGCGGCCTGCGCCGCAG	CCCFFFFFHHHHHJJII+2BFHIJJJJIJIJJHFFDDDDBDDDDDDDDDDD	NM:i:1	NH:i:1
HWI-1KL140:55:C20PMACXX:7:2205:8351:70809	0	2	32963059	50	8M430N43M	GAAGAACATTAAACACAGTGGGAACATTACTTTTGATGAGATTGTCAACAT	CB@FFFFFHHHHHJJJJ24AFHHIJJJJJJJJJJJGIJJJHIIJIJJJJJJ	NM:i:0	NH:i:1
HWI-1KL140:55:C20PMACXX:7:2205:8125:158360	0	2	32963058	50	9M430N42M	AGAAGAACATTAAACACGGTGGGAACATTACTTTTGATGAGATTGTCAACA	CC@FFFFFHHHHHJIIJ)3<HHIHHJJJJJJJJJJIHIIIJJJIIJJJJJF	NM:i:1	NH:i:1
HWI-1KL140:55:C20PMACXX:7:2205:8052:133165	0	2	32963021	50	46M430N5M	AAAGCCCTCAAGGAGCCGCCGAGAGACAGGAAGAAGCAGAAGAACATTAAA	BCCFFFFFHGHHFHIJJ13CGGIGJJJJJJJIJIIGGIJJJJIJJJJHHHH	NM:i:1	NH:i:1
HWI-1KL140:55:C20PMACXX:7:2205:7765:117786	0	2	32963059	50	8M430N43M	GAAGAACATTAAACACAGTGGGAACATTACTTTTGATGAGATTGTCAACAT	CCCFFFFFHHHHHJJJJ23AGHIJJJJJJJJJJJIGIIJJJJJJJJJJJJJ	NM:i:0	NH:i:1
HWI-1KL140:55:C20PMACXX:7:2205:7639:53637	0	2	32963058	50	9M430N42M	AGAAGAACATTAAACACGGTGGGAACATTACTTTTGATGAGATTGTCAACA	CCCFFFFFHHHHHJJJJ23AFHIIJJIJJJJJJJJJJJIJJJJIJIJIJJJ	NM:i:1	NH:i:1
HWI-1KL140:55:C20PMACXX:7:2205:7060:195359	16	2	32961799	50	41M209N5M	CACCATGCCGCCCAAGTCCGACCCCAACGAGGTCAAAGTCGTGTAC	CCCFFFFFHHHHHJJJI+2AEHIJJJJJJHIJBGIJJIIJIGJGIJ	NM:i:1	NH:i:1
HWI-1KL140:55:C20PMACXX:7:2205:6698:53718	0	2	32961820	50	20M209N24M	CCCCAACGAGGTCAAAGACGTGTACCTGAGGTGCACCGGAGGCG	@@@DDDDDFHH0A@FH@23<AAGECFHGCDH?B*?DGGG6@FGH	NM:i:1	NH:i:1
HWI-1KL140:55:C20PMACXX:7:2205:6659:20773	0	2	32962656	50	17M312N34M	AGAACAGACAGGCCCAGGTCGAGGTGGTGCCTTCTGCCTCAGCCCTGATCA	@@@FFFFFHHHGHAFHH23AEGGIFGHCCHHIEGHCHHCGHIGIIIIIIII	NM:i:1	NH:i:1
HWI-1KL140:55:C20PMACXX:7:2205:6441:25517	16	2	32961799	50	41M209N5M	CACCATGCCGCCCAAGTGCGACCCCAACGAGGTCAAAGTCGTGTAC	?@@DDFFFDDHHHDGID22@FHGGIIDHG=FEFHIIIE@DGGBGII	NM:i:1	NH:i:1
HWI-1KL140:55:C20PMACXX:7:2205:6327:186603	0	2	32963058	50	9M430N42M	AGAAGAACATTAAACACGGTGGGAACATTACTTTTGATGAGATTGTCAACA	?@?DBBDDFDFHHIIII)33AFF?EFHHGBBHHIIIDG@HHCGGG?FEGFH	NM:i:1	NH:i:1
HWI-1KL140:55:C20PMACXX:7:2205:6173:132616	0	2	32963569	50	15M157N36M	CTAGAGAACTTTCTGGAGCTATCAAGGAGATCCTGGGTACTGCACAGTCTG	@@CFFFFFHHHHHJJIH+<AFHIJJJJJJJJJJJJJJGHJJJJJJJIIIJJ	NM:i:1	NH:i:1
HWI-1KL140:55:C20PMACXX:7:2205:5807:161733	0	2	32961833	50	7M209N44M	AAAGTCGTGTACCTGAGGTGCACCGGAGGCGAGGTCGGCGCCACATCCGCC	@BCFDFFDHDHHHIJIJ+4AFHHIJJHIJIJGIJ8FEHGFCDDDDDDDDDD	NM:i:0	NH:i:1
HWI-1KL140:55:C20PMACXX:7:2205:5725:133715	0	2	32963059	50	8M430N43M	GAAGAACATTAAACACAGTGGGAACATTACTTTTGATGAGATTGTCAACAT	CCCFFFFFHHHHHJJJJ+3AGIJJJJJJJJJJJJJIJJJJJJJIJIJJJJJ	NM:i:0	NH:i:1
HWI-1KL140:55:C20PMACXX:7:2205:5655:96140	0	2	32963059	50	8M430N43M	GAAGAACATTAAACACATTGGGAACATTACTTTTGATGAGATTGTCAACAT	C@CFFFFFGHHHHJJJJ23AFGIIJJJJJJJJJJGIGIJJJJJIIJJIJJJ	NM:i:1	NH:i:1
HWI-1KL140:55:C20PMACXX:7:2205:5600:48502	0	2	32963058	50	9M430N42M	AGAAGAACATTAAACACGGTGGGAACATTACTTTTGATGAGATTGTCAACA	CCBFFFFFHHHHHJJJJ)4AHHIIJJJJJJJJJJJJIJJJIJJJJJJJJJJ	NM:i:1	NH:i:1
HWI-1KL140:55:C20PMACXX:7:2205:5551:157964	0	2	32963059	50	8M430N43M	GAAGAACATTAAACACAATGGGAACATTACTTTTGATGAGATTGTCAACAT	@B@DDFFFHHDFHJHHI+3AFGGIIGIIEFGIJJIGGIGIJJJIFGDIIIJ	NM:i:1	NH:i:1
HWI-1KL140:55:C20PMACXX:7:2205:5465:47693	0	2	32963058	50	9M430N42M	AGAAGAACATTAAACACAGTGGGAACATTACTTTTGATGAGATTGTCAACA	CCCFFFFFFHHHGIGII+33ABGGIIGHIHGHIIIIDGIIIEGGIGHIIII	NM:i:0	NH:i:1
HWI-1KL140:55:C20PMACXX:7:2205:5398:31334	0	2	32963543	50	41M157N10M	CCGGCAGATGAGACACCTGTCTTTGGCTAGAGAACTTTCTGGAACTATCAA	CCCFFFFFHHHHHIJIJ23AFHIJJJJJJJJJJJJJJJIJJJHIJJIJIJJ	NM:i:1	NH:i:1
HWI-1KL140:55:C20PMACXX:7:2205:5230:129567	0	2	32963058	50	9M430N42M	AGAAGAACATTAAACACCGTGGGAACATTACTTTTGATGAGATTGTCAACA	@@@DDDDDHHHHHIIII+3<CHIFHIIIIIIIIIIICHIIIIIIIIIIIII	NM:i:1	NH:i:1
HWI-1KL140:55:C20PMACXX:7:2205:5170:24626	0	2	32963058	50	9M430N42M	AGAAGAACATTAAACACCGTGGGAACATTACTTTTGATGAGATTGTCAACA	CCCFFFFFHHHHHJJJJ+3>FHIIJJJJJJJJJJJJIJIJJJJJJJJJJJJ	NM:i:1	NH:i:1
HWI-1KL140:55:C20PMACXX:7:2205:4084:32380	0	2	32963058	50	9M430N42M	AGAAGAACATTAAACACGGTGGGAACATTACTTTTGATGAGATTGTCAACA	@@@DDDDDDHHDDIGII)3<CFFDGIEFHGDHIHGG?GHIIDGGEHHIIGI	NM:i:1	NH:i:1
HWI-1KL140:55:C20PMACXX:7:2205:4074:21719	0	2	32963059	50	8M430N43M	GAAGAACATTAAACACAGTGGGAACATTACTTTTGATGAGATTGTCAACAT	@BBDFFFFHHHHHJIJJ+3AFHFIIHIIHIHIJJJGHIIJJJJIIIIJJJI	NM:i:0	NH:i:1
HWI-1KL140:55:C20PMACXX:7:2205:4065:130343	0	2	32963058	50	9M430N42M	AGAAGAACATTAAACACGGTGGGAACATTACTTTTGATGAGATTGTCAACA	CCCFFFFFHHHHHJJJJ23AFHIIJJIJJJJJJJJJJIIJJJJJJJJJJJI	NM:i:1	NH:i:1
HWI-1KL140:55:C20PMACXX:7:2205:4045:192646	16	2	32963566	50	18M157N29M	TGGCTAGAGAACTCTCTGGAACTATCAAGGAGATCCTGGGTACTGCA	FFFFHHHHHJJJJ24AHHJJJJJIJJJJJGHHGJIJJJJJHIIHHIH	NM:i:1	NH:i:1
HWI-1KL140:55:C20PMACXX:7:2205:4009:159098	0	2	32963548	50	36M157N7M	AGATGAGACACCGGTCTATGGCTAGAGAACTTTCTGGAACTAT	CCCFFFFFHHHHHJEHI+2AFHJJIJJJJJJJJIJJJIJJJJJ	NM:i:1	NH:i:1
HWI-1KL140:55:C20PMACXX:7:2205:3981:123971	0	2	32963059	50	8M430N43M	GAAGAACATTAAACACAGTGGGAACATTACTTTTGATGAGATTGTCAACAT	CCCFFFFFHGHHHIJJJ+3AHHHJJJJJJJJJJJIGJIIJFIJJJJJJJJJ	NM:i:0	NH:i:1
HWI-1KL140:55:C20PMACXX:7:2205:3768:101231	0	2	32962656	50	17M312N34M	AGAACAGACAGGCCCAGTTCGAGGTGGTGCCTTCTGCCTCAGCCCTGATCA	@CCFFFFFHHHHHJJJJ23AFHIJFGIHIJJIJIJIJJIJGHIIJJIJJJJ	NM:i:1	NH:i:1
HWI-1KL140:55:C20PMACXX:7:2205:3690:55314	0	2	32963060	50	7M430N44M	AAGAACATTAAACACAGAGGGAACATTACTTTTGATGAGATTGTCAACATT	CCCFFFFFHHHHHJJJJ+3CHHJJJJJJJJJJJJIJJIJHIJJHIIJJJJJ	NM:i:1	NH:i:1
HWI-1KL140:55:C20PMACXX:7:2205:3475:180363	16	2	32961799	50	41M209N5M	CACCATGCCGCCCAAGTGCGACCCCAACGAGGTCAAAGTCGTGTAC	CCCFFFFFHHHHHJJJI22CGHIJJJJJJIJJAFIJJJGIIIIHIG	NM:i:1	NH:i:1
HWI-1KL140:55:C20PMACXX:7:2205:3444:59144	0	2	32963570	50	14M157N37M	TAGAGAACTTTCTGGAACTATCAAGGAGATCCTGGGTACTGCACAGTCTGT	@BCFFFFFHHHHHJJJJ24CJGHIJJJJHIFIJJJJFHJJJJJJIJIIJJH	NM:i:0	NH:i:1
HWI-1KL140:55:C20PMACXX:7:2205:3204:73493	0	2	32963058	50	9M430N42M	AGAAGAACATTAAACACGGTGGGAACATTACTTTTGATGAGATTGTCAACA	@@CFFFFDHHHHHGEGE23AFEAFGHDGIGHHIAG@;GEIIBDDHDBADF>	NM:i:1	NH:i:1
HWI-1KL140:55:C20PMACXX:7:2205:2797:153881	0	2	32961831	50	9M209N42M	TCAAAGTCGTGTACCTGGGGTGCACCGGAGGCGAGGTCGGCGCCACATCCG	@<?DDDDBHHACFGGGI+3@CAGCGEIBFHIIIGII=?EEEC>BBB?CCCB	NM:i:1	NH:i:1
HWI-1KL140:55:C20PMACXX:7:2205:2605:48704	16	2	32961799	50	41M209N5M	CACCATGCCGCCCAAGTGCGACCCCAACGAGGTCAAAGTCGTGTAC	CCCFFFFFHHHHHJJJH22@GIIJJJJJJIJJAGIIJICHIHIGHI	NM:i:1	NH:i:1
HWI-1KL140:55:C20PMACXX:7:2205:2598:39475	0	2	32963058	50	9M430N42M	AGAAGAACATTAAACACCGTGGGAACATTACTTTTGATGAGATTGTCAACA	CC@FFFFFHHHHHJJJJ24AFHIIJJJJJJJJJJJJIJJJJJIJJJJJJJJ	NM:i:1	NH:i:1
HWI-1KL140:55:C20PMACXX:7:2205:2556:47329	0	2	32963059	50	8M430N43M	GAAGAACATTAAACACAGTGGGAACATTACTTTTGATGAGATTGTCAACAT	BCCFFFFFHHHHHJJJJ+3AFHHJJJJJJJJJJJJJJIJJJJIIIJIJJJJ	NM:i:0	NH:i:1
HWI-1KL140:55:C20PMACXX:7:2205:2226:197486	0	2	32962091	50	32M451N15M	CCTTGGCCCCGAAGATCGGTCCTCTGGGTCTGTCTCCGAAGAAAGTT	DDDDFHHBHDGHI11::CGCFHCHHGIIDEGIIIIIIGGFHIGGED@	NM:i:0	NH:i:1
HWI-1KL140:55:C20PMACXX:7:2205:20873:6960	0	2	32963061	50	6M430N45M	AGAACATTAAACACAGTTGGAACATTACTTTTGATGAGATTGTCAACATTG	CC@FFFFFHHHHHJJJH,3AFGIJJJJJJJJJJIJIJJIJJJJJIIJIJJJ	NM:i:1	NH:i:1
HWI-1KL140:55:C20PMACXX:7:2205:20820:8547	0	2	32963059	50	8M430N43M	GAAGAACATTAAACACAGTGGGAACATTACTTTTGATGAGATTGTCAACAT	?@@FFFFFHHHHHJJJJ+3AGHHJJJJJJJIJJJJIJJIJIJJJJJJJJJJ	NM:i:0	NH:i:1
HWI-1KL140:55:C20PMACXX:7:2205:20784:8158	0	2	32963044	50	23M430N28M	AGACAGGAAGAAGCAGAGGAACATTAAACACAGTGGGAACATTACTTTTGA	CCCFFFFFGHHHHJJJJ+3CFHIJJJJJJJJJIFHJJJJJIJJJJJJJJJI	NM:i:1	NH:i:1
HWI-1KL140:55:C20PMACXX:7:2205:20744:49906	0	2	32963044	50	23M430N28M	AGACAGGAAGAAGCAGAGGAACATTAAACACAGTGGGAACATTACTTTTGA	CCCFFFFFHHHHGIJIJ23AFHIJIFIIHJJJI9DFGGGIGGIIJIJEHGG	NM:i:1	NH:i:1
HWI-1KL140:55:C20PMACXX:7:2205:20629:32113	0	2	32963059	50	8M430N43M	GAAGAACATTAAACACAGTGGGAACATTACTTTTGATGAGATTGTCAACAT	CCCFFFFFHHHHHJJJJ23AHHIJJJJJIJJJJJGJJJJJJJJJJJJJJJJ	NM:i:0	NH:i:1
HWI-1KL140:55:C20PMACXX:7:2205:2041:110783	0	2	32963021	50	46M430N5M	AAAGCCCTCAAGGAGCCGCCGAGAGACAGGAAGAAGCAGAAGAACATTAAA	BCCFFFFFHHHHHJJJJ)3BGFHHHHJJJJJIJIJJJIIHJJIJJJJHHGH	NM:i:1	NH:i:1
HWI-1KL140:55:C20PMACXX:7:2205:2028:192413	0	2	32963327	50	51M	CAATCCAGTGGTGAGCTGACAGTGAGCCCCAGCTTTTAGGAAACAGGGCTG	BCCFFFFFHHHFHJJJJ+3CFHEHIJJJJJJJJJJJJJJJIJJJJJJIIJJ	NM:i:0	NH:i:1
HWI-1KL140:55:C20PMACXX:7:2205:20278:133727	0	2	32963553	50	31M157N20M	AGACACCGGTCTTTGGCGAGAGAACTTTCTGGAACTATCAAGGAGATCCTG	CCCFFFFFHFHHHJJJI)2?FHIIJIIJIJJJJJJJIIIIJIJFHHIJJIJ	NM:i:1	NH:i:1
HWI-1KL140:55:C20PMACXX:7:2205:19916:2179	0	2	32961828	50	12M209N39M	AGGTCAAAGTCGTGTACGTGAGGTGCACCGGAGGCGAGGTCGGCGCCACAT	BCCDDFFFHHHHHJIIJ+3AFHIGIGHIJIJHIJIJGIJEHEHFDDDDDDD	NM:i:1	NH:i:1
HWI-1KL140:55:C20PMACXX:7:2205:19905:136755	0	2	32963059	50	8M430N43M	GAAGAACATTAAACACAGTGGGAACATTACTTTTGATGAGATTGTCAACAT	CCCFFFFFHHHHHJJJJ+3AFHHJJJJJJJJJJJJHJJIJIJIIIJJJJJJ	NM:i:0	NH:i:1
HWI-1KL140:55:C20PMACXX:7:2205:19754:194524	0	2	32963058	50	9M430N42M	AGAAGAACATTAAACACAGTGGGAACATTACTTTTGATGAGATTGTCAACA	CCCFFFFFHHHHHJJJJ+3AHHHJJJJJJJJJJJJIIJJJJJJJJHIJJJJ	NM:i:0	NH:i:1
HWI-1KL140:55:C20PMACXX:7:2205:19646:135007	0	2	32963058	50	9M430N42M	AGAAGAACATTAAACACTGTGGGAACATTACTTTTGATGAGATTGTCAACA	@CCFFFFFGHHHHIJJJ+3AIHGIJJGIJJJJJJIJJJJJJIIIIIJJJII	NM:i:1	NH:i:1
HWI-1KL140:55:C20PMACXX:7:2205:19495:134190	0	2	32963061	50	6M430N45M	AGAACATTAAACACAGTGGGAACATTACTTTTGATGAGATTGTCAACATTG	CCCFFFFFHHHGHJJJJ+3CFHIJJJJJJJJJJIJJIJIJJJJJIJJJJJJ	NM:i:0	NH:i:1
HWI-1KL140:55:C20PMACXX:7:2205:19384:164355	16	2	32963566	50	18M157N29M	TGGCTAGAGAACTGTCTGGAACTATCAAGGAGATCCTGGGTACTGCA	FFEFGHHFHIGJJ+3AFEHGG>GEHIJHGGHG?HHHGGIJIJJJJJI	NM:i:1	NH:i:1
HWI-1KL140:55:C20PMACXX:7:2205:19197:113567	0	2	32961802	50	38M209N13M	CATGCCGCCCAAGTTCGGCCCCAACGAGGTCAAAGTCGTGTACCTGAGGTG	C@@FFFFFHGHGHFDHH)1@DHFHIHDGB?DGGGIBCFGEHGIIGIIEHHE	NM:i:1	NH:i:1
HWI-1KL140:55:C20PMACXX:7:2205:19196:29408	0	2	32963059	50	8M430N43M	GAAGAACATTAAACACAGTGGGAACATTACTTTTGATGAGATTGTCAACAT	<@@FFFFFHDDHHIIIG+3<CGFFHIIIIIIIGHHCGIIIGGHIHHIIIHI	NM:i:0	NH:i:1
HWI-1KL140:55:C20PMACXX:7:2205:19189:45473	0	2	32963543	50	41M157N10M	CCGGCAGATGAGACACCGGTCTTTGGCCAGAGAACTTTCTGGAACTATCAA	CCCFFFFFHHHHHJJJJ12:EHIJJJJ3HHGJIJJJJJJJJ*BGIJJIJJJ	NM:i:1	NH:i:1
HWI-1KL140:55:C20PMACXX:7:2205:19172:24329	0	2	32963059	50	8M430N43M	GAAGAACATTAAACACAGTGGGAACATTACTTTTGATGAGATTGTCAACAT	@BCFFFFFHHHHHIJJJ+3AFHGJJJJIJJJJJJIFGJJJIJIJHIJJJJI	NM:i:0	NH:i:1
HWI-1KL140:55:C20PMACXX:7:2205:18977:61973	0	2	32963058	50	9M430N42M	AGAAGAACATTAAACACGGTGGGAACATTACTTTTGATGAGATTGTCAACA	@CCFFFFFHHHHHJJJJ1<CGHIIJJJJJJIJJJJJIJJJJJIJJJJJJJI	NM:i:1	NH:i:1
HWI-1KL140:55:C20PMACXX:7:2205:18937:179143	0	2	32963041	50	26M430N25M	GAGAGACAGGAAGAAGCTGAAGAACATTAAACACAGTGGGAACATTACTTT	@@@DDFFFHHGGHIIIJ+3AEGIIIJJGIIGIJJJJJGIJHHJIIGIJJJJ	NM:i:1	NH:i:1
HWI-1KL140:55:C20PMACXX:7:2205:18821:147717	0	2	32963058	50	9M430N42M	AGAAGAACATTAAACACGGTGGGAACATTACTTTTGATGAGATTGTCAACA	CCBFFFFFHHHHHJJJJ)3AHHIHIJJJJJJJJJJJIJJJJIJJJJJJIJI	NM:i:1	NH:i:1
HWI-1KL140:55:C20PMACXX:7:2205:18426:54675	0	2	32963059	50	8M430N43M	GAAGAACATTAAACACAGTGGGAACATTACTTTTGATGAGATTGTCAACAT	@CCFFFFFHFHFFIJJJ+3AFHIIIIIIHIJJJJJJJJIJJJJJIIGIJIJ	NM:i:0	NH:i:1
HWI-1KL140:55:C20PMACXX:7:2205:1832:134689	0	2	32963553	50	31M157N20M	AGACACCGGTCTTTGGCGAGAGAACTTTCTGGAACTATCAAGGAGATCCTG	@@@DFFFFH@DFHIIIJ)2?FHHIGIIIGI>FHIJJJEGDHIJJIDHGGIH	NM:i:1	NH:i:1
HWI-1KL140:55:C20PMACXX:7:2205:18168:123084	0	2	32963058	50	9M430N42M	AGAAGAACATTAAACACGGTGGGAACATTACTTTTGATGAGATTGTCAACA	CCCFFFFFHHHHHJJJJ)3AFHIHIIIJJJJJJJJJGHJJJJJJJIJJJJI	NM:i:1	NH:i:1
HWI-1KL140:55:C20PMACXX:7:2205:18155:61700	0	2	32963059	50	8M430N43M	GAAGAACATTAAACACAGTGGGAACATTACTTTTGATGAGATTGTCAACAT	@BCFFFFFHHHHGJJJJ24AGHHIIIJJJJJJJJJIJIJJJJJJIIIJJJJ	NM:i:0	NH:i:1
HWI-1KL140:55:C20PMACXX:7:2205:18125:6877	0	2	32963058	50	9M430N42M	AGAAGAACATTAAACACGGTGGGAACATTACTTTTGATGAGATTGTCAACA	CCCFFFFFHHHHHJJJJ14CFHIHIJJJJJJIJJJJJJJJJIJJJJJJJII	NM:i:1	NH:i:1
HWI-1KL140:55:C20PMACXX:7:2205:18042:101447	0	2	32963066	50	1M430N50M	ATTAAACACAGTGGGAAGATTACTTTTGATGAGATTGTCAACATTGCCCGG	CCCFFFFFHHHHHGHHI+3CHHJJJJJJIIGIJIJJIIJJJJJJJJJJJIJ	NM:i:1	NH:i:1
HWI-1KL140:55:C20PMACXX:7:2205:18010:27331	0	2	32963569	50	15M157N36M	CTAGAGAACTTTCTGGAGCTATCAAGGAGATCCTGGGTACTGCACAGTCTG	@?@DDDDDFDFFFIGIE+3<<FHGAFGEHEEGH?BGI:CFBH@FGIIFBDG	NM:i:1	NH:i:1
HWI-1KL140:55:C20PMACXX:7:2205:17995:27326	0	2	32963569	50	15M157N36M	CTGGAGAACTTTCTGGATCTATCAAGGAGATCCTGGGTACTGCACAGTCTG	@@<DFFFFHHHHHIIII+3CHHIIIIIIIIIIIIIIIGHIIIIIIIIIIII	NM:i:2	NH:i:1
HWI-1KL140:55:C20PMACXX:7:2205:17956:114734	0	2	32963059	50	8M430N43M	GAAGAACATTAAACACAGTGGGAACATTACTTTTGATGAGATTGTCAACAT	@@CFFFFFHHHFHIJJJ23AFHHIJJJJJIJJIJJHGIJJJIIJIJJJIJJ	NM:i:0	NH:i:1
HWI-1KL140:55:C20PMACXX:7:2205:1771:34277	0	2	32961815	50	25M209N26M	TTCGACCCCAACGAGGTAAAAGTCGTGTACCTGAGGTGCACCGGAGGCGAG	CCCFFFFFHHHHHIJJF+2@GHFHIIJJJJJJHIJJFFGHJJJJIJJHFDD	NM:i:1	NH:i:1
HWI-1KL140:55:C20PMACXX:7:2205:17401:64703	0	2	32963058	50	9M430N42M	AGAAGAACATTAAACACGGTGGGAACATTACTTTTGATGAGATTGTCAACA	CCCFFFFFHHHHHJJJJ)4CFHIJJJJJJJIJJJJJJJJJJIIIJIJJJJJ	NM:i:1	NH:i:1
HWI-1KL140:55:C20PMACXX:7:2205:17269:106520	0	2	32963058	50	9M430N42M	AGAAGAACATTAAACACAGTGGGAACATTACTTTTGATGAGATTGTCAACA	@@@DDDDFGFHHHIIFH+3<CFGCEHHIJIIIJJJJEGHIJHGHIFGGBGG	NM:i:0	NH:i:1
HWI-1KL140:55:C20PMACXX:7:2205:1717:185849	0	2	32963487	50	47M	CTTTCTGCAGTTACACACAGTGGGAACATTACTTTTGATGAGATTGT	FFFFHHHHHJHIJ,3AHHJJHIIJIJJIJJIJJJJJJHIIIJJJJJH	NM:i:1	NH:i:1
HWI-1KL140:55:C20PMACXX:7:2205:17081:148282	0	2	32963059	50	8M430N43M	GAAGAACATTAAACACAGTGGGAACATTACTTTTGATGAGATTGTCAACAT	BCCFFFFFHHHHHJJJJ23AFHIIJJJJJJJJJJIIJJIIIJJJJJJJIJJ	NM:i:0	NH:i:1
HWI-1KL140:55:C20PMACXX:7:2205:16996:199116	0	2	32961802	50	38M209N13M	CATGCCGCCCAAGTTCGACCCCAACGAGGTCAAAGTCGTGTACCTGAGGTG	CCCFFFFFHHHHHHIJJ+2?GHHJJJHIJ@DHHIHCGIGHIIJJJIJJJEE	NM:i:0	NH:i:1
HWI-1KL140:55:C20PMACXX:7:2205:16977:92098	0	2	32963059	50	8M430N43M	GAAGAACATTAAACACACTGGGAACATTACTTTTGATGAGATTGTCAACAT	CCCFFFFFHHHHHJJJJ)3AFHIJIIJJJJJJJJJIJJIJJJJJIIIJJJJ	NM:i:1	NH:i:1
HWI-1KL140:55:C20PMACXX:7:2205:16690:89068	0	2	32963058	50	9M430N42M	AGAAGAACATTAAACACGGTGGGAACATTACTTTTGATGAGATTGTCAACA	CCCFFFFFHHHHHJJJJ23AFHIJJJJJJJJJJJJJJIJJJJJJJJJJJJJ	NM:i:1	NH:i:1
HWI-1KL140:55:C20PMACXX:7:2205:16631:129127	16	2	32962115	50	24M	TGGGTCTGGTAAGTCGTGGCTCCC	BCCFBDFFHDHHHHHIH)3BFHIJ	NM:i:1	NH:i:1
HWI-1KL140:55:C20PMACXX:7:2205:1659:170465	0	2	32963055	50	12M430N39M	AGCAGAAGAACATTAAAGACAGTGGGAACATTACTTTTGATGAGATTGTCA	CCCFFFFFHHHHHJJJJ+3CGIFHJJJJJJJJJJJJJJJIJJJJJJJJJII	NM:i:1	NH:i:1
HWI-1KL140:55:C20PMACXX:7:2205:1548:183189	0	2	32963058	50	9M430N42M	AGAAGAACATTAAACACGGTGGGAACATTACTTTTGATGAGATTGTCAACA	@@@BDDDDADFHFIIGG)3ACF:DFGCEBHIIIIIIGIIIIGCGGHID>GC	NM:i:1	NH:i:1
HWI-1KL140:55:C20PMACXX:7:2205:15445:192645	0	2	32963058	50	9M430N42M	AGAAGAACATTAAACACGGTGGGAACATTACTTTTGATGAGATTGTCAACA	CCCFFFFFHHHHHJJJJ23AFHIIJJJJJJJJJJJJGIJJJJJJJIIJJJI	NM:i:1	NH:i:1
HWI-1KL140:55:C20PMACXX:7:2205:15214:123788	0	2	32963059	50	8M430N43M	GAAGAACATTAAACACAGTGGGAACATTACTTTTGATGAGATTGTCAACAT	CCCFFFFFHHHHHJJJJ+4AFHIJJJJJJJJJJJJIJJJJGJJJIJJJJJJ	NM:i:0	NH:i:1
HWI-1KL140:55:C20PMACXX:7:2205:15192:129301	16	2	32963700	50	31M	AATTCTTTCCCCTGTGACTGAGGCCACCATT	@@@D?DDDFDHFBEFGB,4AEFDEHIG@EFG	NM:i:0	NH:i:1
HWI-1KL140:55:C20PMACXX:7:2205:14623:36208	0	2	32963060	50	7M430N44M	AAGAACATTAAACACAGGGGGAACATTACTTTTGATGAGATTGTCAACATT	CCCFFFFFHHHHHJJJJ+3BGFHJJJJJJJJJJJIJJJJIJJJJJIJJJJI	NM:i:1	NH:i:1
HWI-1KL140:55:C20PMACXX:7:2205:14526:170647	0	2	32963553	50	31M157N20M	AGACACCGGTCTTTGGCAAGAGAACTTTCTGGAACTATCAAGGAGATCCTG	@CCFFFFFHFHHHJJJJ+2AFHJJJJJJJJJJIIIJIJIJJJJJIHIJJJJ	NM:i:1	NH:i:1
HWI-1KL140:55:C20PMACXX:7:2205:14353:107577	16	2	32963054	50	13M430N31M	AAGCAGAAGAACATTAAGCACAGTGGGAACATTACTTTTGATGA	CCCFFFFFGHHHHJJJJ23CHHJHJJIIIJJJIJJJJJIIIJJJ	NM:i:1	NH:i:1
HWI-1KL140:55:C20PMACXX:7:2205:14341:153644	0	2	32963058	50	9M430N42M	AGAAGAACATTAAACACAGTGGGAACATTACTTTTGATGAGATTGTCAACA	@C@DDFFFHHGHHIGII+33AFHFGIIIIIIIGIIEGGIIIIIGEFHGIIE	NM:i:0	NH:i:1
HWI-1KL140:55:C20PMACXX:7:2205:14316:97778	0	2	32963058	50	9M430N42M	AGAAGAACATTAAACACGGTGGGAACATTACTTTTGATGAGATTGTCAACA	CC@FFFFFHHGHHJJJJ)3<CGHHIJIJJJIJJJJIDGIIJHGIJHIIIJG	NM:i:1	NH:i:1
HWI-1KL140:55:C20PMACXX:7:2205:14291:65018	0	2	32963058	50	9M430N42M	AGAAGAACATTAAACACCGTGGGAACATTACTTTTGATGAGATTGTCAACA	CCCFFFFFHHHHHJIJJ+3AFHIJJJJJJJJJJJIJJJJJJJJIJHIIJII	NM:i:1	NH:i:1
HWI-1KL140:55:C20PMACXX:7:2205:14143:133522	0	2	32963059	50	8M430N43M	GAAGAACATTAAACACAATGGGAACATTACTTTTGATGAGATTGTCAACAT	CCCFFFFFHHHHHJJJJ+4AGHIIJJJJHIGJJJIIJJIIJJJJJJIJJJJ	NM:i:1	NH:i:1
HWI-1KL140:55:C20PMACXX:7:2205:14084:155426	16	2	32961797	50	43M209N1M	TCCACCATGCCGCCCAAGTTCGACCCCAACGAGGTCAAAGTCGT	CCCFFFFFHHHHHJIIJ+2AFHIJJJIJJJJHIJDFHHIGCHII	NM:i:0	NH:i:1
HWI-1KL140:55:C20PMACXX:7:2205:13990:12789	0	2	32961831	50	9M209N42M	TCAAAGTCGTGTACCTGGGGTGCACCGGAGGCGAGGTCGGCGCCACATCCG	BCCFFFDFHHHHHJJJJ+3CBFHHJJJJIJJIJJJJ=EHDFDDDDDDDDDD	NM:i:1	NH:i:1
HWI-1KL140:55:C20PMACXX:7:2205:13920:27853	16	2	32963566	50	18M157N29M	TGGCTAGAGAACTGTCTGGAACTATCAAGGAGATCCTGGGTACTGCA	A;=B<AD<DA@??+333<3AF:22A<<+C3?))1:??DAD)09?9BD	NM:i:1	NH:i:1
HWI-1KL140:55:C20PMACXX:7:2205:13886:199807	0	2	32963565	50	19M157N32M	TTGGCTAGAGAACTTTCAGGAACTATCAAGGAGATCCTGGGTACTGCACAG	BCCFFFFFHHHHHJJJJ23CEHGHIJJJJIJJJJJJJJJJJGHIJJJJJJJ	NM:i:1	NH:i:1
HWI-1KL140:55:C20PMACXX:7:2205:13839:154826	0	2	32963726	50	51M	CCATTCTTACTGTAGGAGCTATCAAGGAGATCCTGGGTACTGCACAGTCTG	CCCFFFFFHHHHHJJJJ23CFHGHIGIIIIGGHIJJIBFHIJIJGJIDHIJ	NM:i:1	NH:i:1
HWI-1KL140:55:C20PMACXX:7:2205:1379:109412	0	2	32963551	50	33M157N18M	TGAGACACCGGTCTTTGGCTAGAGAACTTTCTGGAACTATCAAGGAGATCC	@CCFFFFEHHHHHJJIJ+2AHHIJIJJJJJJJJJJJJJIJJIIIJJJGIII	NM:i:0	NH:i:1
HWI-1KL140:55:C20PMACXX:7:2205:13591:105616	0	2	32963548	50	36M157N7M	AGATGAGACACCGGTCTTTGGCTAGAGAACTTTCTGGAACTAT	CCCFFFFFHGHHHJJJJ+2CHHJJJJIJJIJJJJJJJIJIJJJ	NM:i:0	NH:i:1
HWI-1KL140:55:C20PMACXX:7:2205:13282:29503	0	2	32963058	50	9M430N42M	AGAAGAACATTAAACACTGTGGGAACATTACTTTTGATGAGATTGTCAACA	CCCFFFFFGHHHHJJJJ+3AFGGJIIIIIJJJJJJ9FHGIJFHIJIJIIII	NM:i:1	NH:i:1
HWI-1KL140:55:C20PMACXX:7:2205:13075:47286	0	2	32963569	50	15M157N36M	CTAGAGAACTTTCTGGAGCTATCAAGGAGATCCTGGGTACTGCACAGTCTG	CCCFFFFFHHHGHJJJJ+3CIHJJIIJJJIJJJJJJJGGIJJJJJJJIJJJ	NM:i:1	NH:i:1
HWI-1KL140:55:C20PMACXX:7:2205:13033:144777	0	2	32963058	50	9M430N42M	AGAAGAACATTAAACACGGTGGGAACATTACTTTTGATGAGATTGTCAACA	CCBFFFFFHHHHHJJJJ13<CHIHIJJJJIJJJJJJHIJJJJIJJIJJJJI	NM:i:1	NH:i:1
HWI-1KL140:55:C20PMACXX:7:2205:1301:154954	0	2	32962730	50	47M	GAATCATGGGTCTGGGCAAAGATTTCCCTGTCCCGGTGAATCGGATT	FFFFHHHHHJHIJ+3CGIJJJJJJJJJJJJJJIJJJFGHIJJJJGJJ	NM:i:1	NH:i:1
HWI-1KL140:55:C20PMACXX:7:2205:12863:164581	0	2	32963058	50	9M430N42M	AGAAGAACATTAAACACGGTGGGAACATTACTTTTGATGAGATTGTCAACA	@C@DFFFFHHHHHJIJJ)3<FHGHHJJJJJJIIJJGGIIJIGIGIHJIIJE	NM:i:1	NH:i:1
HWI-1KL140:55:C20PMACXX:7:2205:12699:93185	16	2	32961799	50	41M209N5M	CACCATGCCGCCCAAGTGCGACCCCAACGAGGTCAAAGTCGTGTAC	CCCFFFFFHGHHHIIJJ+4BEHIJJJJJJJJJ@FHIIICHIJJJGI	NM:i:1	NH:i:1
HWI-1KL140:55:C20PMACXX:7:2205:12569:185162	0	2	32963059	50	8M430N43M	GAAGAACATTAAACACAATGGGAACATTACTTTTGATGAGATTGTCAACAT	C@CFFFFFHHHHHJJJI+3AFHGJJJJJJJIJJJIGIJJJHIJGHJJJJJJ	NM:i:1	NH:i:1
HWI-1KL140:55:C20PMACXX:7:2205:12300:69735	0	2	32963064	50	3M430N48M	ACATTAAACACAGTGGGAACATTACTTTTGATGAGATTGTCAACATTGCCC	CCCFFFFFHGHHHFFHG+3AGHHIIJJJIIJJJIJJJJIIJJJJIJJIJJI	NM:i:0	NH:i:1
HWI-1KL140:55:C20PMACXX:7:2205:12256:177582	0	2	32963539	50	45M157N6M	TTGCCCGGCAGATGAGACACCGGTCTTTGGCTAGAGAACTTTCTGGAACTA	CCCFFFFFHHHHHJJJJ+2AFHIHIIJJJJJJJGIGHGHBHHJIIEIJJIC	NM:i:0	NH:i:1
HWI-1KL140:55:C20PMACXX:7:2205:12151:165396	16	2	32961799	50	41M209N5M	CACCATGCCGCCCAAGTCCGACCCCAACGAGGTCAAAGTCGTGTAC	@@CFDFFFDHFHHBDFI222CGGBDD)?8?D:@FHGGIH;;@@ECE	NM:i:1	NH:i:1
HWI-1KL140:55:C20PMACXX:7:2205:12102:115210	0	2	32963061	50	6M430N45M	AGAACATTAAACACAGTGGGAACATTACTTTTGATGAGATTGTCAACATTG	CCCFFFFFHHHHHJJJH23CHHIJJJJJJJJJJHIJJJJJJIGIGIJIJJJ	NM:i:0	NH:i:1
HWI-1KL140:55:C20PMACXX:7:2205:12077:91977	0	2	32963058	50	9M430N42M	AGAAGAACATTAAACACTGTGGGAACATTACTTTTGATGAGATTGTCAACA	CCCFFFFFHHHHHJJJJ+3<IHIGHJJJJIJJJJJJBHHJJIJJJHIJFIJ	NM:i:1	NH:i:1
HWI-1KL140:55:C20PMACXX:7:2205:12062:23068	0	2	32963059	50	8M430N43M	GAAGAACATTAAACACAGTGGGAACATTACTTTTGGTGAGATTGTCAACAT	?=?DADFFHGHHHJJIJ+3AEHGGEHIJJJJJJJG8DHIGHIIJHJJJIJJ	NM:i:1	NH:i:1
HWI-1KL140:55:C20PMACXX:7:2205:11852:96339	0	2	32962664	50	9M312N42M	CAGGCCCAGATCGAGGTAGTGCCTTCTGCCTCAGCCCTGATCATCAAAGCC	@?@DFFFDHDFHFGGII+32CEFHIBHEHDEFGFDF??FFDHGGGIIGEGH	NM:i:1	NH:i:1
HWI-1KL140:55:C20PMACXX:7:2205:11845:7561	16	2	32961797	50	43M209N1M	TCCACCATGCCGCCCAAGTTCGACCCCAACGAGGTCAAAGTCGT	CCCFFFFFHHHHHJJJJ+2ACGIJJJJJJJJGJJ@HGIJIHIJJ	NM:i:0	NH:i:1
HWI-1KL140:55:C20PMACXX:7:2205:11840:125759	0	2	32963058	50	9M430N42M	AGAAGAACATTAAACACGGTGGGAACATTACTTTTGATGAGATTGTCAACA	CCCFFFFFHHHHGJJJJ33CFHIJJJJJJJJ4CGHIIJIJJIJJJJJJJJJ	NM:i:1	NH:i:1
HWI-1KL140:55:C20PMACXX:7:2205:11804:83447	0	2	32963059	50	8M430N43M	GAAGAACATTAAACACAGTGGGAACATTACTTTTGATGAGATTGTCAACAT	??@DFFFFHHHFFIJJJ+3<FECGHIJIJJJIIJEIJJIIJJJJJJIIIII	NM:i:0	NH:i:1
HWI-1KL140:55:C20PMACXX:7:2205:11625:175794	0	2	32961831	50	9M209N42M	TCAAAGTCGTGTACCTGAGGTGCACCGGAGGCGAGGTCGGCGCCACATCCG	@@@DDDDDFBFCFFFI@+3<3AC>EDFA?GDEEEAF58AEEDCBBBBB@AB	NM:i:0	NH:i:1
HWI-1KL140:55:C20PMACXX:7:2205:11537:45501	0	2	32963059	50	8M430N27M	GAAGAACATTAAACACAGTGGGAACATTACTTTTT	?=@DDDDDFFFFFIIII23AFF:F1A<F+*1?FG@	NM:i:1	NH:i:1
HWI-1KL140:55:C20PMACXX:7:2205:11500:168552	0	2	32962096	50	27M451N17M	GCCCCGAAGAGCGGTCCTCTGGGTCTGTCTCCGAAGAAAGTTGG	FHHGHGJJJJ22CGCGIJJJJJJGHIJJJIJJIHJJIIIJDGHH	NM:i:1	NH:i:1
HWI-1KL140:55:C20PMACXX:7:2205:11416:49379	0	2	32963240	50	51M	CCCTAAAATCGTGTTAGGGCTGCTGGTGAGGACTTGCTTGTGCCCCAGCCA	CCCFFFFFHHHFHJJJJ+<CGHHIIIGHIIIIIJJJJJIIHIFHIJJHIJJ	NM:i:0	NH:i:1
HWI-1KL140:55:C20PMACXX:7:2205:11095:154750	0	2	32963058	50	9M430N42M	AGAAGAACATTAAACACGGTGGGAACATTACTTTTGATGAGATTGTCAACA	CCCFFFFFHHHHHIIIJ)3ACGHHIIIIJIJJIIIJIIJJJGIJJGIIIII	NM:i:1	NH:i:1
HWI-1KL140:55:C20PMACXX:7:2205:10454:81536	0	2	32963059	50	51M	GAAGAACAGTGAGTCGGGCCCACTCCCTGGGTTTCCGCTGCAGTGTGCTAC	;=:B?DD:C=A?A2<@@)2<?:????C?DDDDDBDDD@A@AAA7@.=@CED	NM:i:1	NH:i:1
HWI-1KL140:55:C20PMACXX:7:2205:10380:68487	0	2	32963058	50	9M430N42M	AGAAGAACATTAAACACGGTGGGAACATTACTTTTGATGAGATTGTCAACA	CCCFFFFFHHHHHJJJJ33AFHIJJJJJJJJJJJJJIJJJJIJJJJJJJJI	NM:i:1	NH:i:1
HWI-1KL140:55:C20PMACXX:7:2205:10017:78014	0	2	32963553	50	31M157N20M	AGACACCGGTCTTTGGCGAGAGAACTTTCTGGAACTATCAAGGAGATCCTG	@@@FFFFDHCFHHJJJJ22?DHIIJIIGIJJJJJJJCHHIGIIIGFECGGH	NM:i:1	NH:i:1
HWI-1KL140:55:C20PMACXX:7:2204:9873:84187	0	2	32963230	50	33M	CTGTTTCCATCCCTAAAATCGTGTTAGGGCTGC	3AGHIJJJJJJJJJIJJJJJJJIJJJJJJIJJJ	NM:i:0	NH:i:1
HWI-1KL140:55:C20PMACXX:7:2204:9794:80026	0	2	32961820	50	20M209N13M	CCCCAACGAGGTCAAAGTCGTGTACCTGAGGTG	2:EEEEGJEIJGDFGHDDBEBFHEGHIIIJIHI	NM:i:0	NH:i:1
HWI-1KL140:55:C20PMACXX:7:2204:9742:102975	0	2	32963566	50	18M157N7M	TGGCTAGAGAACTTTCTGGAACTAT	2AEHIJJJJJJJJJJJJJJIJJJJJ	NM:i:0	NH:i:1
HWI-1KL140:55:C20PMACXX:7:2204:9609:199690	0	2	32962483	50	33M	TCCTGTGGGACGGTGAGGAGGGCTGGCGGTGAG	3AGGIHJJJGHIJ?GGHJBHIJJFHIJHFADDD	NM:i:0	NH:i:1
HWI-1KL140:55:C20PMACXX:7:2204:9145:47483	0	2	32961821	50	19M209N14M	CCCAACGAGGTCAAAGTCGTGTACCTGAGGTGC	2??FFIIDHI@GGHJBDFCF@FGGGGHIIDEGG	NM:i:0	NH:i:1
HWI-1KL140:55:C20PMACXX:7:2204:7798:110657	0	2	32963569	50	15M157N18M	CTAGAGAACTTTCTGGAACTATCAAGGAGATCC	2AEHGGGIJJJJJJJJDHIIGIIJJJIIIGICG	NM:i:0	NH:i:1
HWI-1KL140:55:C20PMACXX:7:2204:6095:103978	0	2	32961831	50	33M	TCAAAGTCGGTGCGTGCCCTCGCCGCGCCCGGG	2:CGFFDFGEFDBGBFFFFIIAFEFFCCBBBB@	NM:i:0	NH:i:1
HWI-1KL140:55:C20PMACXX:7:2204:6045:34784	0	2	32963571	50	13M157N20M	AGAGAACTTTCTGGAACTATCAAGGAGATCCTG	2AFHHGIJJJJJIJIJIIGIJJJIJJJJJGIJJ	NM:i:0	NH:i:1
HWI-1KL140:55:C20PMACXX:7:2204:4918:129568	16	2	32963600	50	20M	TTCCCTGAGTGGTGGCTGCC	3AGIJJJIJGHICFHIJIJJ	NM:i:0	NH:i:1
HWI-1KL140:55:C20PMACXX:7:2204:3939:159073	0	2	32963039	50	28M430N5M	CCGAGAGACAGGAAGAAGCAGAAGAACATTAAA	3AFFHHIJJIJIJIJJJJIJJJJIIJJJJJJJJ	NM:i:0	NH:i:1
HWI-1KL140:55:C20PMACXX:7:2204:3624:102241	0	2	32962137	50	33M	CCGAGCCGTAGACCTCTAACGTGCATGCTGTTT	3AHEHIJIIJGGHJJIIIIJIHIJJJJJJJJJJ	NM:i:0	NH:i:1
HWI-1KL140:55:C20PMACXX:7:2204:21231:188304	0	2	32961830	50	10M209N23M	GTCAAAGTCGTGTACCTGAGGTGCACCGGAGGC	2<EFGIGIIIIIIIII>FHFIFHIHIGHAHIHD	NM:i:0	NH:i:1
HWI-1KL140:55:C20PMACXX:7:2204:21099:140244	16	2	32963580	50	4M157N29M	TCTGGAACTATCAAGGAGATCCTGGGTACTGCA	4AHHIIIJIIIHIJJIIIHIJJJJJJFHJJIJJ	NM:i:0	NH:i:1
HWI-1KL140:55:C20PMACXX:7:2204:21059:162687	16	2	32962158	50	33M	TGCATGCTGTTTGGCCTGTAGATGTGTTCTGTC	3AFHIJJJJJJJJJIJJJHHIJJJIJJJJJJJJ	NM:i:0	NH:i:1
HWI-1KL140:55:C20PMACXX:7:2204:20502:170546	16	2	32961817	50	23M209N5M	CGACCCCAACGAGGTCAAAGTCGTGTAC	4<EHHIGIJJIEHIDGHIIIGIJGGEII	NM:i:0	NH:i:1
HWI-1KL140:55:C20PMACXX:7:2204:19790:61608	0	2	32961830	50	10M209N23M	GTCAAAGTCGTGTACCTGAGGTGCACCGGAGGC	2<@GHJIHJJGIGIJJJJGIJFHIJJJJJIJHD	NM:i:0	NH:i:1
HWI-1KL140:55:C20PMACXX:7:2204:19330:45869	16	2	32963569	50	29M	CTAGAGAACTTTCTGGTAAGAGCACGCTA	2AFHIIJJJIJJHJJIIIIIEHJIJJJJJ	NM:i:0	NH:i:1
HWI-1KL140:55:C20PMACXX:7:2204:18678:93438	0	2	32962110	50	33M	TCCTCTGGGTCTGGTAAGTCGTCGCTCCCGAGC	2@EFHIIJJDGIIJDHIJJIJJJIGHJHIJGHH	NM:i:0	NH:i:1
HWI-1KL140:55:C20PMACXX:7:2204:17780:19004	0	2	32963553	50	31M157N2M	AGACACCGGTCTTTGGCTAGAGAACTTTCTGGA	2??FHHHIIIJIIGIJIGIEGGJIIGIJJGIEG	NM:i:0	NH:i:1
HWI-1KL140:55:C20PMACXX:7:2204:17124:26487	0	2	32963413	50	33M	GAACAGCCCAGCGATAGGTAAAATGGAGCCATG	2AFHIJJIJJJIIHIIJJ?FIJIJIIJIJJJJJ	NM:i:0	NH:i:1
HWI-1KL140:55:C20PMACXX:7:2204:17059:185330	0	2	32962449	50	33M	AGTGAAGAAGGATGTGGAGCCATTGTGGGCAGG	3ACGHIIIJJJJIIIIJIJJJJJJJHIJJJJJJ	NM:i:0	NH:i:1
HWI-1KL140:55:C20PMACXX:7:2204:15663:200099	16	2	32963580	50	4M157N29M	TCTGGAACTATCAAGGAGATCCTGGGTACTGCA	4AGHJJJJJIJJJJJIJJJJJJJJJJHIJJJJJ	NM:i:0	NH:i:1
HWI-1KL140:55:C20PMACXX:7:2204:15559:110877	0	2	32963261	50	33M	GCTGGTGAGGACTTGCTTGTGCCCCAGCCACCC	3AFHJCGIJIIJJJJJJJIFGGIJJIGGHIJJJ	NM:i:0	NH:i:1
HWI-1KL140:55:C20PMACXX:7:2204:15485:78989	0	2	32963562	50	22M157N7M	TCTTTGGCTAGAGAACTTTCTGGAACTAT	4<FHIJIJJJJJJJJJJJJJJJJJJIEGI	NM:i:0	NH:i:1
HWI-1KL140:55:C20PMACXX:7:2204:14510:166807	0	2	32963571	50	13M157N20M	AGAGAACTTTCTGGAACTATCAAGGAGATCCTG	2AFGIJJJJJJJJJIJJIJIJJJIJIJJIJJJJ	NM:i:0	NH:i:1
HWI-1KL140:55:C20PMACXX:7:2204:14214:130014	0	2	32963059	50	8M430N25M	GAAGAACATTAAACACAGTGGGAACATTACTTT	3CFGIJJJJJJJJJJJJJGHIJJIJJGJJJJJJ	NM:i:0	NH:i:1
HWI-1KL140:55:C20PMACXX:7:2204:14214:104404	0	2	32962105	50	18M451N15M	ATCGGTCCTCTGGGTCTGTCTCCGAAGAAAGTT	2?FHIHIIGJJJJJHIJJJJJJJJHIIGIJJ@G	NM:i:0	NH:i:1
HWI-1KL140:55:C20PMACXX:7:2204:14195:62526	0	2	32963582	50	2M157N31M	TGGAACTATCAAGGAGATCCTGGGTACTGCACA	4<CFHDBAHGHG9<EH39D?@GB@FBDG?G>FC	NM:i:0	NH:i:1
HWI-1KL140:55:C20PMACXX:7:2204:13888:165799	0	2	32961821	50	19M209N14M	CCCAACGAGGTCAAAGTCGTGTACCTGAGGTGC	2:C1CDFDGI@BDFFIB??(7=C<;CEBDEC==	NM:i:0	NH:i:1
HWI-1KL140:55:C20PMACXX:7:2204:13378:14312	16	2	32961817	50	23M209N5M	CGACCCCAACGAGGTCAAAGTCGTGTAC	2AEFHGIIIJIBGGGHIIJGCGHHIHIJ	NM:i:0	NH:i:1
HWI-1KL140:55:C20PMACXX:7:2204:13340:82203	0	2	32963569	50	15M157N18M	CTAGAGAACTTTCTGGAACTATCAAGGAGATCC	2AFHIIJJJJJJJJIJIJJJJJJJJJJJJJJJJ	NM:i:0	NH:i:1
HWI-1KL140:55:C20PMACXX:7:2204:13018:150224	0	2	32963572	50	12M157N21M	GAGAACTTTCTGGAACTATCAAGGAGATCCTGG	2<CHHHIGGIADFHIIEGEHIIIFCGFHIIIII	NM:i:0	NH:i:1
HWI-1KL140:55:C20PMACXX:7:2204:12659:149838	0	2	32961821	50	19M209N14M	CCCAACGAGGTCAAAGTCGTGTACCTGAGGTGC	2:CFIGJIIG?FGGHCFGHIFFGDFHJGIJ@DG	NM:i:0	NH:i:1
HWI-1KL140:55:C20PMACXX:7:2204:12161:20000	0	2	32961820	50	20M209N13M	CCCCAACGAGGTCAAAGTCGTGTACCTGAGGTG	2@GGIJJIGIJFGHIJIFHIIJJJJJIJIJJIH	NM:i:0	NH:i:1
HWI-1KL140:55:C20PMACXX:7:2204:12106:30694	0	2	32961987	50	33M	GCCCGACGGCAGCGCGCAGGGCGGCCTGCGCCG	1@GHIIIJJFDGGJGFECDDDDDDDDBDDDDDD	NM:i:0	NH:i:1
HWI-1KL140:55:C20PMACXX:7:2204:11804:120311	0	2	32963460	50	33M	GGGAAGCTGTAAAAGGCCCTGTACTTGCTTTCT	3CFGHJJJJJJJJJIJIJJJJHI*BGIJJJJJJ	NM:i:0	NH:i:1
HWI-1KL140:55:C20PMACXX:7:2204:11637:12949	0	2	32962465	50	33M	GAGCCATTGTGGGCAGGCTCCTGTGGGACGGTG	3ACFH>HHIHHHJIHIEHJJJIIGIIJJIJIGH	NM:i:0	NH:i:1
HWI-1KL140:55:C20PMACXX:7:2204:11341:78904	0	2	32961822	50	18M209N15M	CCAACGAGGTCAAAGTCGTGTACCTGAGGTGCA	2AFHIJJJJFGIIJJIHHHHGIJJJIHIJJJIJ	NM:i:0	NH:i:1
HWI-1KL140:55:C20PMACXX:7:2204:11174:113582	0	2	32962117	50	6M451N27M	GGTCTGTCTCCGAAGAAAGTTGGCGATGACATT	3AFHIJGIGJJJGGHHGJJBFHJJJGJIJJJJJ	NM:i:0	NH:i:1
HWI-1KL140:55:C20PMACXX:7:2204:11054:4596	0	2	32961830	50	10M209N23M	GTCAAAGTCGTGTACCTGAGGTGCACCGGAGGC	2<CGIIIHIJJJHGIJIJJJJGIIJJJJJIJHF	NM:i:0	NH:i:1
HWI-1KL140:55:C20PMACXX:7:2204:10765:169330	0	2	32963569	50	15M157N18M	CTAGAGAACTTTCTGGAACTATCAAGGAGATCC	2AHGIJJJJJJJJJJJJJJJJJJJJIJJJJJJE	NM:i:0	NH:i:1
HWI-1KL140:55:C20PMACXX:7:2204:10534:26721	16	2	32961817	50	23M209N5M	CGACCCCAACGAGGTCAAAGTCGTGTAC	2AFHIJJJJJJJJJDHIIJJHIJJIIJJ	NM:i:0	NH:i:1
HWI-1KL140:55:C20PMACXX:7:2204:10428:25540	0	2	32963573	50	11M157N22M	AGAACTTTCTGGAACTATCAAGGAGATCCTGGG	2AFHGIHIGHIGHIGIGGIIIIIJJGIGHGIHI	NM:i:0	NH:i:1
HWI-1KL140:55:C20PMACXX:7:2203:9311:72400	0	2	32963059	50	8M430N43M	GAAGAACATTAAACACAGTGGGAACATTACTTTTGATGAGATTGTCAACAT	???DDDDDHHHHBGIGI+3=CGHHIDHHIIHIIIIIIGEGIIIIHG@FGFH	NM:i:0	NH:i:1
HWI-1KL140:55:C20PMACXX:7:2203:9301:46463	0	2	32963058	50	9M430N42M	AGAAGAACATTAAACACAGTGGGAACATTACTTTTGATGAGATTGTCAACA	CCCFFFFFHHHHHJJJJ+3AHHIIJJJJJJJJJJJJJJJJJJJJJJJJIJI	NM:i:0	NH:i:1
HWI-1KL140:55:C20PMACXX:7:2203:9278:65947	0	2	32961800	50	40M209N11M	ACCATGCCGCCCAAGTTCGACCCCAACGAGGTCAAAGTCGTGTACCTGAGG	CCCFFFFFHHHHHJJIJ+4AGIIJJJJJGJJDHIJJHHIHGIHIJJJJIHH	NM:i:0	NH:i:1
HWI-1KL140:55:C20PMACXX:7:2203:9266:32731	0	2	32963058	50	9M430N42M	AGAAGAACATTAAACACGGTGGGAACATTACTTTTGATGAGATTGTCAACA	CCCFFFFFHHHHHJJJJ)3<FHIIJJJJJJJJJJJJIJJJJJJJJJJJJJJ	NM:i:1	NH:i:1
HWI-1KL140:55:C20PMACXX:7:2203:8939:78859	0	2	32963058	50	9M430N42M	AGAAGAACATTAAACACGGTGGGAACATTACTTTTGATGAGATTGTCAACA	CCCFFFFFHHHHHJIJJ)3AHHIHIJJJJJJJJJJIGIJJJJJJJJJJJJI	NM:i:1	NH:i:1
HWI-1KL140:55:C20PMACXX:7:2203:8779:142390	0	2	32961802	50	38M209N13M	CATGCCGCCCAAGTTCGGCCCCAACGAGGTCAAAGTCGTGTACCTGAGGTG	CCCFFFFFHHHHHHIJJ11CGHIJJJIJJFHIIJJCGIIJIJIJJIJHHHH	NM:i:1	NH:i:1
HWI-1KL140:55:C20PMACXX:7:2203:8743:89004	0	2	32963058	50	9M430N42M	AGAAGAACATTAAACACCGTGGGAACATTACTTTTGATGAGATTGTCAACA	CCCFFFFFHHHHHJJJJ+3AFHIJJJJJJJJJJJJJIIJJJJJIJHIJJJI	NM:i:1	NH:i:1
HWI-1KL140:55:C20PMACXX:7:2203:8647:46256	0	2	32963058	50	9M430N42M	AGAAGAACATTAAACACGGTGGGAACATTACTTTTGATGAGATTGTCAACA	CCCFFFFFHHHHHJJJJ)4<HHIIIJJJJJJJJJJJIJJJJJJJJJJJJJJ	NM:i:1	NH:i:1
HWI-1KL140:55:C20PMACXX:7:2203:8627:22332	0	2	32963059	50	8M430N43M	GAAGAACATTAAACACAGTGGGAACATTACTTTTGATGAGATTGTCAACAT	@CCFFFFFHHHHHJJJJ+3AFHHJJJJJJJJJJIIDHGJJIIIJHIJJJJJ	NM:i:0	NH:i:1
HWI-1KL140:55:C20PMACXX:7:2203:8558:109340	0	2	32963600	50	51M	TTCCCTGAGTGGTGGCTGCCACTTTGCTGTTGAAGGTTCAAGATTTGGATT	@CCFFFFFHFHHDHIII+3AFHIJJJJJIJJIJJIJGJEIJIJIJJIJIGH	NM:i:0	NH:i:1
HWI-1KL140:55:C20PMACXX:7:2203:8349:90797	0	2	32963058	50	9M430N42M	AGAAGAACATTAAACACAGTGGGAACATTACTTTTGATGAGATTGTCAACA	CCCFFFFFHHHHHJJJI+3AFGHHGHGIIJJJJJJJFIIIJJJJJJJJJJI	NM:i:0	NH:i:1
HWI-1KL140:55:C20PMACXX:7:2203:8269:115140	0	2	32963061	50	6M430N45M	AGAATATTAAACACAGTAGGAACATTACTTTTGATGAGATTGTCAACATTG	CCCFFFFFHGGHHJJJH,3CFIIJJJJJJJJJJIJJJJJJJJJJJJJJJJJ	NM:i:2	NH:i:1
HWI-1KL140:55:C20PMACXX:7:2203:7939:86452	16	2	32963061	50	47M	AGAACAGTGAGTCGGCCGCACTCCCTGGGTTTCCGCTGCAGTGTGCT	BCCFFFFDFHHHHJJJJ)1?FHIJJIIJJHIJJJIJIIJGIIJJJJJ	NM:i:1	NH:i:1
HWI-1KL140:55:C20PMACXX:7:2203:7723:144722	0	2	32963553	50	31M157N20M	AGACACCGGTCTTTGGCAAGAGAACTTTCTGGAACTATCAAGGAGATCCTG	@CCFFFFFHHHHHJJJI+2CDHHJJJJJIJJJHIJJGIFIJJJJJIJJJJJ	NM:i:1	NH:i:1
HWI-1KL140:55:C20PMACXX:7:2203:7241:160599	0	2	32963059	50	8M430N43M	GAAGAACATTAAACACACTGGGAACATTACTTTTGATGAGATTGTCAACAT	C@CFFFFFHHHHHJJJJ23AGHIJIJJIIJJJJJJIJJJJJJJJIJJJJJJ	NM:i:1	NH:i:1
HWI-1KL140:55:C20PMACXX:7:2203:7225:69149	0	2	32963059	50	8M430N43M	GAAGAACATTAAACACATTGGGAACATTACTTTTGATGAGATTGTCAACAT	CCCFFFFFHHHHHJJJJ+3AHIIJJJJJJJJJJJJIIIJJIJJJJJJJJJJ	NM:i:1	NH:i:1
HWI-1KL140:55:C20PMACXX:7:2203:7202:174602	0	2	32963553	50	31M157N20M	AGACACCGGTCTTTGGCGAGAGAACTTTCTGGAACTATCAAGGAGATCCTG	@@BFFFFFHHHHHJIJJ)2?FHIJJJIJJJJJJJJJIJIJIJJJJIJJJJJ	NM:i:1	NH:i:1
HWI-1KL140:55:C20PMACXX:7:2203:7191:142945	0	2	32963058	50	9M430N42M	AGAAGAACATTAAACACGGTGGGAACATTACTTTTGATGAGATTGTCAACA	CCCFFFFFHHHHHJJJJ23AFHIHJJJJJJJJJJJJGIIJJJJJJJJJJJI	NM:i:1	NH:i:1
HWI-1KL140:55:C20PMACXX:7:2203:7089:62339	0	2	32963043	50	24M430N27M	GAGACAGGAAGAAGCAGGAGAACATTAAACACAGTGGGAACATTACTTTTG	CBCFFFFFHHHHHJJJJ+3AGHIJJJJJJJJJJJHHIJJJJJJJJJJJJJJ	NM:i:1	NH:i:1
HWI-1KL140:55:C20PMACXX:7:2203:7034:51207	0	2	32961969	50	51M	TGGCCCGGGACATCTGATGCCCGACGGCAGCGCGCAGGGCGGCCTGCGCCG	CCCFFFFFHFHHHJJIG+1CGGIFIIJIJIIGHEFDDDDDBD6BDDDDDDD	NM:i:1	NH:i:1
HWI-1KL140:55:C20PMACXX:7:2203:6977:86693	0	2	32963058	50	9M430N42M	AGAAGAACATTAAACACGGTGGGAACATTACTTTTGATGAGATTGTCAACA	@C@FFFFFGHHHGIIJI23AFHIJJJJJIJJJJJJIIJIIJJGHHHIJIII	NM:i:1	NH:i:1
HWI-1KL140:55:C20PMACXX:7:2203:6740:200576	16	2	32963566	50	18M157N29M	TGGCTAGAGAACTGTCTGGAACTATCAAGGAGATCCTGGGTACTGCA	FFFFHHHHHJJJJ+3AFHJJJJIJIJJJJIIJJGIIIJIJ?DHGIJJ	NM:i:1	NH:i:1
HWI-1KL140:55:C20PMACXX:7:2203:6291:131515	16	2	32963054	50	13M430N31M	AAGCAGAAGAACATTAAGCACAGTGGGAACATTACTTTTGATGA	@@CFFFDFDDHHHIGJJ+3CGHIHDHG=DFFHIJJGIIJEHIIJ	NM:i:1	NH:i:1
HWI-1KL140:55:C20PMACXX:7:2203:5962:162128	0	2	32963058	50	9M430N42M	AGAAGAACATTAAACACAGTGGGAACATTACTTTTGATGAGATTGTCAACA	CCCFFFFFHHHHHJJJJ+3<FHIJJJJJJJJJJJIJGIIJJIJJJHIJJJI	NM:i:0	NH:i:1
HWI-1KL140:55:C20PMACXX:7:2203:5936:36451	0	2	32963059	50	8M430N43M	GAAGAACATTAAACACAGTGGGAACATTACTTTTGATGAGATTGTCAACAT	CCCFFFFFHHHHHJJJJ+3AHHIJJJJJJJJIJJJIJJIJIJJJJJJJJJJ	NM:i:0	NH:i:1
HWI-1KL140:55:C20PMACXX:7:2203:5875:51252	0	2	32963059	50	8M430N43M	GAAGAACATTAAACACAATGGGAACATTACTTTTGATGAGATTGTCAACAT	B@@FFFFFHHHHHJJJJ+3AFHIJJJJJJJJJJJJHIJJJGIJJHIJIJJJ	NM:i:1	NH:i:1
HWI-1KL140:55:C20PMACXX:7:2203:5825:59600	0	2	32963612	50	47M	TGGCTGCCACTTTGCTGGTGAAGGTTCAAGATTTGGATTTTCCCATG	CCCFFFFFHHHHHJJJJ23AHIIJCHGIJJJIJJJIHJJJJIIJIJJ	NM:i:1	NH:i:1
HWI-1KL140:55:C20PMACXX:7:2203:5633:157945	0	2	32961833	50	7M209N44M	AAAGTCGTGTACCTGAGGTGCACCGGAGGCGAGGTCGGCGCCACATCCGCC	@@CFDFFFHHHHHJJJJ+3AFDHIJJJJJJJIJJ5@HIDFDDDDDDCDDDD	NM:i:0	NH:i:1
HWI-1KL140:55:C20PMACXX:7:2203:5618:11723	0	2	32963553	50	31M157N20M	AGACACCGGTCTTTGGCTAGAGAACTTTCTGGAACTATCAAGGAGATCCTG	@CCFFFFFHFHHHJJJJ+2AEHHIJJIJIJJJJJJJJJIJJJJJJIJJJJJ	NM:i:0	NH:i:1
HWI-1KL140:55:C20PMACXX:7:2203:5484:16428	16	2	32961799	50	41M209N5M	CACCATGCCGCCCAAGTGCGACCCCAACGAGGTCAAAGTCGTGTAC	CCCFFFFFHHHHHJJJF+2@FHJJIEHJJFHIBHHGJGFIJJJJJJ	NM:i:1	NH:i:1
HWI-1KL140:55:C20PMACXX:7:2203:5347:58698	0	2	32963061	50	6M430N45M	AGAACATTAAACACAGTGGGAACATTACTTTTGATGAGATTGTCAACATTG	CCCFFFFFHHHHHJJJH24AFHHIJJJJJJJJJHIJIJIJJIHIIJJJIJJ	NM:i:0	NH:i:1
HWI-1KL140:55:C20PMACXX:7:2203:5298:16424	0	2	32963058	50	9M430N42M	AGAAGAACATTAAACACGGTGGGAACATTACTTTTGATGAGATTGTCAACA	CCCFFFFFHHHHHJJJJ23AFHIIJJJJJJJJJJJIIJJJJIJIJIJJJJJ	NM:i:1	NH:i:1
HWI-1KL140:55:C20PMACXX:7:2203:5108:85497	16	2	32961799	50	41M209N5M	CACCATGCCGCCCAAGTGCGACCCCAACGAGGTCAAAGTCGTGTAC	CCCFFFFFHHHHHJJJJ22BGHIJJJJJJGHJFHIJJGHIJJJJJJ	NM:i:1	NH:i:1
HWI-1KL140:55:C20PMACXX:7:2203:5102:28844	0	2	32963058	50	9M430N42M	AGAAGAACATTAAACACAGTGGGAACATTACTTTTGATGAGATTGTCAACA	CBBFFFFFHHHHHJJJJ23AFHIIIJJJJJJJJIJJIIJJJJJJJJJJJJJ	NM:i:0	NH:i:1
HWI-1KL140:55:C20PMACXX:7:2203:5092:115385	0	2	32963570	50	14M157N37M	TAGAGAACTTTCTGGAAGTATCAAGGAGATCCTGGGTACTGCACAGTCTGT	CCCFFFFFHHHHHJIIJ23AJHIJJJJJJJJIJJJJJJJIJJJJJJJJJJH	NM:i:1	NH:i:1
HWI-1KL140:55:C20PMACXX:7:2203:5023:15157	0	2	32963058	50	9M430N42M	AGAAGAACATTAAACACAGTGGGAACATTACTTTTGATGAGATTGTCAACA	CC@FFFFFHHHHHJJJJ24AFHIHIJJJJJJJJJJIGIIIJJJJJJJJJJI	NM:i:0	NH:i:1
HWI-1KL140:55:C20PMACXX:7:2203:5011:38364	0	2	32963058	50	9M430N42M	AGAAGAACATTAAACACAGTGGGAACATTACTTTTGATGAGATTGTCAACA	CCCFFFFFHHHHHJJJJ+3AFHIJJJIJJJJJJJJJIJJJJIJIJIJJJJJ	NM:i:0	NH:i:1
HWI-1KL140:55:C20PMACXX:7:2203:4972:66769	0	2	32963058	50	9M430N42M	AGAGGAACATTAAACACGGTGGGAACATTACTTTTGATGAGATTGTCAACA	CCCFFFFFGFHHHJJIJ23<CGHGIHGGGGIJIJJJHHEGGGGHIHIJIJI	NM:i:2	NH:i:1
HWI-1KL140:55:C20PMACXX:7:2203:4962:66758	0	2	32963058	50	9M430N26M	AGAAGAACATTAAACACGGTGGGAACATTACTTTT	CCCADFFFHHHHHIIII233ACFBFEE9D**1:DH	NM:i:1	NH:i:1
HWI-1KL140:55:C20PMACXX:7:2203:4795:50451	0	2	32963554	50	30M157N21M	GACACCGGTCTTTGGCTCGAGAACTTTCTGGAACTATCAAGGAGATCCTGG	BBBFFFFFHHHHHJJJJ22?FHJIJJJJJJJIIJIIIJJJJJIJIJIJIIJ	NM:i:1	NH:i:1
HWI-1KL140:55:C20PMACXX:7:2203:4461:43419	0	2	32963058	50	9M430N42M	AGAAGAACATTAAACACCGTGGGAACATTACTTTTGATGAGATTGTCAACA	CCCFFFFFFDHHGIIJJ23AFHIGHJJIGHIJIGIGCHGIIIJJIJJJJJI	NM:i:1	NH:i:1
HWI-1KL140:55:C20PMACXX:7:2203:4429:142483	0	2	32963059	50	8M430N43M	GAAGAACATTAAACACACTGGGAACATTACTTTTGATGAGATTGTCAACAT	BBBDFFFFHHHHHJJJJ13AFGIJJJJJJJJJJJJGJIIJJIJJJIIIJJJ	NM:i:1	NH:i:1
HWI-1KL140:55:C20PMACXX:7:2203:4311:173502	16	2	32961799	50	41M209N5M	CACCATGCCGCCCAAGTGCGACCCCAACGAGGTCAAAGTCGTGTAC	CCCFFFFFGHGHHJJJI22BEHIJJJJIJIJJFGIJJJIJJIJIJJ	NM:i:1	NH:i:1
HWI-1KL140:55:C20PMACXX:7:2203:4174:148341	0	2	32961972	50	51M	CCCGGGACATCTGAAGCGCGACGGCAGCGCGCAGGGCGGCCTGCGCCGCAG	CCCFFFFFHHHHHGIJJ12CGHIJJJHDHHFFDBBDDDDDBDDDDBDDDBD	NM:i:1	NH:i:1
HWI-1KL140:55:C20PMACXX:7:2203:4076:163478	0	2	32963058	50	9M430N42M	AGAAGAACATTAAACACGGTGGGAACATTACTTTTGATGAGATTGTCAACA	CCCFFFFFHHHHHJJJJ)4AHHIJJJJJJJJJJJJJJJJJJJJJJJJJJJJ	NM:i:1	NH:i:1
HWI-1KL140:55:C20PMACXX:7:2203:3832:15008	16	2	32961799	50	41M209N5M	CACCATGCCGCCCAAGTACGACCCCAACGAGGTCAAAGTCGTGTAC	CCCFFFFFHHHHHJIJI+2AFHIJJJJIJFHIFHIJJJHIJIJHJI	NM:i:1	NH:i:1
HWI-1KL140:55:C20PMACXX:7:2203:3585:61838	16	2	32963566	50	18M157N29M	TGGCTAGAGAACTGTCTGGAACTATCAAGGAGATCCTGGGTACTGCA	FFFFHHHHHJJJI24AIHJJJJJJJJJJJJJIIJJJJIJJGGIJJJJ	NM:i:1	NH:i:1
HWI-1KL140:55:C20PMACXX:7:2203:3512:41278	0	2	32963058	50	9M430N42M	AGAAGAACATTAAACACGGTGGGAACATTACTTTTGATGAGATTGTCAACA	CCCFFFFFHHHHHJJJJ)4<FHIHIJJJJIJJJJJIGJIEHIIJJHJJJJJ	NM:i:1	NH:i:1
HWI-1KL140:55:C20PMACXX:7:2203:3145:77164	0	2	32963059	50	8M430N43M	GAAGAACATTAAACACAATGGGAACATTACTTTTGATGAGATTGTCAACAT	???DFFFFHGHFHIJJJ+3AEHGDHHIDFIIJJHGIHCHIIJGGHIJJIHI	NM:i:1	NH:i:1
HWI-1KL140:55:C20PMACXX:7:2203:2906:97274	0	2	32963557	50	27M157N21M	ACCGGTCTTTGGCTAGAAAACTTTCTGGAACTATCAAGGAGATCCTGG	;<<DA0@<CFDHHIG@?+3<<CBE>HHB9EDAFFCDDFF@GHB*9BD@	NM:i:1	NH:i:1
HWI-1KL140:55:C20PMACXX:7:2203:2899:43187	0	2	32963041	50	26M430N25M	GAGAGACAGGAAGAAGCGGAAGAACATTAAACACAGTGGGAACATTACTTT	??;BDDD>DDBD;?32A)3<C?E>3CB<DDDD>DCD*9DDBDDCCEEE=CD	NM:i:1	NH:i:1
HWI-1KL140:55:C20PMACXX:7:2203:2876:37315	16	2	32962157	50	34M	GTGCATGCTGTTTGGCCTGTAGATGTGTTCTGTC	+4AFHIJJJJJJIJJJJJJHIIIJJIIIIJJJJJ	NM:i:0	NH:i:1
HWI-1KL140:55:C20PMACXX:7:2203:2541:116763	0	2	32961902	50	42M	GCTGCCACGTGTGTAAGAGGGGAGGGAGCCCGACGCTCTGGC	HHHHJJJJ33ACFGIJJJJJJJJJJJIIIIJJJJHFFDDEEE	NM:i:0	NH:i:1
HWI-1KL140:55:C20PMACXX:7:2203:2292:196660	0	2	32963058	50	9M430N42M	AGAAGAACATTAAACACGGTGGGAACATTACTTTTGATGAGATTGTCAACA	@@@BDDBFDHHGHGGHI)3<A<@DHHGBFGEHIGIIGGBHIDHHEDFH@FE	NM:i:1	NH:i:1
HWI-1KL140:55:C20PMACXX:7:2203:2181:49543	16	2	32963697	50	34M	TGGAATTCTTTCCCCTGTGACTGAGGCCACCATT	CCCFFFFFHHHHHJJJJ24AIHIJJJJJJJJIJJ	NM:i:0	NH:i:1
HWI-1KL140:55:C20PMACXX:7:2203:21216:112015	0	2	32963049	50	18M430N33M	GGAAGAAGCAGAAGAACGTTAAACACAGTGGGAACATTACTTTTGATGAGA	BB@FFFFFHGHGHIIJJ)3CFHJHGHGJFHIIJIIIJJJJJJJJJIJJIJH	NM:i:1	NH:i:1
HWI-1KL140:55:C20PMACXX:7:2203:21021:193677	0	2	32963547	50	37M157N7M	CAGATGAGACACCGGTCGTTGGCTAGAGAACTTTCTGGAACTAT	CCCFFFFFFHHHHJJFI)1@GHIJJJJGIJJJJJIJJJIJJJJJ	NM:i:1	NH:i:1
HWI-1KL140:55:C20PMACXX:7:2203:20896:59145	0	2	32961803	50	37M209N14M	ATGCCGCCCAAGTTCGAGCCCAACGAGGTCAAAGTCGTGTACCTGAGGTGC	CCCFFFFFHHHHHJIJI22CGIJJJHJJHHJJJJJJJJJIJJJHGIJJGEH	NM:i:1	NH:i:1
HWI-1KL140:55:C20PMACXX:7:2203:20886:83852	0	2	32961803	50	37M209N14M	ATGCCGCCCAAGTTCGACCCCAACGAGGTCAAAGTCGTGTACCTGAGGTGC	CCCFFFFFHHHHHJIJJ+2CGHJJJIJI@GIJIJIJJIJIJJJIGEHGEEH	NM:i:0	NH:i:1
HWI-1KL140:55:C20PMACXX:7:2203:2071:18989	0	2	32963058	50	9M430N42M	AGAAGAACATTAAACACGGTGGGAACATTACTTTTGATGAGATTGTCAACA	C@@FFFDFHHHHHGGJJ)3<AGHIJIJIIGIJJJJFIGEIIHGHHFIGGHI	NM:i:1	NH:i:1
HWI-1KL140:55:C20PMACXX:7:2203:20352:132251	16	2	32962121	50	47M	TGGTAAGTCGTCGCTCCGGAGCCGTAGACCTCTAACGTGCATGCTGT	CCCFFFFFHHHHHJJJJ)2@GHIJJJJJJJJJJJJJJIIJJJJJJJJ	NM:i:1	NH:i:1
HWI-1KL140:55:C20PMACXX:7:2203:20293:167524	0	2	32963569	50	15M157N36M	CTAGAGAACTTTCTGGAGCTATCAAGGAGATCCTGGGTACTGCACAGTCTG	CC@FFFFFGFGHFHIJJ23AFHHIJHIJIJIIJIDGI?FHHGIIIGIIIIJ	NM:i:1	NH:i:1
HWI-1KL140:55:C20PMACXX:7:2203:19802:64846	0	2	32963687	50	51M	AATGGAACCCTGGAATTGTTTCCCCTGTGACTGAGGCCACCATTCTTACTG	CCCFFFFFHHHHHJJJJ24CGHIJJIJJJIJJIIIJJIEIJIJJJJJJJJJ	NM:i:1	NH:i:1
HWI-1KL140:55:C20PMACXX:7:2203:19761:124140	0	2	32963852	50	2M137N49M	CTAGTTAAGAAGCAACAGGAAAATATTCCAATAAAAGACTATCTGATAACC	CCCFFFFFHHHHHJJJJ+3CGHJIJJJJJJJJIJJJJIJJJJJJJJJJIJJ	NM:i:1	NH:i:1
HWI-1KL140:55:C20PMACXX:7:2203:19673:29081	0	2	32963060	50	7M430N44M	AAGAACATTAAACACAGGGGGAACATTACTTTTGATGAGATTGTCAACATT	CCCFFFFFHHHHHJJJJ+4BGGIJJJJJJJJJJIIIJJJJJJJIJIJJJJJ	NM:i:1	NH:i:1
HWI-1KL140:55:C20PMACXX:7:2203:19392:8837	0	2	32963058	50	9M430N42M	AGAAGAACATTAAACACAGTGGGAACATTACTTTTGATGAGATTGTCAACA	CCCFFFFFHHHHHJJJJ23AFHIGHHJJJJJJJJJJHIJJJJJJJIJJJJI	NM:i:0	NH:i:1
HWI-1KL140:55:C20PMACXX:7:2203:19293:48556	0	2	32963059	50	8M430N43M	GAAGAACATTAAACACAGTGGGAAGATTACTTTTGATGAGATTGTCAACAT	C@@FFFFFHHHHHIJJJ23AFHGG+AFHJJJJJJJGIJIJJJIJHJIJJJJ	NM:i:1	NH:i:1
HWI-1KL140:55:C20PMACXX:7:2203:19161:65923	0	2	32963059	50	8M430N43M	GAAGAACATTAAACACAGTGGGAACATTACTTTTGATGAGATTGTCAACAT	BBBFFFFFHHHHHJJJJ+3AHHIJIIJJGIJJJJJGIJJJJJJIIIIJJIJ	NM:i:0	NH:i:1
HWI-1KL140:55:C20PMACXX:7:2203:18963:146725	0	2	32963058	50	9M430N42M	AGAAGAACATTAAACACCGTGGGAACATTACTTTTGATGAGATTGTCAACA	CCCFFFFFHHHHHJJJJ+4<FHIIJJJJJJJJJJJJIJIJJJJJJIIJJJJ	NM:i:1	NH:i:1
HWI-1KL140:55:C20PMACXX:7:2203:18806:132749	0	2	32963021	50	46M430N5M	AAAGCCCTCAAGGAGCCGCCGAGAGACAGGAAGAAGCAGAAGAACATTAAA	BCCFFFFFHHHHHIJJJ23@FFHIIIIIIJJJJIJIFI>GHIGIIGEHHHG	NM:i:1	NH:i:1
HWI-1KL140:55:C20PMACXX:7:2203:18435:19344	0	2	32963058	50	9M430N42M	AGAAGAACATTAAACACAGTGGGAACATTACTTTTGATGAGATTGTCAACA	@@@DBDDDHHDHHIIII23<FGGIIIGHIHGGHIIICHIIIGIGIIIIIII	NM:i:0	NH:i:1
HWI-1KL140:55:C20PMACXX:7:2203:18395:194959	0	2	32963547	50	37M157N7M	CAGATGAGACACCGGTCGTTGGCTAGAGAACTTTCTGGAACTAT	@@@DDDDDFHFHHIG<E24:?EGHCGFGFEGHIFGHGIIIFIIG	NM:i:1	NH:i:1
HWI-1KL140:55:C20PMACXX:7:2203:17659:43254	0	2	32961803	50	37M209N14M	ATGCCGCCCAAGTTCGAGCCCAACGAGGTCAAAGTCGTGTACCTGAGGTGC	BB@FFFFFHGHHFHHIJ+2?EGIII?HIFGIIJCDHHFGEHHHGHJJJGGE	NM:i:1	NH:i:1
HWI-1KL140:55:C20PMACXX:7:2203:17598:68874	0	2	32963058	50	9M430N42M	AGAAGAACATTAAACACGGTGGGAACATTACTTTTGATGAGATTGTCAACA	@CCDDDDFFHHDHIIHI23<CEA?E:C@GEHHIIIIDGFCFFDHIGIGHII	NM:i:1	NH:i:1
HWI-1KL140:55:C20PMACXX:7:2203:17568:176994	0	2	32963058	50	9M430N42M	AGAAGAACATTAAACACAGTGGGAACATTACTTTTGATGAGATTGTCAACA	CCCFFFFFHHHHHJJJJ24AHHIJJJJJJJJJJJJJIIJJJJJIJHIJIJJ	NM:i:0	NH:i:1
HWI-1KL140:55:C20PMACXX:7:2203:17526:8235	0	2	32961978	50	40M	ACATCTGAAGCCCGACGGCAGCGCGCAGGGCGGCCTGCGC	CCCFFFFFHHHHHJJJJ)1?DGHJJJIJJHHFDDDBDDDD	NM:i:0	NH:i:1
HWI-1KL140:55:C20PMACXX:7:2203:1745:38660	16	2	32963042	50	25M430N22M	AGAGACAGGAAGAAGCATAAGAACATTAAACACAGTGGGAACATTAC	@CCFBEFFGDDHHIIII23CCDHIIIIIIIIIIIGHHIIGGIIIIII	NM:i:1	NH:i:1
HWI-1KL140:55:C20PMACXX:7:2203:17435:17400	0	2	32963058	50	9M430N42M	AGAAGAACATTAAACACGGTGGGAACATTACTTTTGATGAGATTGTCAACA	@@@FFFFFHHHGHJJJJ23AFHIFHIJJJJJJJJJJIIJJGGIIIDHIIJI	NM:i:1	NH:i:1
HWI-1KL140:55:C20PMACXX:7:2203:17296:132518	0	2	32963063	50	4M430N47M	AACATTAAACACAGTGGGAACATTACTTTTGATGAGATTGTCAACATTGCC	CCCFFFFFHHHHHJGIJ+3CGHIJJJJJJJJJJJJJJJJJJJIJJIJJIIJ	NM:i:0	NH:i:1
HWI-1KL140:55:C20PMACXX:7:2203:17116:17427	0	2	32961800	50	40M209N11M	ACCATGCCGCCCAAGTTAGACCCCAACGAGGTCAAAGTCGTGTACCTGAGG	CCCFFFFFHHHHHJJIJ+2AHIJIIJJJIJJDHIJJIIHIGGIIIJJGJJI	NM:i:1	NH:i:1
HWI-1KL140:55:C20PMACXX:7:2203:16939:75412	0	2	32963058	50	9M430N42M	AGAAGAACATTAAACACTGTGGGAACATTACTTTTGATGAGATTGTCAACA	CC@FFFFFGHHHHJJII23AIGHGJJIJIIJJJJJJJJDGIIIJIJIJIJI	NM:i:1	NH:i:1
HWI-1KL140:55:C20PMACXX:7:2203:16637:2764	0	2	32963058	50	9M430N42M	AGAAGAACATTAAACACGGTGGGAACATTACTTTTGATGAGATTGTCAACA	CCCFFFFFHHHHHJJJJ)3AFHIJJJJJJJJJJJJJJJJJJJJJJJJJJJJ	NM:i:1	NH:i:1
HWI-1KL140:55:C20PMACXX:7:2203:16607:123697	0	2	32963058	50	9M430N42M	AGAAGAACATTAAACACGGTGGGAACATTACTTTTGATGAGATTGTCAACA	CCCFFFFFHHHHHJJJJ)3AFHIJJJIJJJJJJJIJIIIJJJJIJIJJJJI	NM:i:1	NH:i:1
HWI-1KL140:55:C20PMACXX:7:2203:16478:126962	0	2	32961800	50	40M209N11M	ACCATGCCGCCCAAGTTTGACCCCAACGAGGTCAAAGTCGTGTACCTGAGG	CCCFFFFFHHHHHJJGI+2CHHJIJJJJHIJ?FGIIIFGIHIHIJIJJGIJ	NM:i:1	NH:i:1
HWI-1KL140:55:C20PMACXX:7:2203:1607:3291	0	2	32963453	50	42M	AAGACAGGGGAAGCTGTAAAAGGCCCTGTACTTGCTTTCTGC	HHHHJJJJ+3BFHIJJIJJJJIJJJJJJHHJJJJJJJJJJJJ	NM:i:0	NH:i:1
HWI-1KL140:55:C20PMACXX:7:2203:16028:21143	0	2	32963064	50	3M430N48M	ACATTAAACACAGTGGGGACATTACTTTTGATGAGATTGTCAACATTGCCC	CCCFFFFFHHHHHHHIJ)3CFHJJJJJJJJJJJJJJJJJFGIJJJIJJJJJ	NM:i:1	NH:i:1
HWI-1KL140:55:C20PMACXX:7:2203:15893:96099	0	2	32963066	50	1M430N50M	ATTAAACACAGTGGGAAGATTACTTTTGATGAGATTGTCAACATTGCCCGG	CCCFFFFFHHHHHJJJJ33CHFIJJJJJJJJIJJJJJGJJJJJJJJJJJJJ	NM:i:1	NH:i:1
HWI-1KL140:55:C20PMACXX:7:2203:15653:13925	0	2	32963058	50	9M430N42M	AGAAGAACATTAAACACGGTGGGAACATTACTTTTGATGAGATTGTCAACA	CCCFFFFFHHHHHJJJJ)3AHHIIJJJJJJJJJJJJHIJJJJIIJJJJJJJ	NM:i:1	NH:i:1
HWI-1KL140:55:C20PMACXX:7:2203:15325:172566	0	2	32963058	50	9M430N42M	AGAAGAACATTAAACACGGTGGGAACATTACTTTTGATGAGATTGTCAACA	CCCFFFFFHHHHHJJJJ33AFHIIIIIIJHIJJJJJIJJJJJJJJHIIJJJ	NM:i:1	NH:i:1
HWI-1KL140:55:C20PMACXX:7:2203:15212:116123	0	2	32961803	50	37M209N14M	ATGCCGCCCAAGTTCGAACCCAACGAGGTCAAAGTCGTGTACCTGAGGTGC	CCCFFFFFHHHHHJJJJ+2?GHIJIGJJGIJJJIHIJIIFHJJJJJJJCHF	NM:i:1	NH:i:1
HWI-1KL140:55:C20PMACXX:7:2203:15106:40090	0	2	32962656	50	17M312N34M	AGAACAGACAGGCCCAGATCGAGGTGGTGCCTTCTGCCTCAGCCCTGATCA	@CCFFFFDHGHGGJJJI+3AEHHIGHIDHGIIJGGGHIAFGECGIIJGIIE	NM:i:0	NH:i:1
HWI-1KL140:55:C20PMACXX:7:2203:15049:144001	0	2	32963049	50	18M430N33M	GGAAGAAGCAGAAGAACGTTAAACACAGTGGGAACATTACTTTTGATGAGA	BBCFFFFFGHHHHJJJI23CGIJJJJJJIIJJJJJJJJIJJJJJJJJJJJJ	NM:i:1	NH:i:1
HWI-1KL140:55:C20PMACXX:7:2203:15035:147467	16	2	32963054	50	13M430N31M	AAGCAGAAGAACATTAAACACAGTGGGAACATTACTTTTGATGA	CCCFFFFFHHHHHJJJJ,3CGIJHHJJIJJJJJJJJJJJJJJJJ	NM:i:0	NH:i:1
HWI-1KL140:55:C20PMACXX:7:2203:14906:73967	0	2	32963553	50	31M157N20M	AGACACCGGTCTTTGGCGAGAGAACTTTCTGGAACTATCAAGGAGATCCTG	B@@FFFFFHFHHGJJIJ)4@GHIIIIJJJJJJJJJIIJJJJJJJJIJJJJJ	NM:i:1	NH:i:1
HWI-1KL140:55:C20PMACXX:7:2203:14219:97108	0	2	32963059	50	8M430N43M	GAAGAACATTAAACACAATGGGAACATTACTTTTGATGAGATTGTCAACAT	@@CFFFFFHHHHHJJJJ+3AFHHIJJJJJJJJJJJIJJJJIIJIIJJJJJJ	NM:i:1	NH:i:1
HWI-1KL140:55:C20PMACXX:7:2203:14213:151850	0	2	32963058	50	9M430N42M	AGAAGAACATTAAACACAGTGGGAACATTACTTTTGATGAGATTGTCAACA	CCBFFFFFHHHHHJJJJ24AFHIIJJJJJJJJJJJJJJIIJJJJJJJIJJI	NM:i:0	NH:i:1
HWI-1KL140:55:C20PMACXX:7:2203:13523:52967	0	2	32963557	50	27M157N24M	ACCGGTCTTTGGCTAGACAACTTTCTGGAACTATCAAGGAGATCCTGGGTA	@@@DA=@DFFF>?CFF?+3ADGIEEIC@FFIFGFCGIICCAGBBGGGIDFE	NM:i:1	NH:i:1
HWI-1KL140:55:C20PMACXX:7:2203:13412:45152	0	2	32963058	50	9M430N42M	AGAAGAACATTAAACACAGTGGGAACATTACTTTTGATGAGATTGTCAACA	CCCFFFFFHHHHHIJJJ23>FHIJJJIJJJJJJJJJIJIJJJJJJIIJJJJ	NM:i:0	NH:i:1
HWI-1KL140:55:C20PMACXX:7:2203:13313:108545	0	2	32963059	50	8M430N43M	GAAGAACATTAAACACAGTGGGAACATTACTTTTGATGAGATTGTCAACAT	@@CFFFFFHHHHHJJJJ+3AFHIJIJJJJJIJJJJGIJJJJJJIHJJJJJJ	NM:i:0	NH:i:1
HWI-1KL140:55:C20PMACXX:7:2203:13057:44676	0	2	32963059	50	8M430N43M	GAAGAACATTAAACACAGTGGGAACATTACTTTTGATGAGATTGTCAACAT	CCCFFFFFHHHHHJJJJ23AGHIJJJJJJJJJJJGGIJJJJIJJJJJJJJI	NM:i:0	NH:i:1
HWI-1KL140:55:C20PMACXX:7:2203:13015:40417	0	2	32963059	50	8M430N43M	GAAGAACATTAAACACAGTGGGAACATTACTTTTGATGAGATTGTCAACAT	@@CFFFFFHHHHHJJIG24AFHGHJJJJIJIJJJJHJJJJIJJJGIIJJJI	NM:i:0	NH:i:1
HWI-1KL140:55:C20PMACXX:7:2203:12836:69495	16	2	32963042	50	25M430N22M	AGAGACAGGAAGAAGCACAAGAACATTAAACACAGTGGGAACATTAC	CCCFFFFFHHHHHJJJJ23CGHIJJJJJJJJJJJJGHIJIGJJJJJJ	NM:i:1	NH:i:1
HWI-1KL140:55:C20PMACXX:7:2203:12732:142443	0	2	32963553	50	31M157N20M	AGACACCGGTCTTTGGCGAGAGAACTTTCTGGAACTATCAAGGAGATCCTG	CCCFFFFFHHHHHJJJJ)<CGHGIJJJJIJIJJJJJIIIJJIIJJJJJJJJ	NM:i:1	NH:i:1
HWI-1KL140:55:C20PMACXX:7:2203:1252:24130	0	2	32963058	50	9M430N42M	AGAAGAACATTAAACACCGTGGGAACATTACTTTTGATGAGATTGTCAACA	CCBFFFFFHHHHHJJJJ+3AFHIHIJJJJIJJJJJJIJJJJJJJJJJIJJJ	NM:i:1	NH:i:1
HWI-1KL140:55:C20PMACXX:7:2203:12276:96513	0	2	32963066	50	51M	AGTGAGTCGGCCCCACTGCCTGGGTTTCCGCTGCAGTGTGCTACTCAGCTG	BCBFFFDEHHHHHJJJJ+2CGHIJDHIIIJJJJJIJHIGHIIJJIJJJJJJ	NM:i:1	NH:i:1
HWI-1KL140:55:C20PMACXX:7:2203:12213:20409	0	2	32963059	50	8M430N43M	GAAGAACATTAAACACATTGGGAACATTACTTTTGATGAGATTGTCAACAT	@@@FFFFFHHHHHJJJJ+3AFHHJJJJJGHJJJJJJJJIJIJJJIJJJJJJ	NM:i:1	NH:i:1
HWI-1KL140:55:C20PMACXX:7:2203:12000:49505	0	2	32963059	50	8M430N43M	GAAGAACATTAAACACAGTGGGAACATTACTTTTGATGAGATTGTCAACAT	@B@FFFFFHHHHHJJJJ+3CGIJJJJJJJJJJJJFGIJJJJJJJJJJJJJJ	NM:i:0	NH:i:1
HWI-1KL140:55:C20PMACXX:7:2203:11957:149682	0	2	32963058	50	9M430N42M	AGAAGAACATTAAACACGGTGGGAACATTACTTTTGATGAGATTGTCAACA	CCCFFFFFHHHHHJJJJ13AFHIIJJJJJJJJJJJJIJJJJJJJJJJJJJJ	NM:i:1	NH:i:1
HWI-1KL140:55:C20PMACXX:7:2203:11763:5591	0	2	32963128	50	51M	TTCTTGGGACCTAGGGGTGGAATGAGATCACAGTAGGCGTCTGTTGTCTGT	?@@FFFDADBHGHIFDG22??EDGGIEEHFGHGDGHCHA@GGEHGCFGIGE	NM:i:0	NH:i:1
HWI-1KL140:55:C20PMACXX:7:2203:11743:141143	0	2	32963058	50	9M430N42M	AGAAGAACATTAAACACGGTGGGAACATTACTTTTGATGAGATTGTCAACA	CCCFFFFFHHHHHJJJJ)3AFHIIJJJJJIJJJJJJIJIJJJJJJIJJJJJ	NM:i:1	NH:i:1
HWI-1KL140:55:C20PMACXX:7:2203:11652:22829	0	2	32963059	50	8M430N43M	GAAGAACATTAAACACAGTGGGAACATTACTTTTGATGAGATTGTCAACAT	BBBFFFFFHHHHHJJJJ+3AFHHJJJJJJJJJJJJIJJJJIJJJJJJJJJJ	NM:i:0	NH:i:1
HWI-1KL140:55:C20PMACXX:7:2203:11637:48440	0	2	32963058	50	9M430N42M	AGAAGAACATTAAACACGGTGGGAACATTACTTTTGATGAGATTGTCAACA	CC@FFFFFHHHHHJJJJ)3AFHJIIIJJJJJJJJJJHJJIJJIJJIJJJJI	NM:i:1	NH:i:1
HWI-1KL140:55:C20PMACXX:7:2203:11490:7466	0	2	32961802	50	38M209N13M	CATGCCGCCCAAGTTCGGCCCCAACGAGGTCAAAGTCGTGTACCTGAGGTG	BCCFFFFFFHHGHJJJJ24?DGIIJJHIJFHIJJEFFHHIJIJIIJJHHCE	NM:i:1	NH:i:1
HWI-1KL140:55:C20PMACXX:7:2203:11432:23396	0	2	32963058	50	9M430N42M	AGAAGAACATTAAACACGGTGGGAACATTACTTTTGATGAGATTGTCAACA	BC@FFFFFHHHHHIJJJ)3<FHIIJJIJJIJJJJJJIJJJJGIJIFIJJJI	NM:i:1	NH:i:1
HWI-1KL140:55:C20PMACXX:7:2203:11414:80611	0	2	32963058	50	9M430N42M	AGAAGAACATTAAACACAGTGGGAACATTACTTTTGATGAGATTGTCAACA	CCCFFFFFHHHHHJIJJ23>CGIJJJJJJJJJJJJJIIJJJGIJJJJJJJJ	NM:i:0	NH:i:1
HWI-1KL140:55:C20PMACXX:7:2203:11383:183595	16	2	32961799	50	41M209N5M	CACCATGCCGCCCAAGTGCGACCCCAACGAGGTCAAAGTCGTGTAC	CCCFFFFFHHHHHJJJH+2CGIJJJIJJJFHIFHHIIHFHJIJIIJ	NM:i:1	NH:i:1
HWI-1KL140:55:C20PMACXX:7:2203:11357:159992	0	2	32963058	50	9M430N42M	AGAAGAACATTAAACACGGTGGGAACATTACTTTTGATGAGATTGTCAACA	CCCFFFFFHHHHHJJJJ)3AHHJIJJJJJHIJIJJIGIGIJJIJJHJJJJI	NM:i:1	NH:i:1
HWI-1KL140:55:C20PMACXX:7:2203:11355:168332	0	2	32963569	50	15M157N36M	CTAGAGAACTTTCTGGAGCTATCAAGGAGATCCTGGGTACTGCACAGTCTG	CCCFFFDFHHHHHJJJJ+3AHHIJJIIIGHIJJJJJIDGHIIIIIJJHJII	NM:i:1	NH:i:1
HWI-1KL140:55:C20PMACXX:7:2203:11220:10003	0	2	32963058	50	9M430N42M	AGAAGAACATTAAACACTGTGGGAACATTACTTTTGATGAGATTGTCAACA	CCCFFFFFGHHHHJJJJ+4AFHJJJJIJJJJJJJJIIJJJJJJIJIJIIIJ	NM:i:1	NH:i:1
HWI-1KL140:55:C20PMACXX:7:2203:11204:22854	0	2	32963058	50	9M430N37M	AGAAGAACATTAAACACGGTGGGAACATTACTTTTGATGAGATTGT	=;8?:=B??<?22A:<+133<C?:CB?9::C41:19)*0BDE>D<D	NM:i:1	NH:i:1
HWI-1KL140:55:C20PMACXX:7:2203:10866:155503	0	2	32963059	50	8M430N43M	GAAGAACATTAAACACAGTGGGAACATTACTTTTGATGAGATTGTCAACAT	BBCFFFFFHHHHHJJJJ+3AFHIJJJJJJJJJJJIIJJJJJJJJJJJJJJJ	NM:i:0	NH:i:1
HWI-1KL140:55:C20PMACXX:7:2203:10824:29132	0	2	32963547	50	37M157N7M	CAGATGAGACACCGGTCGTTGGCTAGAGAACTTTCTGGAACTAT	CCCFFFFFHHHHHJIGJ24@FGIJJJIIHHJJJJGIJJIIJJII	NM:i:1	NH:i:1
HWI-1KL140:55:C20PMACXX:7:2203:10310:39518	0	2	32963058	50	9M430N42M	AGAAGAACATTAAACACGGTGGGAACATTACTTTTGATGAGATTGTCAACA	CCCFFFFFHHHHHJJJJ33<CGHFHIJJJHIJIJJIIIJJIJJJJIJIJJI	NM:i:1	NH:i:1
HWI-1KL140:55:C20PMACXX:7:2202:9890:26161	0	2	32963216	50	41M	GGGTTTACCTTTATCTGTTTCCATCCCTAAAATCGTGTTAG	HHHEHII23CHIJJJJJJJJJJJJJJJJJJJJJJJEHHIJH	NM:i:1	NH:i:1
HWI-1KL140:55:C20PMACXX:7:2202:9288:35328	0	2	32963553	50	31M157N20M	AGACACCGGTCTTTGGCAAGAGAACTTTCTGGAACTATCAAGGAGATCCTT	@CBFFFFFHDFHHJJII+2AGHHIJJJJJJGJIJJJGIJIIHIJJJJJIJJ	NM:i:2	NH:i:1
HWI-1KL140:55:C20PMACXX:7:2202:9217:137922	0	2	32963059	50	8M430N43M	GAAGAACATTAAACACAATGGGAACATTACTTTTGATGAGATTGTCAACAT	@@CFFFFFHHHHHJJJJ23AFHIJJJJJJJJJJJGIIJJIJJJJJJJJJJJ	NM:i:1	NH:i:1
HWI-1KL140:55:C20PMACXX:7:2202:9151:190756	0	2	32963059	50	8M430N43M	GAAGAACATTAAACACAATGGGAACATTACTTTTGATGAGATTGTCAACAT	@@@FFFFFHHHHHJJJJ+3AGHIJJIIJJJIJJJJJIJIJJJJJJJIJJJJ	NM:i:1	NH:i:1
HWI-1KL140:55:C20PMACXX:7:2202:8967:19790	0	2	32963058	50	9M430N42M	AGAAGAACATTAAACACGGTGGGAACATTACTTTTGATGAGATTGTCAACA	CCCFFDFFHHHHHJJJJ)3AFHIIIJJJJJJJJJJJJJIJJJJJJJJIIJI	NM:i:1	NH:i:1
HWI-1KL140:55:C20PMACXX:7:2202:8834:116673	0	2	32963728	50	51M	ATTCTTACTGTAGGAACCATCAAGGAGATCCTGGGTACTGCACAGTCTGTG	CCCFFFFFHHHHHJJJJ23CGHIJJIJGIJJJJJJGHJJJJJJJJIIJJJJ	NM:i:1	NH:i:1
HWI-1KL140:55:C20PMACXX:7:2202:8633:42254	16	2	32963700	50	31M	AATTCTTTCCCCTGTGAGTGAGGCCACCATT	CCCFFFFFHHHHHJGII+4CIHIJJJJJIJJ	NM:i:1	NH:i:1
HWI-1KL140:55:C20PMACXX:7:2202:8327:59696	0	2	32963479	50	51M	TGTACTTGCTTTCTGCATTTAAACACAGTGGGAACATTACTTTTGATGAGA	CCBFFFFFHHHGHJJJJ24AIHIJIJJJHIJJIJJIJJJJJIJJJJJJIJI	NM:i:1	NH:i:1
HWI-1KL140:55:C20PMACXX:7:2202:8268:82267	0	2	32961833	50	7M209N44M	AAAGTCGTGTACCTGAGCTGCACCGGAGGCGAGGTCGGCGCCACATCCGCC	@@CFFFFDHHHHHIGIJ+3AEGHIJJGIJGIGHJ;CFIFFDDBDDDDDDDD	NM:i:1	NH:i:1
HWI-1KL140:55:C20PMACXX:7:2202:7924:26881	0	2	32963059	50	8M430N43M	GAAGAACATTAAACACAGTGGGAACATTACTTTTGATGAGATTGTCAACAT	C@CFFFFFHHHHHJJJG33AFHGIJJJJJJJJJJJGIIIJHIJJIJIJJJJ	NM:i:0	NH:i:1
HWI-1KL140:55:C20PMACXX:7:2202:7869:35561	0	2	32963058	50	9M430N42M	AGAAGAACATTAAACACGGTGGGAACATTACTTTTGATGAGATTGTCAACA	CC@FFFFFHHHHHJJJJ23AHHIIJJGIJJJJJJJJIIJJJJJJJJJJJJI	NM:i:1	NH:i:1
HWI-1KL140:55:C20PMACXX:7:2202:7730:41986	0	2	32961803	50	37M209N14M	ATGCCGCCCAAGTTCGAGCCCAACGAGGTCAAAGTCGTGTACCTGAGGTGC	CCCFFFFFHHGHHIIJJ22CFHIJIGIJFGIJJJHHIHIGHHJEFCGH=CE	NM:i:1	NH:i:1
HWI-1KL140:55:C20PMACXX:7:2202:7727:22974	0	2	32963553	50	31M157N20M	AGACACCGGTCTTTGGCGAGAGAACTTTCTGGAACTATCAAGGAGATCCTG	B@BFFDFFHDHHHJJJJ)2@FGGIJJJJJJJJHHIJJIJJJJJIIFEHJJJ	NM:i:1	NH:i:1
HWI-1KL140:55:C20PMACXX:7:2202:7574:144421	0	2	32962655	50	18M312N29M	CAGAACAGACAGGCCCAAATCGAGGTGGTGCCTTCTGCCTCAGCCCT	CCCFFFFFHHHHHJJJJ+3AGHIIJEGHGHHJJJJJJJIJJJJIJJJ	NM:i:1	NH:i:1
HWI-1KL140:55:C20PMACXX:7:2202:7564:183970	0	2	32962656	50	17M312N34M	AGAACAGACAGGCCCAGGTCGAGGTGGTGCCTTCTGCCTCAGCCCTGATCA	CCCFFFFFHHHHHJJJI+4CGHIJ:DGGIIJIIIJIIIGIIIIJJJJIJJF	NM:i:1	NH:i:1
HWI-1KL140:55:C20PMACXX:7:2202:7549:183227	16	2	32961799	50	41M209N5M	CACCATGCCGCCCAAGTGCGACCCCAACGAGGTCAAAGTCGTGTAC	BBCFFFFFHHGHHJJJI+4CFHJJIJJJJFIJAHHJJJHIIJIIJJ	NM:i:1	NH:i:1
HWI-1KL140:55:C20PMACXX:7:2202:7270:51894	0	2	32963835	50	19M137N32M	TGCAGTGGAGTGCCCAGGTAGTTAAGAAGCAACAAGAAAATATTCCAATAA	@CCFFDFFHHHFHJJJJ23CHHIJJJJJJJJJJJJIJJJJJJIJJJJJJJJ	NM:i:1	NH:i:1
HWI-1KL140:55:C20PMACXX:7:2202:6990:96681	16	2	32963066	50	1M430N46M	ATTAAACACAGTGGGAACATTACTTTTGATGAGATTGTCAACATTGC	FFFFHGHHGJJHI+3CHHHJJJJJJJIJHIIIJIIJIIJJJJJJJJJ	NM:i:0	NH:i:1
HWI-1KL140:55:C20PMACXX:7:2202:6908:52948	0	2	32963543	50	41M157N10M	CCGGCAGATGAGACACCAGTCTTTGGCTAGAGAACTTTCTGGAACTATCAA	CCCFFFFFHHHHHIJJJ+4AFHIJJJJJJJJJJJJJJJJJJJHIJJJJJJI	NM:i:1	NH:i:1
HWI-1KL140:55:C20PMACXX:7:2202:6746:166155	0	2	32963060	50	7M430N44M	AAGAACATTAAACACAGCGGGAACATTACTTTTGATGAGATTGTCAACATT	CCCFFFFFHHHHHJJJJ+3CGGHJJJJJJJJJJIIIJJJGIJIJJJJJJJJ	NM:i:1	NH:i:1
HWI-1KL140:55:C20PMACXX:7:2202:6636:154961	0	2	32963058	50	9M430N42M	AGAAGAACATTAAACACGGTGGGAACATTACTTTTGATGAGATTGTCAACA	CCCFFFFFHHHHHJJJJ13AHHJIJJJJJJJJJJJIIJIJJJJJJJJJJJJ	NM:i:1	NH:i:1
HWI-1KL140:55:C20PMACXX:7:2202:6374:165709	0	2	32963565	50	19M157N32M	TTGGCTAGAGAACTTTCGGGAACTATCAAGGAGATCCTGGGTACTGCACAG	@@@DDDDDFDFCDFGGF23@FDEDHG>FGEFHI;DDEFGIIBGHIIIIGHI	NM:i:1	NH:i:1
HWI-1KL140:55:C20PMACXX:7:2202:6331:60326	0	2	32961969	50	51M	TGGCCCGGGACATCTGAGGCCCGACGGCAGCGCGCAGGGCGGCCTGCGCCG	CCCFFFFFHHHHHJJJJ21CGIIJJJJIIHGIFFDDDDDDDDBDBDDDDD@	NM:i:1	NH:i:1
HWI-1KL140:55:C20PMACXX:7:2202:6311:137525	16	2	32963566	50	18M157N29M	TGGCTAGAGAACTGTCTGGAACTATCAAGGAGATCCTGGGTACTGCA	FFFFHHHHHIJJJ+4AFHIJJJJJJIIJJIJJIJJJJJJJJJJJIJJ	NM:i:1	NH:i:1
HWI-1KL140:55:C20PMACXX:7:2202:6283:66275	16	2	32961799	50	41M209N5M	CACCATGCCGCCCAAGTGCGACCCCAACGAGGTCAAAGTCGTGTAC	CCCFFFFFHHHHHJJJJ22CFHIJIJJJIIIJAHIJJJFHIIJHIJ	NM:i:1	NH:i:1
HWI-1KL140:55:C20PMACXX:7:2202:5983:84441	0	2	32962139	50	47M	GAGCCGTAGACCTCTAAGGTGCATGCTGTTTGGCCTGTAGATGTGTT	CCCFFFFFHHHHHJJJJ,3<HHIJJJJJIIJHIJJIJHIIIJJFGGH	NM:i:1	NH:i:1
HWI-1KL140:55:C20PMACXX:7:2202:5793:42347	0	2	32963058	50	9M430N42M	AGAAGAACATTAAACACGGTGGGAACATTACTTTTGATGAGATTGTCAACA	CCCFFFFFHHHHHJJJJ)3AHHIIJJIJIJJJJJJJIJJJJGIIJIJJJJJ	NM:i:1	NH:i:1
HWI-1KL140:55:C20PMACXX:7:2202:5705:156203	0	2	32963058	50	9M430N42M	AGAAGAACATTAAACACGGTGGGAACATTACTTTTGATGAGATTGTCAACA	CC@FFFFFHHHHHJIJJ)3AFHIIJJJJJIJJJJJJIJIJJJJJJJJJJJI	NM:i:1	NH:i:1
HWI-1KL140:55:C20PMACXX:7:2202:5435:71680	0	2	32963553	50	31M157N20M	AGACACCGGTCTTTGGCGAGAGAACTTTCTGGAACTATCAAGGAGATCCTG	BBCFFFFFHHHHHJJJJ22?DFHIIJJJEGGIAHB<8849D<=8==7@F7=	NM:i:1	NH:i:1
HWI-1KL140:55:C20PMACXX:7:2202:5434:57943	0	2	32963547	50	37M157N7M	CAGATGAGACACCGGTCGTTGGCTAGAGAACTTTCTGGAACTAT	CCCFFFFFHHHHHJJHI)4CGHJJJJJJJJJJJJJJJJJJJJJJ	NM:i:1	NH:i:1
HWI-1KL140:55:C20PMACXX:7:2202:5409:111835	0	2	32963058	50	9M430N42M	AGAAGAACATTAAACACGGTGGGAACATTACTTTTGATGAGATTGTCAACA	C@BFFFFFHHHHHJJJJ)3AHHIHIJJJJJJJJJJJHJJJJJJJJIJJJJJ	NM:i:1	NH:i:1
HWI-1KL140:55:C20PMACXX:7:2202:5105:49600	0	2	32963564	50	20M157N31M	TTTGGCTAGAGAACTTTGTGGAACTATCAAGGAGATCCTGGGTACTGCACA	@@@FFFFFHHHBHIIII+3AFHHIGIIGIJJJIJJIJIIIHI?FGHIHIII	NM:i:1	NH:i:1
HWI-1KL140:55:C20PMACXX:7:2202:5069:123690	0	2	32963059	50	8M430N43M	GAAGAACATTAAACACACTGGGAACATTACTTTTGATGAGATTGTCAACAT	CBCFFFFFHHHHHJJJJ)4AFHHHIJJJJJJJJJJIJJJJJJJJHIJJJJJ	NM:i:1	NH:i:1
HWI-1KL140:55:C20PMACXX:7:2202:4501:174656	0	2	32963059	50	8M430N43M	GAAGAACATTAAACACAGTGGGAACATTACTTTTGATGAGATTGTCAACAT	@BCFFFFFHHHHHJJJJ+3AHHHIJJJJJJJJJJIIJJJJJJJJIJJJJJJ	NM:i:0	NH:i:1
HWI-1KL140:55:C20PMACXX:7:2202:4422:20238	0	2	32962096	50	47M	GCCCCGAAGATCGTTCCTCTGGGTCTGGTAAGTCGTCGCTCCCGAGC	FFFFHHHHHIJJJ22AFHHIJJJFGGIJFHIJHIIJJIJJJIJIIIH	NM:i:1	NH:i:1
HWI-1KL140:55:C20PMACXX:7:2202:4295:102507	0	2	32963055	50	12M430N39M	AGCAGAAGAACATTAAAGACAGTGGGAACATTACTTTTGATGAGATTGTCA	B@CFFFFFHHFFHJJJJ23CGIIIJJHJIJJJFIIIIJJJIIJIHJJJHII	NM:i:1	NH:i:1
HWI-1KL140:55:C20PMACXX:7:2202:4108:176583	0	2	32963553	50	31M157N20M	AGACACCGGTCTTTGGCTAGAGAACTTTCTGGAACTATCAAGGAGATCCTG	@CCFFFFFHFHHHJJJJ22AEHIJIJIIJIIJJJJJIJJIJJJJJJJJJIJ	NM:i:0	NH:i:1
HWI-1KL140:55:C20PMACXX:7:2202:4106:196532	0	2	32963058	50	9M430N42M	AGAAGAACATTAAACACGGTGGGAACATTACTTTTGATGAGATTGTCAACA	CCCFFFFFHHHHHJJJJ)3AFHIJJJJJJIJJJJJJJJJJJIJJJJJJJJJ	NM:i:1	NH:i:1
HWI-1KL140:55:C20PMACXX:7:2202:4066:129222	0	2	32963565	50	19M157N32M	TTGGCTAGAGAACTTTCCGGAACTATCAAGGAGATCCTGGGTACTGCACAG	@CCFFFFFHGHGHJJIJ+3@GHIIHGIIJJIJEEFHIIIJJHIJJIIJJIJ	NM:i:1	NH:i:1
HWI-1KL140:55:C20PMACXX:7:2202:3853:48257	0	2	32963059	50	8M430N43M	GAAGAACATTAAACACAATGGGAACATTACTTTTGATGAGATTGTCAACAT	@BCFFFFFHHHHHIHJJ23ACGFJHHIJIJJIIJJGIJJJJIJJJIIIIII	NM:i:1	NH:i:1
HWI-1KL140:55:C20PMACXX:7:2202:3602:69686	0	2	32963043	50	24M430N27M	GAGACAGGAAGAAGCAGTAGAACATTAAACACAGTGGGAACATTACTTTTG	CCCFFFFFHHHHHJJIJ23AHIJJJIJJJJJJJJJJJJIJJIJJJJJJJJJ	NM:i:1	NH:i:1
HWI-1KL140:55:C20PMACXX:7:2202:3571:134949	0	2	32963058	50	9M430N42M	AGAAGAACATTAAACACAGTGGGAACATTACTTTTGATGAGATTGTCAACA	CCCFFFFFGHHHHJJJJ23AFHIGIJJJJIJJJJJJIIIIIJJIJJIIJJJ	NM:i:0	NH:i:1
HWI-1KL140:55:C20PMACXX:7:2202:3523:2574	0	2	32963060	50	7M430N44M	AAGAACATTAAACACAGCGGGAACATTACTTTTGATGAGATTGTCAACATT	@@CFFFFFHHHHHJJJJ+3CGHIJJJJJIJIJJJIIIIIIJJIIJJJJJJJ	NM:i:1	NH:i:1
HWI-1KL140:55:C20PMACXX:7:2202:3501:22084	0	2	32963046	50	21M430N30M	ACAGGAAGAAGCAGAAGTACATTAAACACAGTGGGAACATTACTTTTGATG	BCCFFFFFFFHHHIIJJ,3CHHIIIJJJJJJHIIJFHIGIJIJJJJJJJJJ	NM:i:1	NH:i:1
HWI-1KL140:55:C20PMACXX:7:2202:3410:198743	0	2	32963555	50	29M157N22M	ACACCGGTCTTTGGCTACAGAACTTTCTGGAACTATCAAGGAGATCCTGGG	BCCFFFFDHHHHHJJJJ+2AFHIIIJIJJJJJJJJJJJJIJGJGHIIJJIJ	NM:i:1	NH:i:1
HWI-1KL140:55:C20PMACXX:7:2202:3057:125120	0	2	32963557	50	27M157N24M	ACCGGTCTTTGGCTAGAAAACTTTCTGGAACTATCAAGGAGATCCTGGGTA	@@@FDADDHFBHDHIII+4AEHHIIIGIIIIEEHGGGIIB@CGHDGGIGIH	NM:i:1	NH:i:1
HWI-1KL140:55:C20PMACXX:7:2202:3037:171868	0	2	32962096	50	47M	GCCCCGAAGATCGGTCCTCTGGGTCTGGTAAGTCGTCGCTCCCGAGC	FFFFHHHHHJJJI)2@FHIJJJJFGIJJGIIJGIJJJJJJJJJJJHH	NM:i:0	NH:i:1
HWI-1KL140:55:C20PMACXX:7:2202:2704:173985	0	2	32963059	50	8M430N43M	GAAGAACATTAAACACAGTGGGAACATTACTTTTGATGAGATTGTCAACAT	<@@DFFFFHHHHHJJJI+3AFHGIIJJJJJJJJJJDGIJIHJIHFIIJJJI	NM:i:0	NH:i:1
HWI-1KL140:55:C20PMACXX:7:2202:2664:134910	0	2	32963058	50	9M430N42M	AGAAGAACATTAAACACAGTGGGAACATTACTTTTGATGAGATTGTCAACA	CCCFFFFFHHHHHJJJJ23<FHHFIIGHHHHIJJJ<;@>DGABFCFGIJIF	NM:i:0	NH:i:1
HWI-1KL140:55:C20PMACXX:7:2202:20770:118150	0	2	32961800	50	40M209N11M	ACCATGCCGCCCAAGTTAGACCCCAACGAGGTCAAAGTCGTGTACCTGAGG	CCCFFFFFHHHHHJJJJ+2CHIJJJJJJGIJ@GGHJIFGIFHHIJJJIJJJ	NM:i:1	NH:i:1
HWI-1KL140:55:C20PMACXX:7:2202:20768:29548	0	2	32961812	50	28M209N23M	AAGTTCGACCCCAACGACGTCAAAGTCGTGTACCTGAGGTGCACCGGAGGC	CCCFFFFFHHHHHIIIH)11?FGIC?GGGHFHGIGDGEHBFHGHIAGEHBB	NM:i:1	NH:i:1
HWI-1KL140:55:C20PMACXX:7:2202:20678:95482	0	2	32962670	50	3M312N44M	CAGATCGAGGTGGTGCCGTCTGCCTCAGCCCTGATCATCAAAGCCCT	BCCFFFFFHHHHHFHIJ)2BHHIJJJJJJJJJJIJIJIJIIJEFGII	NM:i:1	NH:i:1
HWI-1KL140:55:C20PMACXX:7:2202:20494:177877	0	2	32962633	50	40M312N10M	AATTACAGTGAAACTGAGCATCCAGAACAGACAGGCCCAGATCGAGGTGG	@<@FFFFFGHHDHEHFG+3<ACDGGIC;>FHHGEGEDH<@H<BDBBF?DF	NM:i:1	NH:i:1
HWI-1KL140:55:C20PMACXX:7:2202:20284:146898	16	2	32961799	50	41M209N5M	CACCATGCCGCCCAAGTGCGACCCCAACGAGGTCAAAGTCGTGTAC	CCCFFFFFHHHHHIIJG22BEHIJJJJJJDHI@FHIII@GIFHGHI	NM:i:1	NH:i:1
HWI-1KL140:55:C20PMACXX:7:2202:20251:6393	0	2	32963058	50	9M430N42M	AGAAGAACATTAAACACGGTGGGAACATTACTTTTGATGAGATTGTCAACA	CCBFFFFFHHHHHJJJJ)3AGHJHHJJJJHJJJJJJHIIJJJJJJJJJJJI	NM:i:1	NH:i:1
HWI-1KL140:55:C20PMACXX:7:2202:20051:134618	0	2	32963059	50	8M430N43M	GAAGAACATTAAACACAGTGGGAACATTACTTTTGATGAGATTGTCAACAT	@@?DADEFHHDDHIGHI+3<CDHFGEGHHIGDHGGBDGGDF?DBB9DCGEG	NM:i:0	NH:i:1
HWI-1KL140:55:C20PMACXX:7:2202:1977:99398	16	2	32961799	50	41M209N5M	CACCATGCCGCCCAAGTTCGACCCCAACGAGGTCAAAGTCGTGTAC	@<@DDDDDHHFHHGIHE+2<AEEDDFHIG?GI7BDHIACCFFHFGI	NM:i:0	NH:i:1
HWI-1KL140:55:C20PMACXX:7:2202:19725:120882	0	2	32963064	50	3M430N48M	ACATTAAACACAGTGGGAACATTACTTTTGATGAGATTGTCAACATTGCCC	CCCFFFFFHHHGHEHIJ+3CGHIIJJJJJJJJJJJJJIJJJJJJJJJJJJJ	NM:i:0	NH:i:1
HWI-1KL140:55:C20PMACXX:7:2202:19649:180500	0	2	32961978	50	40M	ACATCTGAAGCCCGACGGCAGCGCGCAGGGCGGCCTGCGC	CCCFFFFFHGHHHIJJJ11?DHIIIJJIIHHFDBDDDBDD	NM:i:0	NH:i:1
HWI-1KL140:55:C20PMACXX:7:2202:19514:73240	0	2	32963058	50	9M430N42M	AGAAGAACATTAAACACGGTGGGAACATTACTTTTGATGAGATTGTCAACA	C@@FFFFFHHHHHJHHH23<CGHDIJJJDIIIGIIJIGEGIIIIJIG@FHE	NM:i:1	NH:i:1
HWI-1KL140:55:C20PMACXX:7:2202:18925:66687	0	2	32963051	50	16M430N35M	AAGAAGCAGAAGAACATGAAACACAGTGGGAACATTACTTTTGATGAGATT	@CCFFFFFHHHHHJJJJ+4CHIJJJJIJJJJJJIJJJJJJJJJHIJJJGJJ	NM:i:1	NH:i:1
HWI-1KL140:55:C20PMACXX:7:2202:18865:137208	0	2	32962151	50	51M	TCTAACGTGCATGCTGTGTGGCCTGTAGATGTGTTCTGTCCCCGTGGAGGG	CCCFFFFFHHHHHJJJJ23CFHJIIHGIJJJIGGIGIEHIJJJJHIIIJJI	NM:i:1	NH:i:1
HWI-1KL140:55:C20PMACXX:7:2202:18810:151434	0	2	32961800	50	40M209N11M	ACCATGCCGCCCAAGTTGGACCCCAACGAGGTCAAAGTCGTGTACCTGAGG	CCCFFFFFHHHHHJJIJ+2CFHIHIJJJGIJFHHIJJIIJIJJJJJJJIIJ	NM:i:1	NH:i:1
HWI-1KL140:55:C20PMACXX:7:2202:18749:187782	0	2	32963060	50	7M430N44M	AAGAACATTAAACACAGTGGGAACATTACTTTTGATGAGATTGTCAACATT	CCCFFFFFHHHHHJJJJ23CGGHJIJJIJJJJJJHJJJJJJJJJJJJIJIJ	NM:i:0	NH:i:1
HWI-1KL140:55:C20PMACXX:7:2202:18718:77959	0	2	32963058	50	9M430N42M	AGAAGAACATTAAACACAGTGGGAACATTACTTTTGATGAGATTGTCAACA	@@@DDDADHHHHHHGIG+33CF;:CECEHGEFEEEEHEHIIDBFGGHGHCC	NM:i:0	NH:i:1
HWI-1KL140:55:C20PMACXX:7:2202:1820:99269	0	2	32963058	50	9M430N42M	AGAAGAACATTAAACACAGTGGGAACATTACTTTTGATGAGATTGTCAACA	CCBFFFFFHHHHHJJJJ+3AFHJJJJJJJJJJJJJJIJJJJJJJJJJIJJJ	NM:i:0	NH:i:1
HWI-1KL140:55:C20PMACXX:7:2202:18194:32300	0	2	32963058	50	9M430N42M	AGAAGAACATTAAACACAGTGGGAACATTACTTTTGATGAGATTGTCAACA	CCCFFFFFHHHHHJJJJ24<HHIHJJJJJJJJJJJJFHIJJJJJJIJJJJJ	NM:i:0	NH:i:1
HWI-1KL140:55:C20PMACXX:7:2202:18157:11572	0	2	32963058	50	9M430N42M	AGAAGAACATTAAACACGGTGGGAACATTACTTTTGATGAGATTGTCAACA	CCCFFFFFHHHHHJJJJ2>AFHJJJJIJJJJJJJJJJJJJJGIJJJJJJJJ	NM:i:1	NH:i:1
HWI-1KL140:55:C20PMACXX:7:2202:18066:59681	0	2	32963059	50	8M430N43M	GAAGAACATTAAACACAGTGGGAACATTACTTTTGATGAGATTGTCAACAT	BBBFFFFFHHHHHJJJJ24AFHHIJJJJIJJJJJIHIIJJJJJJIJIJJJJ	NM:i:0	NH:i:1
HWI-1KL140:55:C20PMACXX:7:2202:17765:153281	0	2	32961833	50	7M209N44M	AAAGTCGTGTACCTGAGATGCACCGGAGGCGAGGTCGGCGCCACATCCGCC	BBCFDFFFHHHHHJJIJ+3AFHIJJJJJJFIFHI;FHJEFDDCDBDDDDDD	NM:i:1	NH:i:1
HWI-1KL140:55:C20PMACXX:7:2202:17663:145875	0	2	32963058	50	9M430N42M	AGAAGAACATTAAACACGGTGGGAACATTACTTTTGATGAGATTGTCAACA	CCCFFFFFHHHHHJJII)3AHHIIJJIJJJJJJJJJIJJJJJJIJHJJIJJ	NM:i:1	NH:i:1
HWI-1KL140:55:C20PMACXX:7:2202:17538:35195	0	2	32963061	50	6M430N45M	AGAACATTAAACACAGTGGGAACATTACTTTTGATGAGATTGTCAACATTG	@@?DDDBDFDFFFDFEA23AFFFEB@BE<BFCBHGHGAHGC?D@DHBGGE4	NM:i:0	NH:i:1
HWI-1KL140:55:C20PMACXX:7:2202:17157:143575	16	2	32961799	50	41M209N5M	CACCATGCCGCCCAAGTGCGACCCCAACGAGGTCAAAGTCGTGTAC	CCCFFFFFHHHHHJJJI22CGGJJJJJJJGIJ;FHIJJGGHIJHIJ	NM:i:1	NH:i:1
HWI-1KL140:55:C20PMACXX:7:2202:17068:175467	0	2	32962501	50	51M	AGGGCTGGCGGTGAGCTAGAAGGTCCTGGCTTCAACTTTGGGCACATGGTA	CCCFFFFFHHHHHJJJJ*4CHIJGHIJJJJJJJJJJJJJHIJJJJJJJJHI	NM:i:1	NH:i:1
HWI-1KL140:55:C20PMACXX:7:2202:16292:136008	0	2	32963059	50	8M430N43M	GAAGAACATTAAACACAATGGGAACATTACTTTTGATGAGATTGTCAACAT	BCCFFFFFHHHHHJJJJ+3AFHHJIIJJJJJIJJIEIJJJJIJIHIGIJJJ	NM:i:1	NH:i:1
HWI-1KL140:55:C20PMACXX:7:2202:16190:108598	0	2	32963061	50	6M430N45M	AGAACATTAAACACAGTGGGAACATTACTTTTGATGAGATTGTCAACATTG	CCCFFFFFHHHHHJJJI+3CFHHJJJJJJJJJJIJJJJIJJJIIJJJJJJJ	NM:i:0	NH:i:1
HWI-1KL140:55:C20PMACXX:7:2202:15922:143092	0	2	32963058	50	9M430N42M	AGAAGAACATTAAACACGGTGGGAACATTACTTTTGATGAGATTGTCAACA	CCCFFFFFHHHHHJJJJ3<AFHJIIJJJJJJJJJJJIJJJJJJJJJJJJJI	NM:i:1	NH:i:1
HWI-1KL140:55:C20PMACXX:7:2202:15700:41637	0	2	32963059	50	8M430N43M	GAAGAACATTAAACACAATGGGAACATTACTTTTGATGAGATTGTCAACAT	=:=DDFFFHHHHHJJJJ+3AHHGGIHIIIJIJJIJHIJJJJIJJIIJJJJJ	NM:i:1	NH:i:1
HWI-1KL140:55:C20PMACXX:7:2202:15348:82720	0	2	32963059	50	8M430N43M	GAAGAACATTAAACACAGTGGGAACATTACTTTTGATGAGATTGTCAACAT	CCCFFFFFHHHHHJJJJ+3AGHIJJJJJJJJJJJJJJJJJJJJJJJIJJJJ	NM:i:0	NH:i:1
HWI-1KL140:55:C20PMACXX:7:2202:15264:138506	0	2	32963058	50	9M430N42M	AGAAGAACATTAAACACGGTGGGAACATTACTTTTGATGAGATTGTCAACA	CCCFFFFFHHHHHJJJJ)3AHHIHIJJIIJJJJJJJHIIIJJJIJJJIJJI	NM:i:1	NH:i:1
HWI-1KL140:55:C20PMACXX:7:2202:15082:161374	0	2	32963051	50	16M430N35M	AAGAAGCAGAAGAACATGAAACACAGTGGGAACATTACTTTTGATGAGATT	CCCFFFFFHHHHHJJJJ23CHIJJJJJJJJJJJJJJIJJJJJJGIJJJGIJ	NM:i:1	NH:i:1
HWI-1KL140:55:C20PMACXX:7:2202:14775:66823	0	2	32963457	50	51M	CAGGGGAAGCTGTAAAAGGCCCTGTACTTGCTTTCTGCAGTTAAACACAGT	BCCFFFDFHHHHHJJJJ+3AGHJJJJJJJJJJJJIJIJJJJIIIJJJJJJG	NM:i:0	NH:i:1
HWI-1KL140:55:C20PMACXX:7:2202:14748:177553	0	2	32963058	50	9M430N42M	AGAAGAACATTAAACACGGTGGGAACATTACTTTTGATGAGATTGTCAACA	CCCFFFFFHHHGGJJJJ)3<FHIHHIJJJIJJJJJJIIJJJJJIJGIJJJJ	NM:i:1	NH:i:1
HWI-1KL140:55:C20PMACXX:7:2202:14687:153514	0	2	32963058	50	9M430N42M	AGAAGAACATTAAACACAGTGGGAACATTACTTTTGATGAGATTGTCAACA	CCBFFFFFHHHHHJJJJ24AFHIIIIIJJJJJJJJJHJIJJJJJJIIJJJJ	NM:i:0	NH:i:1
HWI-1KL140:55:C20PMACXX:7:2202:14575:40966	0	2	32963021	50	46M430N5M	AAAGCCCTCAAGGAGCCCCCGAGAGACAGGAAGAAGCAGAAGAACATTAAA	BCCFFFFFHHHHGJJJJ23CFGIIIHHIIJGIIIJIIJJIJJJJJJJJJJJ	NM:i:1	NH:i:1
HWI-1KL140:55:C20PMACXX:7:2202:14378:93868	0	2	32963058	50	9M430N42M	AGAAGAACATTAAACACCGTGGGAACATTACTTTTGATGAGATTGTCAACA	CCCFFFFFHHHHHJJJJ+4<FHIIIJJJJJJJJJJJGIJJJJJJJJJJJJJ	NM:i:1	NH:i:1
HWI-1KL140:55:C20PMACXX:7:2202:14295:40561	16	2	32961833	50	47M	AAAGTCGGTGCGTGCCCACGCCGCGCCCGGGTGCTGTCCCGGGGCCT	@@CFDDFDFHHH=FGII+2?FHAFHGIGGGI;AEHHDCFFCCBCBC?	NM:i:1	NH:i:1
HWI-1KL140:55:C20PMACXX:7:2202:13663:179778	0	2	32963058	50	9M430N42M	AGAAGAACATTAAACACAGTGGGAACATTACTTTTGATGAGATTGTCAACA	CCCFFFFFHHHHHJJJJ233AFHHIJJJJJJJJJJJFGGIJIGIJIIJJJI	NM:i:0	NH:i:1
HWI-1KL140:55:C20PMACXX:7:2202:13582:147127	16	2	32961799	50	41M209N5M	CACCATGCCGCCCAAGTCCGACCCCAACGAGGTCAAAGTCGTGTAC	???DDDDDDDDDDII;A+22???DDDDDDDID@BCDB@@CD;ADCC	NM:i:1	NH:i:1
HWI-1KL140:55:C20PMACXX:7:2202:13453:183833	0	2	32963059	50	8M430N43M	GAAGAACATTAAACACAGTGGGAACATTACTTTTGATGAGATTGTCAACAT	@CCFFFFFHHHHHJJJJ+3AFHIJJJJJJIIJJJJIIJJJJJJJIJJJJJJ	NM:i:0	NH:i:1
HWI-1KL140:55:C20PMACXX:7:2202:12966:174447	0	2	32963216	50	41M	GGGTTTAGCTTTATCTGTTTCCATCCCTAAAATCGTGTTAG	HHHGHIJ+3CHIIIHIJIGJJJJJJIIIIIHIJJJIJJJJJ	NM:i:1	NH:i:1
HWI-1KL140:55:C20PMACXX:7:2202:12868:11037	0	2	32962085	50	38M451N13M	CATCCGCCTTGGCCCCGGAGATCGGTCCTCTGGGTCTGTCTCCGAAGAAAG	CCCFFFFFHHHHHJJJJ)1@FHIJJHIIJJJJJJJIJJJJJJJIIJJHHHH	NM:i:1	NH:i:1
HWI-1KL140:55:C20PMACXX:7:2202:12735:117712	0	2	32963059	50	8M430N43M	GAAGAACATTAAACACAGTGGGAACATTACTTTTGATGAGATTGTCAACAT	CCCFFFFFHHHHHJJJJ+4AGIJJJJJJJJJJJJIIJJJJJJJJJJJJJJJ	NM:i:0	NH:i:1
HWI-1KL140:55:C20PMACXX:7:2202:12586:64135	0	2	32963058	50	9M430N42M	AGAAGAACATTAAACACGGTGGGAACATTACTTTTGATGAGATTGTCAACA	CCCFFFFFHHHHHJJIJ33AFHJHJJJJJJJJJJJJJJJJJJJJJJJJJJJ	NM:i:1	NH:i:1
HWI-1KL140:55:C20PMACXX:7:2202:12488:16835	0	2	32963058	50	9M430N42M	AGAAGAACATTAAACACGGTGGGAACATTACTTTTGATGAGATTGTCAACA	CCCFFFFFHHHHGJJJJ)4AFHIIJJIJJIJJJJJIIIJJJJJJJGIIJJJ	NM:i:1	NH:i:1
HWI-1KL140:55:C20PMACXX:7:2202:12275:18925	0	2	32963543	50	41M157N10M	CCGGCAGATGAGACACCAGTCTTTGGCTAGAGAACTTTCTGGAACTATCAA	CC@FFFFFHHHHGIGII+2<FHIJJJJJIJIJIIJIJJJIGIIIIJIJJJJ	NM:i:1	NH:i:1
HWI-1KL140:55:C20PMACXX:7:2202:12192:136609	16	2	32963566	50	18M157N29M	TGGCTAGAGAACTGTCTGGAACTATCAAGGAGATCCTGGGTACTGCA	FFFFHHHHHHJIJ+3AIHIIJJJJIIJJJJIJFIIJJJJJFGIIIIG	NM:i:1	NH:i:1
HWI-1KL140:55:C20PMACXX:7:2202:12175:105724	0	2	32963058	50	9M430N42M	AGAAGAACATTAAACACGGTGGGAACATTACTTTTGATGAGATTGTCAACA	CCCFFFFFHHHHGJJIJ23AFHICHIJJJJJJJJJIGHGGJJJJJJJIJIJ	NM:i:1	NH:i:1
HWI-1KL140:55:C20PMACXX:7:2202:11762:133812	0	2	32963058	50	9M430N42M	AGAAGAACATTAAACACGGTGGGAACATTACTTTTGATGAGATTGTCAACA	CCCFFFFFHHHHHJJJJ14AFHJIIJJJJJJJJJJJIJJJJJJJJIIJIJI	NM:i:1	NH:i:1
HWI-1KL140:55:C20PMACXX:7:2202:11270:154902	0	2	32961802	50	38M209N13M	CATGCCGCCCAAGTTCGGCCCCAACGAGGTCAAAGTCGTGTACCTGAGGTG	?;?DADD@DADDD<?EE211C8?@?B1)7@DB<4=DBCC4@ACE9AE>?=A	NM:i:1	NH:i:1
HWI-1KL140:55:C20PMACXX:7:2202:11216:50418	0	2	32963058	50	9M430N42M	AGAAGAACATTAAACACGGTGGGAACATTACTTTTGATGAGATTGTCAACA	BC@FFFFFHHHHHJJJJ13AFHIFHIJJJIJJJJJIFHIIJJJJJIJJJJJ	NM:i:1	NH:i:1
HWI-1KL140:55:C20PMACXX:7:2202:11137:8111	0	2	32963553	50	31M157N13M	AGACACCGGTCTTTGGCGAGAGAACTTTCTGGAACTATCAAGGA	???DDB:0<0<C:<A<A2)1??;::::?DDDA499B*?DI<8.B	NM:i:1	NH:i:1
HWI-1KL140:55:C20PMACXX:7:2202:10982:118698	0	2	32963058	50	9M430N42M	AGAAGAACATTAAACACGGTGGGAACATTACTTTTGATGAGATTGTCAACA	CCCFFFFFHHHHHIJJJ23AFGIHHJJJJJJJJJJJHJJJJIJJJIIJJJJ	NM:i:1	NH:i:1
HWI-1KL140:55:C20PMACXX:7:2202:10713:77723	0	2	32963216	50	41M	GGGTTTAGCTTTATCTGTTTCCATCCCTAAAATCGTGTTAG	HHGCGHI+3CHHHIIJJJJJJJJJJJJJJIIJJIJHIJJJI	NM:i:1	NH:i:1
HWI-1KL140:55:C20PMACXX:7:2202:10677:12943	16	2	32963054	50	13M430N31M	AAGCAGAAGAACATTAAGCACAGTGGGAACATTACTTTTGATGA	CCCFFFFFHHHHHJJJJ+3CGHJHIJJHIJIJJJJJJJJJIJJJ	NM:i:1	NH:i:1
HWI-1KL140:55:C20PMACXX:7:2202:10495:21152	0	2	32963059	50	8M430N43M	GAAGAACATTAAACACAGTGGGAACATTACTTTTGATGAGATTGTCAACAT	?=BDDFFFHHHHHJIJI24AGHHIIJJIHJJJJJIIJJJJJJJJJJJJJJJ	NM:i:0	NH:i:1
HWI-1KL140:55:C20PMACXX:7:2202:10419:7684	0	2	32963058	50	9M430N42M	AGAAGAACATTAAACACGGTGGGAACATTACTTTTGATGAGATTGTCAACA	CCCFFFFFHHHHHJJJJ)3AHHJJJJIJJJJJJJJJJJJJJJJJJIJIIII	NM:i:1	NH:i:1
HWI-1KL140:55:C20PMACXX:7:2202:10408:145991	0	2	32963055	50	12M430N39M	AGCAGAAGAACATTAAAGACAGTGGGAACATTACTTTTGATGAGATTGTCA	CCCFFFFFHHHHHJJJJ+4CGIHHIJIHJJJJJJJJJJGGIIIJJJJJJJJ	NM:i:1	NH:i:1
HWI-1KL140:55:C20PMACXX:7:2202:10258:128628	0	2	32962085	50	38M451N13M	CATCCGCCTTGGCCCCGGAGATCGGTCCTCTGGGTCTGTCTCCGAAGAAAG	BCCFDFFFHHHHGJJJJ)1?FHIJJFIJJJJJJJHIJIIJJIJIEHIHHHH	NM:i:1	NH:i:1
HWI-1KL140:55:C20PMACXX:7:2202:10247:90408	0	2	32963041	50	26M430N25M	GAGAGACAGGAAGAAGCAGAAGAACATTAAACACAGTGGGAACATTACTTT	???BDDDDHHFHHIBFG+3<FDGHIIIIIIIIIIIIHGIIHGIGIIIIIII	NM:i:0	NH:i:1
HWI-1KL140:55:C20PMACXX:7:2202:10083:64926	0	2	32963569	50	15M157N36M	CTAGAGAACTTTCTGGAGCTATCAAGGAGATCCTGGGTACTGCACAGTCTG	BB@FFFFFHHHHHJJJJ23AFHIJJIIIJGIJJJJJJDHIIJJJJJJHIJJ	NM:i:1	NH:i:1
HWI-1KL140:55:C20PMACXX:7:2202:10082:35234	0	2	32962656	50	17M312N34M	AGAACAGACAGGCCCAGGTCGAGGTGGTGCCTTCTGCCTCAGCCCTGATCA	@CBFFFFFHHHHHJJJI+3AFGIJEFIFHIJJJJJIJJIJGIHHIJIFGII	NM:i:1	NH:i:1
HWI-1KL140:55:C20PMACXX:7:2201:9877:33763	0	2	32963058	50	9M430N42M	AGAAGAACATTAAACACGGTGGGAACATTACTTTTGATGAGATTGTCAACA	CCCFFFFFHHHHHIJJJ)3>CGIJJJJJJJJJJJJJJJJJJHIHIGIJJJJ	NM:i:1	NH:i:1
HWI-1KL140:55:C20PMACXX:7:2201:9852:75920	0	2	32962091	50	32M451N15M	CCTTGGCCCCGAAGATCGGTCCTCTGGGTCTGTCTCCGAAGAAAGTT	FFFFHHHHHJJJJ11@HHJGIHIJJJJJGIIIIJIIJJHIIGIJJ@D	NM:i:0	NH:i:1
HWI-1KL140:55:C20PMACXX:7:2201:9775:22571	0	2	32963544	50	40M157N7M	CGGCAGATGAGACACCGGTCTTTGGCTAGAGAACTTTCTGGAACTAT	CCCFFFFFHHHHHIJJJ12@EHIHIJJJJJJJJIIIJGIIJHIIJJJ	NM:i:0	NH:i:1
HWI-1KL140:55:C20PMACXX:7:2201:9707:43990	0	2	32963063	50	4M430N47M	AACATTAAACACAGTGGAAACATTACTTTTGATGAGATTGTCAACATTGCC	CCCFFFFFHHHHHJHIJ+3AGHIJJJJJJJJIJIJJJJIJHIJJJJJJ0BF	NM:i:1	NH:i:1
HWI-1KL140:55:C20PMACXX:7:2201:9609:20431	0	2	32963058	50	9M430N42M	AGAAGAACATTAAACACAGTGGGAACATTACTTTTGATGAGATTGTCAACA	@@@FFFDFHHHHHIIIJ+3<CFGHIJJJGGJJJJJJJJJJIJJJGFIJJJJ	NM:i:0	NH:i:1
HWI-1KL140:55:C20PMACXX:7:2201:9367:11403	0	2	32963021	50	46M430N5M	AAAGCCCTCAAGGAGCCACCGAGAGACAGGAAGAAGCAGAAGAACATTAAA	BCCFFFFFGHHHHJJJJ+3CGHIIJJJJJJJJIIJJIJJGIJJJJJJJJJJ	NM:i:0	NH:i:1
HWI-1KL140:55:C20PMACXX:7:2201:9366:156009	0	2	32963058	50	9M430N42M	AGAAGAACATTAAACACCGTGGGAACATTACTTTTGATGAGATTGTCAACA	CCCFFFFFHHHHHJJJJ+3AFHIIIIJJJJJJJJJIIJIJJJJJJHJJJJJ	NM:i:1	NH:i:1
HWI-1KL140:55:C20PMACXX:7:2201:9363:74946	0	2	32963551	50	33M157N18M	TGAGACACCGGTCTTTGGCTAGAGAACTTTCTGGAACTATCAAGGAGATCC	BC@FFFFFHHHFHHIJJ+2AHHIIIJJJJJJJJJJJJJJJIIJJJJJJJJJ	NM:i:0	NH:i:1
HWI-1KL140:55:C20PMACXX:7:2201:8912:192258	0	2	32963059	50	8M430N43M	GAAGAACATTAAACACACTGGGAACATTACTTTTGATGAGATTGTCAACAT	?@@FFFFFHHHHHJJJJ13AGHIJIJJJJJJJJJIFIIGIIJJJJJJJJJJ	NM:i:1	NH:i:1
HWI-1KL140:55:C20PMACXX:7:2201:8867:193212	0	2	32963553	50	51M	AGACACCGGTCTTTGGCAAGAGAACTTTCTGGTAAGAGCACGCTATTTTCC	CCCFFFFFHHHHHJJJI+2AFHGIIJJJIJIJHIJGGIJIJJJJIJJJJJJ	NM:i:1	NH:i:1
HWI-1KL140:55:C20PMACXX:7:2201:8683:68985	0	2	32963058	50	9M430N42M	AGAAGAACATTAAACACCGTGGGAACATTACTTTTGATGAGATTGTCAACA	CCCFFFFFHHHHHJJJJ23AFHJJJJJJJJJJJJJJJJJJJJJJJIJJJJJ	NM:i:1	NH:i:1
HWI-1KL140:55:C20PMACXX:7:2201:8409:6575	0	2	32963063	50	4M430N47M	AACATTAAACACAGTGGGAACATTACTTTTGATGAGATTGTCAACATTGCC	CCCFFFFFHHHHHJHHI24CGIJJJJJJJJIJIJIJJJJJGJJJJJJJJIJ	NM:i:0	NH:i:1
HWI-1KL140:55:C20PMACXX:7:2201:8218:167847	0	2	32963044	50	23M430N28M	AGACAGGAAGAAGCAGAGGAACATTAAACACAGTGGGAACATTACTTTTGA	CCCFFFFFHHGHHJJJI+3AGHJJIJJJJJJJIDGHIIGHHHIIIJJJIJI	NM:i:1	NH:i:1
HWI-1KL140:55:C20PMACXX:7:2201:7916:51021	0	2	32963058	50	9M430N42M	AGAAGAACATTAAACACTGTGGGAACATTACTTTTGATGAGATTGTCAGCA	CCBFFFFFGHHHHJJJJ+3AFHIHIJIJJJJJJJJJJJJJJJJJJJJJ4BG	NM:i:2	NH:i:1
HWI-1KL140:55:C20PMACXX:7:2201:7819:20423	0	2	32963557	50	27M157N24M	ACCGGTCTTTGGCTAGAGAACTTTCTGGAACTATCAAGGAGATCCTGGGTA	CCCFFDFFHHHHHJJJJ+3CEFHJGIHGIJJJIJJJJJIGIFHGHIJJJGI	NM:i:0	NH:i:1
HWI-1KL140:55:C20PMACXX:7:2201:7494:62505	0	2	32963058	50	9M430N42M	AGAAGAACATTAAACACTGTGGGAACATTACTTTTGATGAGATTGTCAACA	@@CFDDFDBFFHHBGGH+33AF@BGEHHG@GGHGHIIIEGGAHHHDHHGCH	NM:i:1	NH:i:1
HWI-1KL140:55:C20PMACXX:7:2201:7427:176232	0	2	32963058	50	9M430N42M	AGAAGAACATTAAACACTGTGGGAACATTACTTTTGATGAGATTGTCAACA	BCBFFFFFGHHHHJJJJ24AIHIIJJIJJIJJJJJIIJIIJJJJJJJJIJI	NM:i:1	NH:i:1
HWI-1KL140:55:C20PMACXX:7:2201:7377:154579	0	2	32963058	50	9M430N42M	AGAAGAACATTAAACACGGTGGGAACATTACTTTTGATGAGATTGTCAACA	CCCFFFFFGHHHHJJJJ)3AFHIIIJIJJJJJJJJJIJIJJJJJJJJJJJI	NM:i:1	NH:i:1
HWI-1KL140:55:C20PMACXX:7:2201:7247:81390	0	2	32963058	50	9M430N42M	AGAAGAACATTAAACACGGTGGGAACATTACTTTTGATGAGATTGTCAACA	CC@FFFFFGHHHHJJJJ)>AFHIJJIJIJJJJJIJJJJJIJJJJJJJIIJJ	NM:i:1	NH:i:1
HWI-1KL140:55:C20PMACXX:7:2201:7138:90648	16	2	32961833	50	47M	AAAGTCGGTGCGTGCCCTCGCCGCGCCCGGGTGCTGTCCCGGGGCCT	@CCFFFFFHHHHHJJJJ+2@EHEHGIJJIIJ;BCEDBEFFADDDBD@	NM:i:0	NH:i:1
HWI-1KL140:55:C20PMACXX:7:2201:7089:10528	0	2	32963042	50	25M430N26M	AGAGACAGGAAGAAGCAGAAGAACATTAAACACAGTGGGAACATTACTTAG	CCCFFFFFHHHHHJJJJ2>CFHJJJIJJJJJJJJJHHIJGIJIIJJJJJJJ	NM:i:2	NH:i:1
HWI-1KL140:55:C20PMACXX:7:2201:6918:14271	0	2	32961812	50	28M209N23M	AAGTTCGACCCCAACGAGGTCAAAGTCGTGTACCTGAGGTGCACCGGAGGC	BBCDFFFFHGHHHJJII12:CGHIJHIIJJGHIIEFDGIBFDGIJJJEIHD	NM:i:0	NH:i:1
HWI-1KL140:55:C20PMACXX:7:2201:6873:5425	0	2	32963058	50	9M430N42M	AGAAGAACATTAAACACAGTGGGAACATTACTTTTGATGAGATTGTCAACA	CCCFFFFFHHHHHJJJJ23AFHHHJJIIJHIJJJJJGJIJJGJIJIJJJJI	NM:i:0	NH:i:1
HWI-1KL140:55:C20PMACXX:7:2201:6792:32016	0	2	32963058	50	9M430N42M	AGAAGAACATTAAACACGGTGGGAACATTACTTTTGATGAGATTGTCAACA	CCCFFFFFHHHHHJJJJ23AHHIIJJJIJIJJJJJJIJJJJIJJJIJIIJJ	NM:i:1	NH:i:1
HWI-1KL140:55:C20PMACXX:7:2201:6693:175865	0	2	32963059	50	8M430N43M	GAAGAACATTAAACACAGTGGGAACATTACTTTTGATGAGATTGTCAACAT	CCCFFFFFHHHHGIJJJ+3AFHGHJIJJJIJIJJJDGJIJIGIJIIGJJJI	NM:i:0	NH:i:1
HWI-1KL140:55:C20PMACXX:7:2201:6335:8839	0	2	32963060	50	7M430N44M	AAGAACATTAAACACAGAGGGAACATTACTTTTGATGAGATTGTCAACATT	@@@D=DDDDFD>?EA:<+3<@6CFGHHDGEDAE@GEFB>D:DFBGGDEGFG	NM:i:1	NH:i:1
HWI-1KL140:55:C20PMACXX:7:2201:5935:27013	0	2	32963058	50	9M430N42M	AGAAGAACATTAAACACAGTGGGAACATTACTTTTGATGAGATTGTCAACA	CCCFFFFFHHHHHJJJJ+<AFHIJJJJJJJJJJJJJIJIJJIJJJJJJJJJ	NM:i:0	NH:i:1
HWI-1KL140:55:C20PMACXX:7:2201:5638:64563	0	2	32963058	50	9M430N42M	AGAAGAACATTAAACACAGTGGGAACATTACTTTTGATGAGATTGTCAACA	CCCFFFFFHHHHHJJJJ+3AFHIJJJIJJJJJJJJJJJJJJIJIIHIIIIJ	NM:i:0	NH:i:1
HWI-1KL140:55:C20PMACXX:7:2201:5504:110707	0	2	32963059	50	8M430N43M	GAAGAACATTAAACACAGTGGGAACATTACTTTTGATGAGATTGTCAACAT	BBBFFFFFHHHHHJJJJ+3AHHHJJJJJJJJJJJIIJJJJHJJJIJJJJJJ	NM:i:0	NH:i:1
HWI-1KL140:55:C20PMACXX:7:2201:5215:111447	0	2	32963058	50	9M430N42M	AGAAGAACATTAAACACGGTGGGAACATTACTTTTGATGAGATTGTCAACA	CCCFFFFFHHHHHJJJJ)3<FHIJIJIJJIFIJJJJFGIJJJJGIHIJJJJ	NM:i:1	NH:i:1
HWI-1KL140:55:C20PMACXX:7:2201:4966:86883	0	2	32963058	50	9M430N42M	AGAAGAACATTAAACACAGTGGGAACATTACTTTTGATGAGATTGTCAACA	CCCFFFFFHHHHHJJJJ+3<FHIJJJJJJIJJJJJIGIIJJIJJJFIIJJJ	NM:i:0	NH:i:1
HWI-1KL140:55:C20PMACXX:7:2201:4939:120325	0	2	32962151	50	51M	TCTAACGTGCATGCTGTCTGGCCTGTAGATGTGTTCTGTCCCCGTGGAGGG	CCCFFFFFHHHHHJJJJ23CFHIJIIJJIJJHHIIJJIJJJJJIDGIIJJJ	NM:i:1	NH:i:1
HWI-1KL140:55:C20PMACXX:7:2201:4883:168312	16	2	32961799	50	41M209N5M	CACCATGCCGCCCAAGTGCGACCCCAACGAGGTCAAAGTCGTGTAC	CCBFFFFFHHHHHJGJF+<CGGIJJJJIJFFI7CGHFACGIGHGEH	NM:i:1	NH:i:1
HWI-1KL140:55:C20PMACXX:7:2201:4823:133585	0	2	32963059	50	8M430N43M	GAAGAACATTAAACACAATGGGAACATTACTTTTGATGAGATTGTCAACAT	=:=BDFFFHHHHHJJJJ+3AFHGJJJJJIJJJJJIIJJJJJIJJJIJIJJJ	NM:i:1	NH:i:1
HWI-1KL140:55:C20PMACXX:7:2201:4706:129622	0	2	32963063	50	4M430N47M	AACATTAAACACAGTGGGAACATTACTTTTGATGAGATTGTCAACATTGCC	CCCFFFFFHHHHHJGGI+3AFFHJHGIJJJJHIGG@>DH@9:?DBB@G*?D	NM:i:0	NH:i:1
HWI-1KL140:55:C20PMACXX:7:2201:4397:11913	0	2	32963553	50	31M157N20M	AGACACCGGTCTTTGGCGAGAGAACTTTCTGGAACTATCAAGGAGATCCTG	BCCFFFFFHHHHHJJJJ22CFGIJIJJJJJJJIJJJJJJIJJJJJJIJJJJ	NM:i:1	NH:i:1
HWI-1KL140:55:C20PMACXX:7:2201:4360:49769	0	2	32963058	50	9M430N42M	AGAAGAACATTAAACACGGTGGGAACATTACTTTTGATGAGATTGTCAGCA	CCCFFFFFHHHHHJJJJ)3<FHHIJJJJJJJJJJJJGIIJJJIJJIIJ*?D	NM:i:2	NH:i:1
HWI-1KL140:55:C20PMACXX:7:2201:4356:8015	0	2	32963018	50	49M430N2M	ATCAAAGCCCTCAAGGAACCACCGAGAGACAGGAAGAAGCAGAAGAACATT	CCCFFFFFHHHHHJJJJ34CGIIJHIHIIJJJJJJJIJJJJJJJJJJJJJJ	NM:i:1	NH:i:1
HWI-1KL140:55:C20PMACXX:7:2201:4345:122094	0	2	32963058	50	9M430N42M	AGAAGAACATTAAACACTGTGGGAACATTACTTTTGATGAGATTGTCAACA	CCCFFFFFHHHHHJJJJ+4AIHIIJJJJJJJJJJJIGIJJJIJJJJJJJJJ	NM:i:1	NH:i:1
HWI-1KL140:55:C20PMACXX:7:2201:4225:121749	0	2	32963021	50	46M430N5M	AAAGCCCTCAAGGAACCGCCGAGAGACAGGAAGAAGCAGAAGAACATTAAA	@@@DDDDDHHHHFI@HI23CGHIHIIIIIIIIIIIIIIIIIIIIIFIHHHF	NM:i:2	NH:i:1
HWI-1KL140:55:C20PMACXX:7:2201:4203:177454	16	2	32961799	50	41M209N5M	CACCATGCCGCCCAAGTACGACCCCAACGAGGTCAAAGTCGTGTAC	CCCFFFFFHHGHHJJJH+2AEGIJJGIJJGHIDHIIGGHIIGIGGJ	NM:i:1	NH:i:1
HWI-1KL140:55:C20PMACXX:7:2201:4186:143658	0	2	32962093	50	51M	TTGGCCCCGAAGATCGGACCTCTGGGTCTGGTAAGTCGTCGCTCCCGAGCC	CCCFFFFFGHHHHJJIJ+1@CGHJIIGIJJIGGIIGIIEGIIIIJJI8BBD	NM:i:1	NH:i:1
HWI-1KL140:55:C20PMACXX:7:2201:4140:113591	0	2	32963059	50	8M430N43M	GAAGAACATTAAACACAATGGGAACATTACTTTTGATGAGATTGTCAACAT	B@CFFFFFHHGHHJJJJ+3AFGIJJIJJJJIJJJJJJJIJHJJIHIIJJJJ	NM:i:1	NH:i:1
HWI-1KL140:55:C20PMACXX:7:2201:4115:31885	0	2	32963218	50	50M	GTTTAACTTTATCTGTGTCCATCCCTAAAATCGTGTTAGGGCTGCTGGTG	=?DDFFFHHHGHFHHI,4CHHGIIIIIIIHIIIBGEGGDHIIGDHGGIFH	NM:i:1	NH:i:1
HWI-1KL140:55:C20PMACXX:7:2201:4001:48120	0	2	32962108	50	15M451N26M	GGTCCTCTGGGTCTGTCTCCGAAGAAAGTTGGCGATGACAT	FHHHHHJJIJ+3AFHIIIJJJGIIJJIJDHIJJJIIJIJJJ	NM:i:0	NH:i:1
HWI-1KL140:55:C20PMACXX:7:2201:3774:101148	0	2	32963551	50	33M157N18M	TGAGACACCGGTCTTTGGCTAGAGAACTTTCTGGAACTATCAAGGAGATCC	CCCFFFFFHHHFHHIIJ22CHGIIJJJJJJJJGJJJIJIJIJIJJJJIHIJ	NM:i:0	NH:i:1
HWI-1KL140:55:C20PMACXX:7:2201:3746:56472	0	2	32963059	50	8M430N38M	GAAGAACATTAAACACAATGGGAACATTACTTTTGATGAGATTGTC	B@BFFFFFHHHHHJJJJ23AGHJJIIJJJJJJJJIIJIIJJJJJII	NM:i:1	NH:i:1
HWI-1KL140:55:C20PMACXX:7:2201:3284:175356	0	2	32963059	50	8M430N43M	GAAGAACATTAAACACAATGGGAACATTACTTTTGATGAGATTGTCAACAT	@CCFFFFFHHGHHJJJJ+3AHHGJJJJIIJIJJJIGIJGIIJJIIJJJJJJ	NM:i:1	NH:i:1
HWI-1KL140:55:C20PMACXX:7:2201:3049:114745	0	2	32963059	50	8M430N43M	GAAGAACATTAAACACAGTGGGAACATTACTTTTGATGAGATTGTCAACAT	@BCFFFFFHHHHHJJJJ+4<FHGIJJJJJJJJJJJFIJIJHIIIHIIIJIJ	NM:i:0	NH:i:1
HWI-1KL140:55:C20PMACXX:7:2201:3008:63017	0	2	32963059	50	8M430N43M	GAAGAACATTAAACACACTGGGAACATTACTTTTGATGAGATTGTCAACAT	CCCFFFFFHHHHHJHIJ)3AFHIJJJJJJJJJJJIGIGGIGIJJJJJJJJJ	NM:i:1	NH:i:1
HWI-1KL140:55:C20PMACXX:7:2201:2958:158488	0	2	32963553	50	31M157N20M	AGACACCGGTCTTTGGCGAGAGAACTTTCTGGAACTATCAAGGAGATCCTG	CCBFFFFFHHHHHJJJJ22CDGEIIJIJJJJJGIIHGIGIJIJJJFIFHIJ	NM:i:1	NH:i:1
HWI-1KL140:55:C20PMACXX:7:2201:2903:101089	0	2	32963058	50	9M430N42M	AGAAGAACATTAAACACGGTGGGAACATTACTTTTGATGAGATTGTCAACA	CCCFFFFFHHHHHJJJJ)<AFHIGIIJJJGIJJJJIHIJJJJJJJIJJJJJ	NM:i:1	NH:i:1
HWI-1KL140:55:C20PMACXX:7:2201:2634:144852	0	2	32963059	50	8M430N43M	GAAGAACATTAAACACAATGGGAACATTACTTTTGATGAGATTGTCAACAT	@CCFFFFFHHHHHJJJJ+3AHHIJJJJJIJJJJJJGIIIIJIJJJJIJJIJ	NM:i:1	NH:i:1
HWI-1KL140:55:C20PMACXX:7:2201:2351:119696	0	2	32963058	50	9M430N42M	AGAAGAACATTAAACACAGTGGGAACATTACTTTTGATGAGATTGTCAACA	CCCFFFFFHHHHHJJJJ+3<HHIJJJJJJIJJJJJJIIIJJJJJJIJJJJJ	NM:i:0	NH:i:1
HWI-1KL140:55:C20PMACXX:7:2201:21180:199768	0	2	32963058	50	9M430N42M	AGAAGAACATTAAACACCGTGGGAACATTACTTTTGATGAGATTGTCAACA	CC@FFFFFHHDFHJIJJ+3AFHIGIIJJJIIJIJJIEHIHIIJJJJJIIJI	NM:i:1	NH:i:1
HWI-1KL140:55:C20PMACXX:7:2201:20897:107999	0	2	32963853	50	1M137N50M	TAGTTAAGAAGCAACAACAAAATATTCCAATAAAAGACTATCTGATAACCA	CCCFFFFFHHHHHJJJJ+3CGIIJJJJJJJJJJJJJJJJJJJJJJJJJJJJ	NM:i:1	NH:i:1
HWI-1KL140:55:C20PMACXX:7:2201:20755:181635	0	2	32963551	50	33M157N18M	TGAGACACCGGTCTTTGACTAGAGAACTTTCTGGAACTATCAAGGAGATCC	CCCFFFFFHHHHHIJJJ,2CHHGIJJJIJJIJJJHJJJIJJJJJJJJIIJJ	NM:i:1	NH:i:1
HWI-1KL140:55:C20PMACXX:7:2201:20739:101791	0	2	32963058	50	9M430N42M	AGAAGAACATTAAACACGGTGGGAACATTACTTTTGATGAGATTGTCAACA	CCCFFFFFHHHHHJJJJ13<CGHHIIIJJJIJJJJIIJIJJIJJJJJIJJJ	NM:i:1	NH:i:1
HWI-1KL140:55:C20PMACXX:7:2201:20659:25884	0	2	32963059	50	8M430N43M	GAAGAACATTAAACACAGTGGGAACATTACTTTTGATGAGATTGTCAACAT	BB@FFFFFHHHHHJJJJ23AGHIJJJJJGIIJJJJIJIIJJJJIJJJJJJJ	NM:i:0	NH:i:1
HWI-1KL140:55:C20PMACXX:7:2201:20449:78432	0	2	32961833	50	7M209N44M	AAAGTCGTGTACCTGAGATGCACCGGAGGCGAGGTCGGCGCCACATCCGCC	@@CFDEFDHGHHHCGHG+3<DHIJJJJIGHHAHG;CHIEECDDDDDDDDDD	NM:i:1	NH:i:1
HWI-1KL140:55:C20PMACXX:7:2201:20267:156461	0	2	32962670	50	3M312N44M	CAGATCGAGGTGGTGCCGTCTGCCTCAGCCCTGATCATCAAAGCCCT	CCCFFFFFHHFHHIJJJ)2BGIJJJJJJJJJJJJJJJJJJJJIGIJJ	NM:i:1	NH:i:1
HWI-1KL140:55:C20PMACXX:7:2201:20191:166931	0	2	32963059	50	8M430N43M	GAAGAACATTAAACACAATGGGAACATTACTTTTGATGAGATTGTCAACAT	CB@FFFFFHHHHHJJJJ+3AHHHIJIJIJIIJJJJGIIGIIJJJIJIIJJI	NM:i:1	NH:i:1
HWI-1KL140:55:C20PMACXX:7:2201:19758:99916	0	2	32963061	50	6M430N45M	AGAACATTAAACACAGTGGGAACATTACTTTTGATGAGATTGTCAACATTG	CCCFFFFFHHHHHJJJH23CFHIJJJJJJJJJJIJIJJJJJJHIIJJJJJJ	NM:i:0	NH:i:1
HWI-1KL140:55:C20PMACXX:7:2201:19740:58733	0	2	32963058	50	9M430N42M	AGAAGAACATTAAACACGGTGGGAACATTACTTTTGATGAGATTGTCAACA	C@CDFFFFGFFDFHGHI24<CGGGDGGHIGHIIGGH@FGIGDHBGFIGGIH	NM:i:1	NH:i:1
HWI-1KL140:55:C20PMACXX:7:2201:19516:121460	0	2	32963059	50	8M430N43M	GAAGAACATTAAACACAATGGGAACATTACTTTTGATGAGATTGTCAACAT	@CCFFFFDHHHHHIJJI+3AFHHIIIIGIJJJJIGFHGIJIIIJIIJIJJI	NM:i:1	NH:i:1
HWI-1KL140:55:C20PMACXX:7:2201:18568:74833	0	2	32961813	50	51M	AGTTCGACCCCAACGAGATCAAAGTCGGTGCGTGCCCTCGCCGCGCCCGGG	C@BFFFFFHHHHHJJIJ)2?HHIJGIJIGIDHEHIJJIHGHJIHDDDDDDD	NM:i:1	NH:i:1
HWI-1KL140:55:C20PMACXX:7:2201:18546:97262	16	2	32963054	50	13M430N31M	AAGCAGAAGAACATTAAGCACAGTGGGAACATTACTTTTGATGA	CCCFFFFFHHHHHJJJJ2>CGHJHHJJJJJJJJJJJJJJJHIJJ	NM:i:1	NH:i:1
HWI-1KL140:55:C20PMACXX:7:2201:18419:195985	16	2	32961799	50	41M209N5M	CACCATGCCGCCCAAGTGCGACCCCAACGAGGTCAAAGTCGTGTAC	CCCFFFFFHHHHHJJJI24CGIJJJJJJIIJIFHIJIIHIJJJIJJ	NM:i:1	NH:i:1
HWI-1KL140:55:C20PMACXX:7:2201:18407:84411	0	2	32961803	50	37M209N14M	ATGCCGCCCAAGTTCGAGCCCAACGAGGTCAAAGTCGTGTACCTGAGGTGC	CCCFFFFFHHHHHIJIJ+2CGHJJJIJJGHHJJGDHIIIGIJIJIIJJHIH	NM:i:1	NH:i:1
HWI-1KL140:55:C20PMACXX:7:2201:18335:105141	0	2	32963059	50	8M430N43M	GAAGAACATTAAACACAATGGGAACATTACTTTTGATGAGATTGTCAACAT	CCCFFFFFHHHHHJJJJ+3AHHIJJJJJJJJJJJJIJJJJJJJJJJJJJJJ	NM:i:1	NH:i:1
HWI-1KL140:55:C20PMACXX:7:2201:18225:171209	0	2	32963060	50	7M430N44M	AAGAACATTAAACACAGAGGGAACATTACTTTTGATGAGATTGTCAACATT	CCCFFFFFHHHHHJJJJ+4CGIJJJJJJJJJJJJGIJJJIJJJHJIIJJJJ	NM:i:1	NH:i:1
HWI-1KL140:55:C20PMACXX:7:2201:18175:4932	0	2	32963058	50	9M430N42M	AGAAGAACATTAAACACGGTGGGAACATTACTTTTGATGAGATTGTCAACA	CCCFFFFFHHHHHJJJJ13AFHIIJJJJJJJJJJJIJJIJJJJJJJJJJJJ	NM:i:1	NH:i:1
HWI-1KL140:55:C20PMACXX:7:2201:18137:40064	0	2	32963555	50	29M157N22M	ACACCGGTCTTTGGCTATAGAACTTTCTGGAACTATCAAGGAGATCCTGGG	CCCFFFFDHHHHHJJJJ+2AFHIJJJJJJJJJJJJJJJJJJIJHJJJJJII	NM:i:1	NH:i:1
HWI-1KL140:55:C20PMACXX:7:2201:1808:182512	0	2	32963058	50	9M430N42M	AGAAGAACATTAAACACGGTGGGAACATTACTTTTGATGAGATTGTCAACA	@CBFFFFFHHHHHIJJJ)3AFHIIHIJJJJJJJJJGGHGIJJJJJIJIJJI	NM:i:1	NH:i:1
HWI-1KL140:55:C20PMACXX:7:2201:1798:78261	0	2	32963059	50	8M430N43M	GAAGAACATTAAACACAATGGGAACATTACTTTTGATGAGATTGTCAACAT	CCCFFFFFHHHHHJJJJ+3AGHIJJJJJJIJJJJJJJIIIJJIIIIJJJJJ	NM:i:1	NH:i:1
HWI-1KL140:55:C20PMACXX:7:2201:17786:168312	0	2	32961812	50	28M209N23M	AAGTTCGACCCCAACGAGGTCAAAGTCGTGTACCTGAGGTGCACCGGAGGC	CCCFFFFFHHHHHJJJJ12:CGHIHHIJIJHJJJJJIIJDHIIJJJJJJHH	NM:i:0	NH:i:1
HWI-1KL140:55:C20PMACXX:7:2201:17758:175837	0	2	32963059	50	8M430N43M	GAAGAACATTAAACACACTGGGAACATTACTTTTGATGAGATTGTCAACAT	B@BFFFFFHHHHHJJJJ)3AFHEHIIJJJJJJJJJIJIIJIIIGHIJJJJJ	NM:i:1	NH:i:1
HWI-1KL140:55:C20PMACXX:7:2201:17626:116328	16	2	32963054	50	13M430N31M	AAGCAGAAGAACATTAAACACAGTGGGAACATTACTTTTGATGA	CCCFFFFFHHHHHJJJJ,<CGHJHJJJIIJIJJJJJJJJIIJJJ	NM:i:0	NH:i:1
HWI-1KL140:55:C20PMACXX:7:2201:17350:21084	0	2	32963059	50	8M430N43M	GAAGAACATTAAACACAATGGGAACATTACTTTTGATGAGATTGTCAACAT	CCCFFFFFHHHHHJJJJ+3AGHIJIJJJJJJJJJIIJJJJJJJJJJIJJJJ	NM:i:1	NH:i:1
HWI-1KL140:55:C20PMACXX:7:2201:17276:41697	0	2	32963049	50	18M430N33M	GGAAGAAGCAGAAGAACCTTAAACACAGTGGGAACATTACTTTTGATGAGA	BBBFFFFFHHHHHJJJJ+4AHIJJJJJJHJJJJJJJJJIJJJJJIJJJJJH	NM:i:1	NH:i:1
HWI-1KL140:55:C20PMACXX:7:2201:17234:154918	16	2	32961833	50	47M	AAAGTCGGTGCGTGCCCACGCCGCGCCCGGGTGCTGTCCCGGGGCCT	@@CFDFFFDHHHHIHHI22:CGEGGHHIIJJ@EEEHEDFFDC>BDDB	NM:i:1	NH:i:1
HWI-1KL140:55:C20PMACXX:7:2201:17036:168010	0	2	32961828	50	12M209N39M	AGGTCAAAGTCGTGTACATGAGGTGCACCGGAGGCGAGGTCGGCGCCACAT	@@@DDDDDHFDHFEAFH,3AFFGCGHIIIGHEAGCHGII;@EH=DAB>BBC	NM:i:1	NH:i:1
HWI-1KL140:55:C20PMACXX:7:2201:16860:175814	0	2	32963553	50	31M157N20M	AGACACCGGTCTTTGGCGAGAGAACTTTCTGGAACTATCAAGGAGATCCTG	CCCFFFFFHFHHHJIII)2?FGHIJJJJIJJJIJIIEIHIJIIEIEHIIII	NM:i:1	NH:i:1
HWI-1KL140:55:C20PMACXX:7:2201:16822:117020	0	2	32963058	50	9M430N42M	AGAAGAACATTAAACACTGTGGGAACATTACTTTTGATGAGATTGTCAACA	CCBFFFFFHHHHHJJJJ+4AIHIHIJJIJJJJJJJJJJIJJJJJJJJGJJJ	NM:i:1	NH:i:1
HWI-1KL140:55:C20PMACXX:7:2201:16692:119529	16	2	32961799	50	41M209N5M	CACCATGCCGCCCAAGTTCGACCCCAACGAGGTCAAAGTCGTGTAC	CCCFFFFFHHHHHJJJI+2AHIJJJJIJJIJJBFHIJGFHIIJJJJ	NM:i:0	NH:i:1
HWI-1KL140:55:C20PMACXX:7:2201:16686:59081	0	2	32961800	50	40M209N11M	ACCATGCCGCCCAAGTTGGACCCCAACGAGGTCAAAGTCGTGTACCTGAGG	?8+=AABDDAD?D?<+A2+2<CEEI1CD)?AD??BDE*8BBA==@C>8==5	NM:i:1	NH:i:1
HWI-1KL140:55:C20PMACXX:7:2201:16651:15527	0	2	32963056	50	11M430N40M	GCAGAAGAACATTAAACGCAGTGGGAACATTACTTTTGATGAGATTGTCAA	CCCFFFFFHHHHHJJJJ24CGGHJJJJJJJJJJJJJJIGJJJJJIJJJJJJ	NM:i:1	NH:i:1
HWI-1KL140:55:C20PMACXX:7:2201:16257:113016	0	2	32962151	50	51M	TCTAACGTGCATGCTGTATGGCCTGTAGATGTGTTCTGTCCCCGTGGAGGG	@@@FFFFDDFHFHIJJG+3AFHIFHCFHIJGGGIGIIIJJJJIJIIIHIJG	NM:i:1	NH:i:1
HWI-1KL140:55:C20PMACXX:7:2201:16121:89273	0	2	32963059	50	8M430N43M	GAAGAACATTAAACACAGTGGGAACATTACTTTTGATGAGATTGTCAACAT	CCCFFFFFHHHHHJJJJ+3AGIJJJJJJJJJJJJJJIIIJIJJJIJJJJJJ	NM:i:0	NH:i:1
HWI-1KL140:55:C20PMACXX:7:2201:15771:50108	0	2	32963457	50	51M	CAGGGGAAGCTGTAAAAGGCCCTGTACTTGCTTTCTGCAGTTAAACACAGT	CCCFFFFFHGHHHJIJJ+3AGHIJIJJIJJIJJJIJIJJJIIJJJJJJJJH	NM:i:0	NH:i:1
HWI-1KL140:55:C20PMACXX:7:2201:15738:170434	16	2	32963066	50	1M430N46M	ATTAAACACAGTGGGAACATTACTTTTGATGAGATTGTCAACATTGC	FFFFHHHHHJJIJ24AFHJJJJJJJJJJGJJIJIJJJJJJIJJJJJJ	NM:i:0	NH:i:1
HWI-1KL140:55:C20PMACXX:7:2201:15629:77965	0	2	32961800	50	40M209N11M	ACCATGCCGCCCAAGTTCGACCCCAACGAGGTCAAAGTCGTGTACCTGAGG	CCCFFFFFGGHHHJJFH+2CGHIJIJJJJJJGHIJJIHIIHIIIIJIGCHH	NM:i:0	NH:i:1
HWI-1KL140:55:C20PMACXX:7:2201:15449:163399	0	2	32963612	50	47M	TGGCTGCCACTTTCCTGATGAAGGTTCAAGATTTGGATTTTCCCATG	C@CFFFFFHHHHHIIJJ+4AFHJJHGIJJIJJJJJIEHIJJIIGGII	NM:i:2	NH:i:1
HWI-1KL140:55:C20PMACXX:7:2201:15430:76855	0	2	32963058	50	9M430N42M	AGAAGAACATTAAACACGGTGGGAACATTACTTTTGATGAGATTGTCAACA	CCCFFFFFHHHHHJJJJ)3<FHIIHIJJJJJJJJJHGGIJJJJJJJJJJJI	NM:i:1	NH:i:1
HWI-1KL140:55:C20PMACXX:7:2201:15002:124938	0	2	32963059	50	8M430N43M	GAAGAACATTAAACACACTGGGAACATTACTTTTGATGAGATTGTCAACAT	@BCFFFFFHHHHHJJJJ)3AGHIJHHJJJJJJJJIIJIIJJIJIIIIJJIJ	NM:i:1	NH:i:1
HWI-1KL140:55:C20PMACXX:7:2201:14897:31095	0	2	32963058	50	9M430N42M	AGAAGAACATTAAACACAGTGGGAACATTACTTTTGATGAGATTGTCAACA	CCCFFFFFHHHHHJJJJ+3AFHJJJJIJJJJJJJJJIJJJJJJJJIJJJJJ	NM:i:0	NH:i:1
HWI-1KL140:55:C20PMACXX:7:2201:14507:76437	0	2	32962431	50	51M	TTACTGCAGAGTTGTCTAAGTGAAGAAGGATGTGGAGCCATTGTGGGCAGG	CCCFFFFFHHHHHJJIJ,3ACFJIJJJJJGHJHJJIJJJJJJIGJJJJJJJ	NM:i:1	NH:i:1
HWI-1KL140:55:C20PMACXX:7:2201:14437:93596	0	2	32963059	50	8M430N43M	GAAGAACATTAAACACAGTGGGAACATTACTTTTGATGAGATTGTCAACAT	CBCFFFFFHHHHHJJJJ23CGIJJJJJJJJJJJJIIIJIJIJJJJJJJJJJ	NM:i:0	NH:i:1
HWI-1KL140:55:C20PMACXX:7:2201:1435:157509	0	2	32963243	50	51M	TAAAATCGTGTTAGGGCAGCTGGTGAGGACTTGCTTGTGCCCCAGCCACCC	@@CFFFFFFHHHHJJJJ+4CGHICGHIIFGIIHIJJDFEEHJIIGIJIJJI	NM:i:1	NH:i:1
HWI-1KL140:55:C20PMACXX:7:2201:14312:87698	0	2	32963058	50	9M430N42M	AGAAGAACATTAAACACAGTGGGAACATTACTTTTGATGAGATTGTCAACA	CCCFFFFFHHHHHJJJJ+3<HGIIIJJJJJJJJJJJIJIJJJJJJJJJJJI	NM:i:0	NH:i:1
HWI-1KL140:55:C20PMACXX:7:2201:14093:175323	0	2	32963058	50	9M430N42M	AGAAGAACATTAAACACCGTGGGAACATTACTTTTGATGAGATTGTCAACA	@@@DDDDDDFHFAG>CA+33A@:;EFHIIH@FHC9DCBGH9B9BB09BFHA	NM:i:1	NH:i:1
HWI-1KL140:55:C20PMACXX:7:2201:12976:182673	0	2	32963058	50	9M430N42M	AGAAGAACATTAAACACGGTGGGAACATTACTTTTGATGAGATTGTCAACA	CCBFFFFFHHHHHJJJJ)3AFHJHIJJJJJJJJJJJGIIJJJJJJJJIJJI	NM:i:1	NH:i:1
HWI-1KL140:55:C20PMACXX:7:2201:12959:153271	0	2	32963428	50	51M	AGGTAAAATGGAGCCATGATCTCAGAAGACAGGGGAAGCTGTAAAAGGCCC	BBCDDFFFHHHHHJJJJ+3CHHJJJJJJJJJJJJJJJIIIJJGJIJIIIJJ	NM:i:0	NH:i:1
HWI-1KL140:55:C20PMACXX:7:2201:12764:6122	0	2	32963061	50	6M430N45M	AGAACATTAAACACAGTGGGAACATTACTTTTGATGAGATTGTCAACATTG	CCCFFFFFHHHHHJJJF+3AFHIIJIJJJJJJJJJJJJJJJJIIIJJJJJJ	NM:i:0	NH:i:1
HWI-1KL140:55:C20PMACXX:7:2201:12763:18572	0	2	32963553	50	31M157N20M	AGACACCGGTCTTTGGCGAGAGAACTTTCTGGAACTATCAAGGAGATCCTG	BBCFFFFFHFHHHJJJJ)2CGHIJJJJJJJJJJJJJJJIJJJJJJIJJIJJ	NM:i:1	NH:i:1
HWI-1KL140:55:C20PMACXX:7:2201:12567:165960	0	2	32963058	50	9M430N42M	AGAAGAACATTAAACACAGTGGGAACATTACTTTTGATGAGATTGTCAACA	CCCFFFFFHHHHHJJJJ+3AFHIHJJJIJGIJJJJIEHIJJIHIJIJIIJJ	NM:i:0	NH:i:1
HWI-1KL140:55:C20PMACXX:7:2201:11903:163623	0	2	32963543	50	41M157N10M	CCGGCAGATGAGACACCGGTCTTTGGCTAGAGAACTTTCTGGAACTATCAA	???DDADBDD>D?E@AE)21:CDCBDI@DDDB>DEBDEAEIE8?BBBECAC	NM:i:0	NH:i:1
HWI-1KL140:55:C20PMACXX:7:2201:11802:113585	0	2	32963058	50	9M430N42M	AGAAGAACATTAAACACGGTGGGAACATTACTTTTGATGAGATTGTCAACA	CCCFFFFFHHHHHJJJJ)3<FHIIJJJJJJJJJJJJIJJJJJIJJIJJJJI	NM:i:1	NH:i:1
HWI-1KL140:55:C20PMACXX:7:2201:11587:106771	0	2	32963551	50	33M157N18M	TGAGACACCGGTCTTTGCCTAGAGAACTTTTTGGAACTATCAAGGAGATCC	CCCFFFFFHHHHHJJJJ22CHHIJIJJJJJJJIIIJHJGJIGIJJJJJJJI	NM:i:2	NH:i:1
HWI-1KL140:55:C20PMACXX:7:2201:10894:158732	0	2	32963058	50	9M430N42M	AGAAGAACATTAAACACGGTGGGAACATTACTTTTGATGAGATTGTCAACA	@C@FFFFFGHHGHJJJJ)3AFHIHIJJJJJJJJJJJGIJIJIJIIHJIIJJ	NM:i:1	NH:i:1
HWI-1KL140:55:C20PMACXX:7:2201:10737:23839	0	2	32963058	50	9M430N42M	AGAAGAACATTAAACACGGTGGGAACATTACTTTTGATGAGATTGTCAACA	CCBFFFFFHHHHHJJJJ)3AFHIIJJJJJJJJJJJJGIJJJJJJJIJJJJJ	NM:i:1	NH:i:1
HWI-1KL140:55:C20PMACXX:7:2201:10518:84250	0	2	32963051	50	16M430N35M	AAGAAGCAGAAGAACATGAAACACAGTGGGAACATTACTTTTGATGAGATT	CCCFFFFFHHGHHJJJJ+3CHHJJJJIIJJJJJIJJJJJJJJJGIJJJJJI	NM:i:1	NH:i:1
HWI-1KL140:55:C20PMACXX:7:2201:10466:134912	0	2	32963058	50	9M430N42M	AGAAGAACATTAAACACGGTGGGAACATTACTTTTGATGAGATTGTCAACA	CCCFFFFFHHHHGJJJJ)3<CGGIJJIJJJJJJJJJJJJJJJJJJIJJIJJ	NM:i:1	NH:i:1
HWI-1KL140:55:C20PMACXX:7:2201:10031:86723	0	2	32963021	50	46M430N5M	AAAGCCCTCAAGGAGCCTCCGAGAGACAGGAAGAAGCAGAAGAACATTAAA	@@CDDDDBFHHGHIFII+3AC@EDEIIIIGIIGHHECCEFIIDHCCEFGHI	NM:i:1	NH:i:1
HWI-1KL140:55:C20PMACXX:7:2201:10021:94004	16	2	32961799	50	41M209N5M	CACCATGCCGCCCAAGTCCGACCCCAACGAGGTCAAAGTCGTGTAC	CCCFFFFFHHHHHJJJJ22AFHIJJJJIJGHJFHIIIGFHIIJIIJ	NM:i:1	NH:i:1
HWI-1KL140:55:C20PMACXX:7:2108:9879:53378	0	2	32963059	50	8M430N43M	GAAGAACATTAAACACAGTGGGAACATTACTTTTGATGAGATTGTCAACAT	@BCFFFFFHHHHHJJJJJJJIJIJJJJJJJJJJJJIJIJJJIJJIJJJJJJ	NM:i:0	NH:i:1
HWI-1KL140:55:C20PMACXX:7:2108:9800:71596	0	2	32963066	50	51M	AGTGAGTCGGCCCCACTCCCTGGGTTTCCGCTGCAGTGTGCTACTCAGCTG	BBBDFFDFHGHHHJJJJJJJJJJJHIJJJJIIJJJJHHHIJJJJJJJIJJJ	NM:i:0	NH:i:1
HWI-1KL140:55:C20PMACXX:7:2108:9404:41155	0	2	32961802	50	38M209N13M	CATGCCGCCCAAGTTCGACCCCAACGAGGTCAAAGTCGTGTACCTGAGGTG	CC@FFFFFDFHHHFHGIJIIIJGDGHAGIDBGHID=BFCHGGGFDECHH??	NM:i:0	NH:i:1
HWI-1KL140:55:C20PMACXX:7:2108:8900:77467	16	2	32963566	50	18M157N29M	TGGCTAGAGAACTTTCTGGAACTATCAAGGAGATCCTGGGTACTGCA	FFFFHHHHHJJIIJJJJJGIJJJJJJJJIJIGHGIIJJIJIIJIJIJ	NM:i:0	NH:i:1
HWI-1KL140:55:C20PMACXX:7:2108:8893:53646	0	2	32961803	50	37M209N14M	ATGCCGCCCAAGTTCGACCCCAACGAGGTCAAAGTCGTGTACCTGAGGTGC	CCCFFFFFHGGHHJJIJJIJIJJJJIJJ@GHHGGDHGHIJJJJIJGIJDEH	NM:i:0	NH:i:1
HWI-1KL140:55:C20PMACXX:7:2108:8807:197843	0	2	32963600	50	51M	TTCCCTGAGTGGTGGCTGCCACTTTGCTGTTGAAGGTTCAAGATTTGGATT	BCCFFFFFHCFHHHIIIIIIJJJJJJJJIIJJIIIJHIJJJJIIIJJJGGI	NM:i:0	NH:i:1
HWI-1KL140:55:C20PMACXX:7:2108:8778:114707	0	2	32963552	50	32M157N19M	GAGACACCGGTCTTTGGCTAGAGAACTTTCTGGAACTATCAAGGAGATCCT	@CCFFFFFHHDFHJJJJJJJJJJJJJIJJJJJJJJJJJJJJJJJJJDHJJJ	NM:i:0	NH:i:1
HWI-1KL140:55:C20PMACXX:7:2108:8657:132485	0	2	32963563	50	21M157N30M	CTTTGGCTAGAGAACTTTCTGGAACTATCAAGGAGATCCTGGGTACTGCAC	CCCFFFFFGHHHHJJJIJJJJIJJJJJJJJJJJJJIHIJJIJIFHIJJJJI	NM:i:0	NH:i:1
HWI-1KL140:55:C20PMACXX:7:2108:8615:200028	0	2	32963058	50	9M430N42M	AGAAGAACATTAAACACAGTGGGAACATTACTTTTGATGAGATTGTCAACA	CCCFFFFFHHHGHJJJJJJFHIJIJJIJJJJJJJJJGIJIJIIIJJJIIJF	NM:i:0	NH:i:1
HWI-1KL140:55:C20PMACXX:7:2108:8594:116227	0	2	32963059	50	8M430N43M	GAAGAACATTAAACACAGTGGGAACATTACTTTTGATGAGATTGTCAACAT	CCCFFFFFHHHHGIJJJJIIIIIIIIIIJJJJJJIGIJJIJJJIIIIIJJJ	NM:i:0	NH:i:1
HWI-1KL140:55:C20PMACXX:7:2108:8553:14724	0	2	32962096	50	44M	GCCCCGAAGATCGGTCCTCTGGGTCTGGTAAGTCGTCGCTCCCG	FHHHHHJJJJJJJJIJJJJJJJJFGIJJFHHIIIJJJJJJJJJH	NM:i:0	NH:i:1
HWI-1KL140:55:C20PMACXX:7:2108:8476:129202	0	2	32963059	50	8M430N43M	GAAGAACATTAAACACAGTGGGAACATTACTTTTGATGAGATTGTCAACAT	CB@FFFFFHHHHHJJJJJHJJJIIJJJJJJJJJJJJJJJJIJJJIIIIJJJ	NM:i:0	NH:i:1
HWI-1KL140:55:C20PMACXX:7:2108:7919:160427	0	2	32963059	50	8M430N43M	GAAGAACATTAAACAGAGTGGGAACATTACTTTTGATGAGATTGTCAACAT	@@@FFFFFHFDDDFHACHHIIIGIJEHGGHDGGEGIIGIIJIGHBFHEIJI	NM:i:1	NH:i:1
HWI-1KL140:55:C20PMACXX:7:2108:7866:78846	0	2	32963059	50	8M430N43M	GAAGAACATTAAACACAGTGGGAACATTACTTTTGATGAGATTGTCAACAT	@8:B?B;BBBDDFDEEDD:C>FFEH;AFEHCHDHB8?DGFHFDHBFF>FFH	NM:i:0	NH:i:1
HWI-1KL140:55:C20PMACXX:7:2108:7308:8313	16	2	32961833	50	47M	AAAGTCGGTGCGTGCCCTCGCCGCGCCCGGGTGCTGTCCCGGGGCCT	B@CFFFFFFDHHHJJIJJJIIJIJJJJJIJJ@EHGFEDFFDDDDDDD	NM:i:0	NH:i:1
HWI-1KL140:55:C20PMACXX:7:2108:7282:126393	0	2	32963538	50	46M157N5M	ATTGCCCGGCAGATGAGACACCGGTCTTTGGCTAGAGAACTTTCTGGAACT	CCCFFFFFHHHHHJJJJIJJJJJJHGIJJJJJJJJIIJIIJJIIJJJJJJI	NM:i:0	NH:i:1
HWI-1KL140:55:C20PMACXX:7:2108:7263:107064	0	2	32963555	50	29M157N22M	ACACCGGTCTTTGGCTAGAGAACTTTCTGGAACTATCAAGGAGATCCTGGG	BCCFFFFDHHHHHIIJJJJJJJJJJJIJJJJJJJJJJJJJJIJJJJJJJJI	NM:i:0	NH:i:1
HWI-1KL140:55:C20PMACXX:7:2108:7136:140353	0	2	32963058	50	9M430N42M	AGAAGAACATTAAACACAGTGGGAACATTACTTTTGATGAGATTGTCAACA	CCCFFFFFHHHGHJJJJBHIHGHEFGGHHJIJJJJJGJJJJJJJJIJJJHG	NM:i:0	NH:i:1
HWI-1KL140:55:C20PMACXX:7:2108:7121:188304	0	2	32963058	50	9M430N42M	AGAAGAACATTAAACACAGTGGGAACATTACTTTTGATGAGATTGTCAACA	CCCFFFFFHHHGHJJJJGIIJJJHJJJJJJJJJJJJIJIIJJJJJHIIIJI	NM:i:0	NH:i:1
HWI-1KL140:55:C20PMACXX:7:2108:7100:144489	0	2	32963059	50	8M430N43M	GAAGAACATTAAACACAGTGGGAACATTACTTTTGATGAGATTGTCAACAT	CCCFFFFFHHHGHJJJJJIJJJHJJJIJJJJJJJJIIJJJJJJJHIJJJJJ	NM:i:0	NH:i:1
HWI-1KL140:55:C20PMACXX:7:2108:7012:2211	0	2	32963058	50	9M430N42M	AGAAGAACATTAAACACAGTGGGAACATTACTTTTGATGAGATTGTCAACA	@@@F?EDDHHDHHIGIGHHCECHCGGIIGGICHIBDFFHICHAF>GIIDC@	NM:i:0	NH:i:1
HWI-1KL140:55:C20PMACXX:7:2108:6864:182261	0	2	32963058	50	9M430N42M	AGAAGAACATTAAACACAGTGGGAACATTACTTTTGATGAGATTGTCAACA	@@@DDDDDFBF?FGH2AAFC<F9CFGGGIGHH>FEGCHIF<FAFGHIIIII	NM:i:0	NH:i:1
HWI-1KL140:55:C20PMACXX:7:2108:6850:42145	16	2	32961799	50	41M209N5M	CACCATGCCGCCCAAGTTCGACCCCAACGAGGTCAAAGTCGTGTAC	CCCFFFFFHHHFFIJJDEHHIJJJJJJIJIJIFHIIIJHFGGHGHH	NM:i:0	NH:i:1
HWI-1KL140:55:C20PMACXX:7:2108:6091:106719	0	2	32963059	50	8M430N43M	GAAGAACATTAAACACAGTGGGAACATTACTTTTGATGAGATTGTCAACAT	==?DDDDDHHHHHJIGGGFFGHDHCGEGFHIJIE@CEGII??GHDFGIIFF	NM:i:0	NH:i:1
HWI-1KL140:55:C20PMACXX:7:2108:5977:70896	0	2	32963058	50	9M430N42M	AGAAGAACATTAAACACAGTGGGAACATTACTTTTGATGAGATTGTCAACA	B@BFFFFFGHHGGIJJIJJIHHHHGIIJJJIJJJJJIJJJJJIJJFIIJJI	NM:i:0	NH:i:1
HWI-1KL140:55:C20PMACXX:7:2108:5922:62572	0	2	32963058	50	9M430N42M	AGAAGAACATTAAACACAGTGGGAACATTACTTTTGATGAGATTGTCAACA	CCCFFFFFHHHHHJJIJJJHIJJJIIJJJJJJJJJJJJJJJJIJJJIJJJJ	NM:i:0	NH:i:1
HWI-1KL140:55:C20PMACXX:7:2108:5914:86832	0	2	32963553	50	31M157N20M	AGACACCGGTCTTTGGCTAGAGAACTTTCTGGAACTATCAAGGAGATCCTG	C@@FFFFFHFHHHJJJJJJIIIJJIIJJJJJJJJJJJIJJJJJJJIJJIIJ	NM:i:0	NH:i:1
HWI-1KL140:55:C20PMACXX:7:2108:5748:194922	0	2	32961833	50	7M209N44M	AAAGTCGTGTACCTGAGGTGCACCGGAGGCGAGGTCGGCGCCACATCCGCC	BCCFFFFDHHHHHJIIJJEFGHJJJJIJJIJGIJ@FHIHFDDDDDCDDDDD	NM:i:0	NH:i:1
HWI-1KL140:55:C20PMACXX:7:2108:5703:156874	0	2	32961800	50	40M209N11M	ACCATGCCGCCCAAGGTCGACCCCAACGAGGTCAAAGTCGTGTACCTGAGG	@CCFFFFFHHHGHJJAFHIIIJJIJIJJIJJGHIJJIIJJJJIIJIHHGHH	NM:i:1	NH:i:1
HWI-1KL140:55:C20PMACXX:7:2108:5698:161164	0	2	32961826	50	14M209N33M	CGAGGTCAAAGGCGTGTACCTGAGGTGCACCGGAGGCGAGGTCGGCG	FFFFHFHHHJJ2>EGHHJJJJIIIJGHIIJIJJIJJJJGHF>CDDDD	NM:i:1	NH:i:1
HWI-1KL140:55:C20PMACXX:7:2108:5503:174875	0	2	32963612	50	47M	TGGCTGCCACTTTCCCGTTGAAGGTTCAAGATTTGGATTTTCCCATG	CCCFFFFFHHHHHJJ+CFHIJJJJGIIJJJJJIJJIGIJIJJJIIJI	NM:i:2	NH:i:1
HWI-1KL140:55:C20PMACXX:7:2108:5239:68108	0	2	32961802	50	38M209N13M	CATGCCGCCCAAGTTCGACCCCAACGAGGTCAAAGTCGTGTACCTGAGGTG	CCCFFFFFHHHHHIJIJIJJJJIIJJJJJDFIJJJHGIHJHIJJJJIJJEE	NM:i:0	NH:i:1
HWI-1KL140:55:C20PMACXX:7:2108:5076:39601	0	2	32963058	50	9M430N42M	AGAAGAACATTAAACACAGTGGGAACATTACTTTTGATGAGATTGTCAACA	CCCFFFFFHHHHHJJJJIJHIJJJJJIJJJJJJJJJIJIJJHJJJJJJJJI	NM:i:0	NH:i:1
HWI-1KL140:55:C20PMACXX:7:2108:5021:110982	0	2	32963060	50	7M430N44M	AAGAACATTAAACACAGTGGGAACATTACTTTTGATGAGATTGTCAACATT	CCCFFFFFHHHHHJJJJFHHIJJJJJJJJJJJJJJJJJJJJJJHIJJJJJJ	NM:i:0	NH:i:1
HWI-1KL140:55:C20PMACXX:7:2108:4863:191334	0	2	32961813	50	51M	AGTTCGACCCCAACGAGGTCAAAGTCGGTGCGTGCCCTCGCCGCGCCCGGG	@C@FFFFFHHHHGIGFIJJIJJJJIIJJGIJIGGIJJIJGIJFHDDDDDDD	NM:i:0	NH:i:1
HWI-1KL140:55:C20PMACXX:7:2108:4821:11274	16	2	32961799	50	41M209N5M	CACCATGCCGCCCAAGTTCGACCCCAACGAGGTCAAAGTCGTGTAC	@@@FFBBFFAFDHIGGC2<?FHFCGIIIIGGI7DHIIIBBCHACGG	NM:i:0	NH:i:1
HWI-1KL140:55:C20PMACXX:7:2108:4569:198408	0	2	32961803	50	37M209N14M	ATGCCGCCCAAGTTCGACCCCAACGAGGTCAAAGTCGTGTACCTGAGGTGC	CCCFFFFFHHHHHIIJJJJJIJJJJJJJFHIJJJGGHGIJJJJIJDHIECE	NM:i:0	NH:i:1
HWI-1KL140:55:C20PMACXX:7:2108:4569:161437	0	2	32963058	50	9M430N42M	AGAAGAACATTAAACGCAGTGGGAACATTACTTTTGATGAGATTGTCAACA	@@;D?=A?DFFFAG<+<@@FD?A?FFEF@@CFGFIIDCF<?DB??9?G4?9	NM:i:1	NH:i:1
HWI-1KL140:55:C20PMACXX:7:2108:4429:21963	0	2	32963547	50	37M157N7M	CAGATGAGACACCGGTCTTTGGCTAGAGAACTTTCTGGAACTAT	BCCFFFFFHHHHHJJHHIHJJJCIIJIIJIJJJJJIJIIJJJJJ	NM:i:0	NH:i:1
HWI-1KL140:55:C20PMACXX:7:2108:4408:142358	0	2	32963850	50	4M137N47M	AGCTAGTTAAGAAGCAACAAGAAAATATTCCAATAAAAGACTATCTGATAA	CCCFFFFFHHHHHJJJJJJJJJJJJJJJJJJJJJJJJJGIJJJJJJJJJIJ	NM:i:0	NH:i:1
HWI-1KL140:55:C20PMACXX:7:2108:4333:105331	0	2	32961800	50	40M209N11M	ACCATGCCGCCCAAGTTCGACCCCAACGAGGTCAAAGTCGTGTACCTGAGG	@@@DDEFFFFHFFGIFHGFHIAHEGGHCB@D:BFGBGCHFCHIGGDHDCHF	NM:i:0	NH:i:1
HWI-1KL140:55:C20PMACXX:7:2108:4303:13961	0	2	32963058	50	9M430N42M	AGAAGAACATTAAACACAGTGGGAACATTACTTTTGATGAGATTGTCAACA	@@@DDDDDDFF<BGIFDDGHFG;AGGFHIFIIIFIFFEFFFGIIICGDGFF	NM:i:0	NH:i:1
HWI-1KL140:55:C20PMACXX:7:2108:4197:188429	0	2	32963058	50	9M430N42M	AGAAGAACATTAAACACAGTGGGAACATTACTTTTGATGAGATTGTCAACA	@@@FFFFFHFFHHGHIIII<CGIEHGHHIIIIIIIIIIGIIIIIIGHIGHH	NM:i:0	NH:i:1
HWI-1KL140:55:C20PMACXX:7:2108:4136:73112	0	2	32963058	50	9M430N42M	AGAAGAACATTAAACACAGTGGGAACATTACTTTTGATGAGATTGTCAACA	CC@FFFFFHHHHHJJIJIJGIJJJJJIJJJJJJJJJEIJJJJJJJJJJJJI	NM:i:0	NH:i:1
HWI-1KL140:55:C20PMACXX:7:2108:4078:164911	0	2	32963059	50	8M430N43M	GAAGAACATTAAACATAGTGGGAACATTACTTTTGATGAGATTGTCAACAT	CCCFFFFFHHHHHJJ2AEFHIJGHJJJJJJJJJJJIIJJJJJIJIIJJJJJ	NM:i:1	NH:i:1
HWI-1KL140:55:C20PMACXX:7:2108:3766:112175	0	2	32963058	50	9M430N42M	AGAAGAACATTAAACACAGTGGGAACATTACTTTTGATGAGATTGTCAACA	CCCFFFFFHHHHHIGJIIJHHJIIJJJJJJIJJJJJFHIJJJJHIIJIIIJ	NM:i:0	NH:i:1
HWI-1KL140:55:C20PMACXX:7:2108:3756:189869	0	2	32961832	50	8M209N43M	CAAAGTCGTGTACCTGAGGTGCACCGGAGGCGAGGTCGGCGCCACATCCGC	BCCFFFFFHHHHHJJJJJJGHIIJJJJHIJGJHIJBFBEEFDDDDDDDDDD	NM:i:0	NH:i:1
HWI-1KL140:55:C20PMACXX:7:2108:3678:32869	0	2	32963059	50	8M430N43M	GAAGAACATTAAACACAGTGGGAACATTACTTTTGATGAGATTGTCAACAT	BB@FFFFFHHHHHJJJJJJJJJHHIIIJIJJIJJIGIIIJJJJJJJIIGIH	NM:i:0	NH:i:1
HWI-1KL140:55:C20PMACXX:7:2108:3657:139196	0	2	32963058	50	9M430N42M	AGAAGAACATTAAACACAGTGGGAACATTACTTTTGATGAGATTGTCAACA	BBBFFFFFFHHGHJJHIJJHHIGGHIEBHIGHHIJJCFGEIGIIJEGEIIG	NM:i:0	NH:i:1
HWI-1KL140:55:C20PMACXX:7:2108:3483:83637	0	2	32963059	50	8M430N43M	GAAGAACATTAAACACAGTGGGAACATTACTTTTGATGAGATTGTCAACAT	@CCFFFFFHHHHGJJIGIJJJJEIJIJJJJJIJJIFHIIJJJJJHJIJJIJ	NM:i:0	NH:i:1
HWI-1KL140:55:C20PMACXX:7:2108:3335:181019	0	2	32963539	50	45M157N6M	TTGCCCGGCAGATGAGACACCGGTCTTTGGCTAGAGAACTTTCTGGAACTA	CCCFFFFFGHHFHJJJCFIJJJJIIIJJJJJIJJFIIEHIJJJJJJIIJIJ	NM:i:0	NH:i:1
HWI-1KL140:55:C20PMACXX:7:2108:3308:180385	0	2	32963333	50	51M	AGTGGTGAGCTGACAGTGAGCCCCAGCTTTTAGGAAACAGGGCTGTCCTAC	CC@FFFFFHHHGHJIIHIIJFIJIJJJJJJJHI<GHHIGJJJIJJIJJIII	NM:i:0	NH:i:1
HWI-1KL140:55:C20PMACXX:7:2108:3103:49970	0	2	32963059	50	8M430N43M	GAAGAACATTAAACACAGTGGGAACATTACTGTTGATGAGATTGTCAACAT	CB@FFFFFGHG?FIJIJIIIJIHHIIJJJJJCFHHGIGIJIJJJHIJJJJJ	NM:i:1	NH:i:1
HWI-1KL140:55:C20PMACXX:7:2108:3040:80102	0	2	32963057	50	10M430N41M	CAGAAGAACATTAAACACAGTGGGAACATTACTTTTGATGAGATTGTCAAC	CCCFFFFFHDHHHJJJIJIIHHJJJIJHHIJJJJJJJGHGBGD@GHHEGIJ	NM:i:0	NH:i:1
HWI-1KL140:55:C20PMACXX:7:2108:2714:101406	0	2	32963058	50	9M430N42M	AGAAGAACATTAAACACAGTGGGAACATTACTTTTGATGAGATTGTCAACA	CCCFFFFFHHHHHJJIJJGCHGEHIGIJIJEGHJGHGEGIJJJGIJJGIIE	NM:i:0	NH:i:1
HWI-1KL140:55:C20PMACXX:7:2108:2630:97419	0	2	32963058	50	9M430N42M	AGAAGAACATTAAACACAGTGGGAACATTACTTTTGATGAGATTGTCAACA	@BCFFFFFHHHHGJJJJJIEHIGGHIIJIIJJJJJIIJJJJJJJJGIJJJG	NM:i:0	NH:i:1
HWI-1KL140:55:C20PMACXX:7:2108:2630:7539	0	2	32961820	50	20M209N24M	CCCCAACGAGGTCAAAGCCGTGTACCTGAGGTGCACCGGAGGCG	@?@DDB?=<DFFDFFIB+<@<)?EEGBCFFEEFEIEI:60@@;@	NM:i:1	NH:i:1
HWI-1KL140:55:C20PMACXX:7:2108:2446:104616	0	2	32963808	50	46M137N5M	TGACATCATAGATGACATCAACAGTGGTGCAGTGGAGTGCCCAGCTAGTTA	C@@FFFFFHHHHHJHIJJJJJJJJHJJHIJJJEHIJJDEIJJJJJJJJHJI	NM:i:0	NH:i:1
HWI-1KL140:55:C20PMACXX:7:2108:2433:41559	0	2	32963059	50	8M430N43M	GAAGAACATTAAACACAGTGGGAACATTACTTTTGATGAGATTGTCAACAT	@@@FDDEFHGHHHJIJEIHIJIHIIJIGIHIIIJIJIIIIJIII>FGIIII	NM:i:0	NH:i:1
HWI-1KL140:55:C20PMACXX:7:2108:2370:163666	0	2	32963059	50	8M430N43M	GAAGAACATTAAACAGAGTGGGAACATTACTTTTGATGAGATTGTCAACAT	@@@FFFF;FFHHHGG22AA@EF?FGGGEIEGBHGGGGGIHGGC3:BDHIEG	NM:i:1	NH:i:1
HWI-1KL140:55:C20PMACXX:7:2108:2218:85044	0	2	32963055	50	12M430N39M	AGCAGAAGAACATTAAACACAGTGGGAACATTACTTTTGATGAGATTGTCA	;?@D=DD3AFCAFEFBGBHCFIACFEFFFBAFGFFFCGFF>F>GF@?BFFG	NM:i:0	NH:i:1
HWI-1KL140:55:C20PMACXX:7:2108:2193:8491	0	2	32963535	50	49M157N2M	AACATTGCCCGGCAGATGAGACACCGGTCTTTGGCTAGAGAACTTTCTGGA	CCCFFFFFHGHHFIIGCHIIHGGGGHG@GIIFIIIIIEGGHEIIHIIJJGI	NM:i:0	NH:i:1
HWI-1KL140:55:C20PMACXX:7:2108:2140:158371	0	2	32963065	50	2M430N42M	CATTAAACACAGTGGGAACATTACTTTTGATGAGATTGTCAACA	ADHD?DG@DF<:CHFG?FGGEGGDFDE<D?DF?B?F0BDBG4BF	NM:i:0	NH:i:1
HWI-1KL140:55:C20PMACXX:7:2108:21357:13308	0	2	32963060	50	7M430N44M	AAGAACATTAAACACAGTGGGAACATTACTTTTGATGAGATTGTCAACATT	CCCFFFFFHHHHHJJJJEIGIHGHIJJJJJJJJJHJJJJJJJJJJJJJJJJ	NM:i:0	NH:i:1
HWI-1KL140:55:C20PMACXX:7:2108:2098:75142	0	2	32963058	50	9M430N42M	AGAAGAACATTAAACACAGTGGGAACATTACTTTTGATGAGATTGTCAACA	@@?DDFFDHHHHFJIGHEH?EBBFEBAHGGIGIIJEBGGHIHCGGHJIJJI	NM:i:0	NH:i:1
HWI-1KL140:55:C20PMACXX:7:2108:20828:59775	0	2	32963058	50	9M430N42M	AGAAGAACATTAAACACAGTGGGAACATTACTTTTGATGAGATTGTCAACA	CCCFFFFFHHHGGJJJJJJHHHIIJJIJIJJJIJJICHIJJIIJIJJGIII	NM:i:0	NH:i:1
HWI-1KL140:55:C20PMACXX:7:2108:2064:67689	0	2	32961800	50	40M209N11M	ACCATGCCGCCCAAGTTCGACCCCAACGAGGTCAAAGTCGTGTACCTGAGG	CCCFFFFFHGFHHJGGHFHIIJGFHHIJJIIFGGHIGFHIIGFGIHIIJHF	NM:i:0	NH:i:1
HWI-1KL140:55:C20PMACXX:7:2108:20560:154774	0	2	32963058	50	9M430N42M	AGAAGAACATTAAACGCAGTGGGAACATTACTTTTGATGAGATTGTCAACA	CCCFFFFFHHHFHJJ+@@FGHIFHHIJIIJJJJJJIGIIIIJJJJIJJJJJ	NM:i:1	NH:i:1
HWI-1KL140:55:C20PMACXX:7:2108:20185:71113	16	2	32962103	50	34M	AGATCGGTCCTCTGGGTCTGGTAAGTCGTCGCTC	CCCFFFFDHHHGHIIII@GGIH@HIHIIIIIIII	NM:i:0	NH:i:1
HWI-1KL140:55:C20PMACXX:7:2108:19967:138888	0	2	32963059	50	8M430N43M	GAAGAACATTACACACAGTGGGAACATTACTTTTGATGAGATTGTCAACAT	@@@DDADDHHF?DFBCFHACFBHICDECHHGIGGE)C?BGHGHGDHIBHII	NM:i:1	NH:i:1
HWI-1KL140:55:C20PMACXX:7:2108:1989:76470	0	2	32963066	50	1M430N50M	ATTAAACACAGTGGGAACATTACTTTTGATGAGATTGTCAACATTGCCCGG	@@@FFDDDFHBDDEGFF=;FHHEHHHFFBHCHIIIGHDFHGGGED4?D?AH	NM:i:0	NH:i:1
HWI-1KL140:55:C20PMACXX:7:2108:19887:15039	0	2	32963553	50	31M157N20M	AGACACCGGTCTTTGGCTAGAGAACTTTCTGGAACTATCAAGGAGATCCTG	CCCFFFFFHHHHHJJJJIJJJJEHGIJJJJJJJJJJJJJJJJJIJJJIJJJ	NM:i:0	NH:i:1
HWI-1KL140:55:C20PMACXX:7:2108:19607:31638	16	2	32962102	50	37M	AAGATCGGTCCTCTGGGTCTGGTAAGTCGTCGCTCCC	BCCFFDFFHGHHHIJJJAFHHI<CHHHIJJJJJJIJI	NM:i:0	NH:i:1
HWI-1KL140:55:C20PMACXX:7:2108:1959:128383	0	2	32963058	50	9M430N40M	AGAAGAACATTAAACACAGTGGGAACATTACTTTTGATGAGATTGTCAA	??;DDDD?DD?2+AEEEDEF4:++<C;CE9?BDEB9)1?<?@DED4??D	NM:i:0	NH:i:1
HWI-1KL140:55:C20PMACXX:7:2108:1931:2337	0	2	32963058	50	9M430N42M	AGAAGAACATTAAACACAGTGGGAACATTACTTTTGATGAGATTGTCAACA	;?@DD;D??DAFFIGE?ED<:@BCAF;BEFCHCE@G??C@D9?FF??<?B3	NM:i:0	NH:i:1
HWI-1KL140:55:C20PMACXX:7:2108:1904:79534	0	2	32963059	50	8M430N43M	GAAGAACATTAAACACAGTGGGAACATTACTTTTGATGAGATTGTCAACAT	@<;D;3DDBFFFD:CGF>EEFD+:FCEF><B@EBCFF@DFD<?GDB?DF?F	NM:i:0	NH:i:1
HWI-1KL140:55:C20PMACXX:7:2108:18987:99375	0	2	32963058	50	9M430N42M	AGAAGAACATTAAACACAGTGGGAACATTACTTTTGATGAGATTGTCAACA	CCCFFFFFHHHGHJJJJIJIHJFHHIIJJJJJJJJJIJJJJJJJJIJJJJJ	NM:i:0	NH:i:1
HWI-1KL140:55:C20PMACXX:7:2108:18876:133043	0	2	32963060	50	7M430N44M	AAGAACATTAAACACAGTGGGAACATTACTTTTGATGAGATTGTCAACATT	???DDDDDDDD:DEEIIEEIII9FFFIFIIIIIEIIIIIIIIIDEIIIIII	NM:i:0	NH:i:1
HWI-1KL140:55:C20PMACXX:7:2108:18681:128279	0	2	32963059	50	8M430N43M	GAAGAACATTAAACACATTGGGAACATTACTTTTGATGAGATTGTCAACAT	@@@DDDDDFFFFFIIII<AIGE3CFGIIIIIIIIIEEEFIIIIGFIIIIFI	NM:i:1	NH:i:1
HWI-1KL140:55:C20PMACXX:7:2108:18635:111660	0	2	32963058	50	9M430N42M	AGAAGAACATTAAACACAGTGGGAACATTACTTTTGATGAGATTGTCAACA	CCCFFFFFHHHHGJJGIGIIHJJJJJJJJJJJJJJIIIJJJJIIJJJJJJI	NM:i:0	NH:i:1
HWI-1KL140:55:C20PMACXX:7:2108:1843:155457	0	2	32963059	50	8M430N43M	GAAGAACATTAAACACAGTGGGAACATTACTTTTGATGAGATTGTCAACAT	@@@DFFDFGHGDHJJIIIFBBGGIJJJIIIJIJIIGIIIIEEGIHIJJJEH	NM:i:0	NH:i:1
HWI-1KL140:55:C20PMACXX:7:2108:18270:117477	0	2	32963057	50	10M430N25M	CAGAAGAACATTAAACAAAGTGAGAACATTACTTT	@@@DDDDDFFF8FGIII?FGCH:FHIIIFFIIIII	NM:i:2	NH:i:1
HWI-1KL140:55:C20PMACXX:7:2108:18121:81695	0	2	32963058	50	9M430N37M	AGAAGAACATTAAACACAGTGGGAACATTACTTTTGATGAGATTGT	CCCFFFFFHHHHHJJIHHGAEGIIIIJIIJJJJIJJGHIIIIIJJI	NM:i:0	NH:i:1
HWI-1KL140:55:C20PMACXX:7:2108:18103:82506	0	2	32963059	50	8M430N43M	GAAGAACATTAAACACAGTGGGGACATTACTTTTGATGAGATTGTCAACAT	@@@DDFDFHFHHGJJIGGAIGG>HGGIGIJIGIIIIGHIGFGGGHHI*9BF	NM:i:1	NH:i:1
HWI-1KL140:55:C20PMACXX:7:2108:17439:122197	16	2	32961799	50	41M209N5M	CACCATGCCGCCCAAGTTCGACCCCAACGAGGTCAAAGTCGTGTAC	CCCFFFFFHHHDHHIII+CGIIIIIIIIICHI@FHHIIBFHIIFHI	NM:i:0	NH:i:1
HWI-1KL140:55:C20PMACXX:7:2108:17334:173991	0	2	32961802	50	38M209N13M	CATGCCGCCCAAGTTGGACCCCGACGAGGTCAAAGTCGTGTACCTGAGGTG	@@@DDDDDFFFAFII,A9FFII1CFFFIIFFIIIIFFFFFFIIIFFFFDBD	NM:i:2	NH:i:1
HWI-1KL140:55:C20PMACXX:7:2108:17318:40701	0	2	32963481	50	51M	TACTTGCTTTCTGCAGTTAAACACAGTGGGAACATTACTTTTGATGAGATT	CCCFFFFFHHHHHJJJJJJJJJJJJIHHIJJJJJJJJJJJJJJJJJJJJJJ	NM:i:0	NH:i:1
HWI-1KL140:55:C20PMACXX:7:2108:17283:40349	0	2	32962431	50	51M	TTACTGCAGAGTTGTCTTAGTGAAGAAGGATGTGGAGCCATTGTGGGCAGG	CCCFFFFFHHHFHIIJIIJIFHIJJJJJJIJIHIJIJJJIIJJHIIJJJJJ	NM:i:0	NH:i:1
HWI-1KL140:55:C20PMACXX:7:2108:16849:60645	0	2	32963049	50	18M430N33M	GGAAGAAGCAGAAGAACATTAAACACAGTGGGAACATTACTTTTGATGAGA	@CCFFFFFHHHFHHIJJEHIJJIJJJJJHHJJJJJJJJJJJJJJIJJJJJJ	NM:i:0	NH:i:1
HWI-1KL140:55:C20PMACXX:7:2108:16692:26047	0	2	32963058	50	9M430N42M	AGAAGAACATTAAACACAGTGGGAACATTACTTTTGATGAGATTGTCAACA	CCCFFFFFHGHHHJJIJJJFHIJEHIIJJJJJJJJJJJJJJGGIJGIJJIJ	NM:i:0	NH:i:1
HWI-1KL140:55:C20PMACXX:7:2108:16634:137402	16	2	32961799	50	41M209N5M	CACCATGCCGCGCAAGTACGACCCCAACGAGGTCAAAGTCGTGTAC	@@@DDDDDFFF)CFEFI<GFIIIIIIIFIEE<5@FFIICFI=EEED	NM:i:2	NH:i:1
HWI-1KL140:55:C20PMACXX:7:2108:16381:106797	0	2	32963059	50	8M430N43M	GAAGAACATTAAACACAGTGGGAACATTACTTTTGATGAGATTGTCAACAT	@@@FFFFFHHHHHIIIIAIIHI@HIIIIIIIIIIIIIIIIIIIIHIIIIII	NM:i:0	NH:i:1
HWI-1KL140:55:C20PMACXX:7:2108:16356:115677	0	2	32963064	50	3M430N48M	ACATTAAACACAGTGGGGACATTACTTTTGATGAGATTGTCAACATTGCCC	???DDDDDDDD;CCEII8FFEIIIIIIIIIDCDEICIIIIIIIIEIIIIII	NM:i:1	NH:i:1
HWI-1KL140:55:C20PMACXX:7:2108:16166:17191	0	2	32963570	50	51M	TAGAGAACTTTCTGGTAAGAGCACGCTATTTTCCCTGAGTGGTGGCTGCCA	CCCFFFFFHHHHHJJFHEHIIIIJIJJJJJJJJJIIJIGBGHFHIHIJJJJ	NM:i:0	NH:i:1
HWI-1KL140:55:C20PMACXX:7:2108:15957:44602	16	2	32961799	50	41M209N5M	CACCATGCCGCCCAAGTTCGACCCCAACGAGGTCAAAGTCGTGTAC	???BADDD?C?@FAF9<AAF;F?CDBDFGGEG?D<=48==@G@@=@	NM:i:0	NH:i:1
HWI-1KL140:55:C20PMACXX:7:2108:15913:43050	0	2	32963059	50	8M430N43M	GAAGAACATTAAACACAGTGGGAACATTACTTTTGATGAGATTGTCAACAT	C@CFFFFFHHHHHJJJIJIHIIHJJJJJJJJJJJJIJIIIIJJJJJIJJJJ	NM:i:0	NH:i:1
HWI-1KL140:55:C20PMACXX:7:2108:15478:61384	0	2	32963061	50	6M430N45M	AGAACATTAAACACAGTGGGAACATTACTTTTGATGAGATTGTCAACATTG	@@@DDDDDHHHHHIIIH<FHII;GHIIIIIIIIGIIIIIIIIIIIIIIIII	NM:i:0	NH:i:1
HWI-1KL140:55:C20PMACXX:7:2108:15323:43791	0	2	32963055	50	12M430N39M	AGCAGAAGAACATTAAACACAGTGGGAACATTACTTTTGATGAGATTGTCA	CCCFFFFFHHHHHIJJJJJJIJHIJJJJIIIJJJJJJJJJJJJJJIIJJJJ	NM:i:0	NH:i:1
HWI-1KL140:55:C20PMACXX:7:2108:15014:156219	0	2	32963058	50	9M430N42M	AGAAGAACATTAAACGCAGTGGGAACATTACTTTTGATGAGATTGTCAACA	CC@FFFFFHHHHHJI2BEHAFHIIJIIJJIJJJJJJHIIJJIJJJJIJIIF	NM:i:1	NH:i:1
HWI-1KL140:55:C20PMACXX:7:2108:14895:26225	0	2	32963058	50	9M430N42M	AGAAGAACATTAAACACAGTGGGAACATTACTTTTGATGAGATTGTCAACA	CCCFFFFFHHHHHJJJJIJHHJJJJJJJJJJJJJJJIJIJJJIJJJIJIII	NM:i:0	NH:i:1
HWI-1KL140:55:C20PMACXX:7:2108:14882:99409	16	2	32963841	50	13M137N34M	GGAGTGCCCAGCTAGTTAAGAAGCAACAAGAAAATATTCCAATAAAA	@CCFDDFFHHHHHJIHHGJJJJJJJJJJJJJJJJJJJJJJJJJIIJJ	NM:i:0	NH:i:1
HWI-1KL140:55:C20PMACXX:7:2108:14663:162967	16	2	32961833	50	47M	AAAGTCGGTGCGTGCGCTCGCCGCGCCCGGGTGCTGTCCCGGGGCCT	BCCFDEFFHHGHHJJ)<EHGIJIIHIJJJJHDFFEEECEEDDDDDDD	NM:i:1	NH:i:1
HWI-1KL140:55:C20PMACXX:7:2108:14656:77652	0	2	32963059	50	8M430N43M	GAAGAACATTAAACACAGTGGGAACATTACTTTTGATGAGATTGTCAACAT	CCCFFFFFHHHHHJJJIHIHHIIJJJJJJIJJJJIIJJIJGIIIJJJGHHJ	NM:i:0	NH:i:1
HWI-1KL140:55:C20PMACXX:7:2108:14507:17817	0	2	32963058	50	9M430N42M	AGAAGAACATTAAACACAGTGGGAACATTACTTTTGATGAGATTGTCAACA	@@@FDDFAHFBHDHIEHGGCEBFHIEIB@B?EEEHDGHHICC?DFBGHIII	NM:i:0	NH:i:1
HWI-1KL140:55:C20PMACXX:7:2108:14342:129842	0	2	32963553	50	51M	AGACACCGGTCTTTGGCTAGAGAACTTTCTGGTAAGAGCACGCTATTTTCC	???DDDDDD8CDBEIEI?CECF*?EEEIIIIIDEFIEIIIIDDIIIIIIID	NM:i:0	NH:i:1
HWI-1KL140:55:C20PMACXX:7:2108:14303:19801	0	2	32963216	50	47M	GGGTTTAACTTTATCTGTTTCCATCCCTAAAATCGTGTTAGGGCTGC	DDD0C?D?CGEHGGHIIIIII@FEHHIIIGIICHE:?B?DDDHB;:B	NM:i:0	NH:i:1
HWI-1KL140:55:C20PMACXX:7:2108:13907:119808	0	2	32963058	50	9M430N42M	AGAAGAACATTAAACACAGTGGGAACATTACTTTTGATGAGATTGTCAACA	CCCFFFFFGHHHHJJJJIJIJJJJJJJJJIJJJJJJJJJJIJJJJHIJJJI	NM:i:0	NH:i:1
HWI-1KL140:55:C20PMACXX:7:2108:13679:13782	0	2	32963583	50	1M157N50M	GGAACTATCAAGGAGATCCTGGGTACTGCACAGTCTGTGGGCTGCAATGTG	C@CFFFFFHHHHHJJGHJJJJJJFHIIIJJJJJJJJJHIJIIIJJIJJJJI	NM:i:0	NH:i:1
HWI-1KL140:55:C20PMACXX:7:2108:13657:98242	16	2	32963566	50	18M157N29M	TGGCTAGAGAACTTTCTGGAACTATCAAGGAGATCCTGGGTACTGCA	D?DB+=D+?C>?A9EDCF9E<A<A@EEDEB;3CDDEFIC?DBD?<@B	NM:i:0	NH:i:1
HWI-1KL140:55:C20PMACXX:7:2108:13656:70894	0	2	32963543	50	51M	CCGGCAGATGAGACACCGGTCTTTGGCTAGAGAACTTTCTGGTAAGAGCAC	CCCFFFFFHHHHGJJIJJJIJJJJJJJJJJGIHIIJJJJJJJIIIJJJJJJ	NM:i:0	NH:i:1
HWI-1KL140:55:C20PMACXX:7:2108:13501:68847	0	2	32963243	50	51M	TAAAATCGTGTTAGGGCTGCTGGTGAGGACTTGCTTGTGCCCCAGCCACCC	BCCFFFFFFHHHHJJJJJJIJJJHIIJJGGIJJJIIGDHGIIJIGHIIJJJ	NM:i:0	NH:i:1
HWI-1KL140:55:C20PMACXX:7:2108:13335:70154	0	2	32963042	50	25M430N26M	AGAGACAGGAAGAAGCAGAAGAACATTAAACACAGTGGGAACATTACTTTC	@@?DDFFFFDFFDEEBH;EHGIIGICDFGIIGEGFFHIIBDDHGIGHEGIJ	NM:i:1	NH:i:1
HWI-1KL140:55:C20PMACXX:7:2108:13330:138779	0	2	32961804	50	36M209N15M	TGCCGCCCAAGCTCGACCCCAACGAGGTCAAAGTCGTGTACCTGAGGTGCA	???DDDDDDDD+CCEAE8EDID@DDDDDDEIIDI=BDA@CEICADII?ADD	NM:i:1	NH:i:1
HWI-1KL140:55:C20PMACXX:7:2108:13191:186589	0	2	32961831	50	9M209N42M	TCAAAGTCGTGTACCGGAGGTGGACCGGAGGCGAGGTCGGCGCCACATCCG	@CCFFFDFHHHFHII)<<FHCF1:DHIEHIIDHEHH5;BCCBCCCCCCCCB	NM:i:2	NH:i:1
HWI-1KL140:55:C20PMACXX:7:2108:13166:92343	0	2	32963058	50	9M430N37M	AGAAGAACATTAAACACAGTGGGAACATTACTTTTGATGAGATTGT	CCCFFFFFHHHHHJJJJIJEHIJJJJIJJJJJJJJJHIIJJIJIII	NM:i:0	NH:i:1
HWI-1KL140:55:C20PMACXX:7:2108:13019:110150	0	2	32963050	50	17M430N30M	GAAGAAGCAGAAGAACATTAAACACAGTGGGAACATTACTTTTGATG	@@@DDDDDHHHFH;GHH9IHII9HHIIHIIIIIIIIIIGIIIIIIII	NM:i:0	NH:i:1
HWI-1KL140:55:C20PMACXX:7:2108:13003:86038	0	2	32963058	50	9M430N37M	AGAAGAACATTAAACACAGTGGGAACATTACTTTTGATGAGATTGT	CCCFFFFFHHHHHJJJJJJHHIIJJJJJIJJJJJJJHGIIJJJIJJ	NM:i:0	NH:i:1
HWI-1KL140:55:C20PMACXX:7:2108:12859:65474	0	2	32963058	50	9M430N42M	AGAAGAACATTAAACACAGTGGGAACATTACTTTTGATGAGATTGTCAACA	CCCFFFFFHHHHHIIIIIIIJGIJJJJJJJJJJIJJJJIIIIIJJIHIIIG	NM:i:0	NH:i:1
HWI-1KL140:55:C20PMACXX:7:2108:12740:18247	0	2	32963547	50	51M	CAGATGAGACACCGGTCTTTGGCTAGAGAACTTTCTGGTAAGAGCACGCTA	CCCFFFFFHHHHHJJEGGIJJJJJJJIIJJJJJJJJIIHIJIJJJJJIJJJ	NM:i:0	NH:i:1
HWI-1KL140:55:C20PMACXX:7:2108:12673:86478	0	2	32963058	50	9M430N37M	AGAAGAACATTAAACACAGTGGGAACATTACTTTTGATGAGATTGT	CCCFFFFFHHHHHJJJJJJIIJJJIJJJJHIJJJJJIIIJJIJJJI	NM:i:0	NH:i:1
HWI-1KL140:55:C20PMACXX:7:2108:12664:134019	0	2	32963553	50	31M157N20M	AGACACCGGTCTTTGGCTAGAGAACTTTCTGGAACTATCAAGGAGATCCTG	?@;BDDDAH<CAHGFEHHABHIEGHGHIII@FHIGHHIGIGIICHFHIHHH	NM:i:0	NH:i:1
HWI-1KL140:55:C20PMACXX:7:2108:12639:63789	0	2	32963556	50	28M157N23M	CACCGGTCTTTGGCTAGAGAACTTTCTGGAACTATCAAGGAGATCCTGGGT	CCCFFFFFHHHHHIJJJJJJJJJJJJJJJJJJIJJIJJJJJIIIJJJJJJI	NM:i:0	NH:i:1
HWI-1KL140:55:C20PMACXX:7:2108:12601:68860	16	2	32963838	50	16M137N30M	AGTGGAGTGCCCAGCTAGTTAAGAAGCAACAAGAAAATATTCCAAT	@@=DBDDDHHGHHIJJJGHHIJIGIIGIFGHJFIJJJGJJJIGJGH	NM:i:0	NH:i:1
HWI-1KL140:55:C20PMACXX:7:2108:12596:29473	0	2	32963058	50	9M430N42M	AGAAGAACATTAAACACAGTGGGAACATTACTTTTGATGAGATTGTCAACA	CCCFFFFFHHHHHJJJJJJIJJJJHIIJJJJJJJJJIJIJJIJJJIIIJJI	NM:i:0	NH:i:1
HWI-1KL140:55:C20PMACXX:7:2108:12583:174236	0	2	32963060	50	7M430N44M	AAGAACATTAAACACCGTGGGAACATTACTTTTGATGAGATTGTCAACATT	CC@FFFFFHHGBFHI:@<CGGIIIIIIIIIIIIIGIIIICHIIGHGIIIII	NM:i:1	NH:i:1
HWI-1KL140:55:C20PMACXX:7:2108:12244:195460	0	2	32963058	50	9M430N42M	AGAAGAACATTAAACACAGTGGGAACATTACTTTTGATGAGATTGTCAACA	CC@FFFFFHHHGHIIIICFCHI<FHIIIIIIIIIIIGIIIIIIIIIIIIII	NM:i:0	NH:i:1
HWI-1KL140:55:C20PMACXX:7:2108:12218:153243	16	2	32961799	50	41M209N5M	CACCATGCCGCCCAAGTTCGACCCCAACGAGGTCAAAGTCGTGTAC	CCCFFFFFHHHHHJJ+ACHIIJJJJJJJJIJJDGIJJJGIJJJHII	NM:i:0	NH:i:1
HWI-1KL140:55:C20PMACXX:7:2108:12112:89861	0	2	32962085	50	41M	CATCCGCCTTGGCCCCGAAGATCGGTCCTCTGGGTCTGGTA	CCCFFFFFHHHHHJJHIIIJJJHIJHIIJJIJJJFGIJJHI	NM:i:0	NH:i:1
HWI-1KL140:55:C20PMACXX:7:2108:12108:118580	0	2	32963569	50	15M157N36M	CTAGAGAACTTTCTGGAACTATCAAGGAGATCCTGGGTACTGCACAGTCTG	B@CFFFFFHHHHHJJJJJJIJJHJIJJJJJJJJJJJJGIIJJJJJJJJJJJ	NM:i:0	NH:i:1
HWI-1KL140:55:C20PMACXX:7:2108:12107:35745	0	2	32963058	50	9M430N42M	AGAAGAACATTAAACACAGTGGGAACATTACTTTTGATGAGATTGTCAACA	CCCFFFFFHHHHHJJJJJJIIJJJJJJJJIJJJJJJEIJJJJJJJIJJIJJ	NM:i:0	NH:i:1
HWI-1KL140:55:C20PMACXX:7:2108:12043:98168	0	2	32961833	50	7M209N44M	AAAGTCGTGTACCTGAGGTGCACCGGAGGCGAGGTCGGCGCCACATCCGCC	@CCFFFFDHHHHHIIJJJFGHIJJJJIJJIJJJJAGGIFEDDDDDCDCDDD	NM:i:0	NH:i:1
[truncated: 4,266 more rows]
