# Supplementary material for: CADBURE: A generic tool to evaluate the performance of spliced aligners on RNA-Seq data
Source: Sci Rep. 2015 Aug 25;5:13443. doi: 10.1038/srep13443 (PMC4548254; doi:10.1038/srep13443)
Supplement: Supplementary Information [file srep13443-s3.xls]

## Sheet: Sheet1
Read_name	Flag	Reference_name	Mapping_position	Mapping_quality	CIGAR	Sequence	Sequence_Quality	Number of reported alignments that contains the query in the current record	Edit distance to the reference, including ambiguous bases but excluding clipping
HWI-1KL140:55:C20PMACXX:7:1101:6361:3499	16	2	32962115	40	24M	TGGGTCTGGTAAGTCGTCGCTCCC	BCCFDFFFHFHHHJIIHIJJJIJJ	NH:i:1	NM:i:0
HWI-1KL140:55:C20PMACXX:7:1101:14379:3957	16	1	66849269	1	51M	TGTTGACAATCTCATCAAAAGTAATGTTCCCACTGTGTTTAATGTTCTTCT	JJJJJIJJJIJJJJIJJJJJJJJJJJJJJJIHJJJJJJHHHHHFFFFFCCC	NH:i:7	NM:i:0
HWI-1KL140:55:C20PMACXX:7:1101:11176:5696	16	1	66849269	1	51M	TGTTGACAATCTCATCAAAAGTAATGTTCCCACTGTGTTTAATGTTCTTCT	JJJJJJJJIJJJJJIJJJJJJJIJJJIJJJIIJJJJJIHHHHHFFFFFCCC	NH:i:7	NM:i:0
HWI-1KL140:55:C20PMACXX:7:1101:13968:7371	16	1	36958013	1	51M	CAGACTGTGCAGTACCCAGGATCTCCTTGATAGTTCCAGAAAGTTCTCTAG	JJJJJJJJJJJIHFJJJIJJIIJJIJJJJJIHHHJHJJGHHHHFFFFFCCC	NH:i:8	NM:i:0
HWI-1KL140:55:C20PMACXX:7:1101:17327:14110	16	1	66849268	1	51M	ATGTTGACAATCTCATCAAAAGTAATGTTCCCACTGTGTTTAATGTTCTTC	JJJJJJIJJJJJIIJGIJJJJJJJJJJJIJJJIJJJJJHHHHHFFFFDB?@	NH:i:7	NM:i:0
HWI-1KL140:55:C20PMACXX:7:1101:3876:14895	16	1	36957999	1	51M	CACATTGCAGCCCACAGACTGTGCAGTACCCAGGATCTCCTTGATAGTTCC	GFD9<HF:91CGC111:1;?9ACCA<C<BIIIIIIIIIHHHHHFFFFD?@@	NH:i:7	NM:i:0
HWI-1KL140:55:C20PMACXX:7:1101:14417:15899	16	1	66849269	1	51M	TGTTGACAATCTCATCAAAAGTAATGTTCCCACTGTGTTTAATGTTCTTCT	JJIIJIIJJJJJJJIIJJJJJJJJJJJJJIIIJJJJJJHHHHHFFFFFCCC	NH:i:7	NM:i:0
HWI-1KL140:55:C20PMACXX:7:1101:12127:17537	16	2	32963557	40	47M	ACCGGTCTTTGGCTAGAGAACTTTCTGGTAAGAGCACGCTATTTTCC	BCCFFDDFHHHHHJJJJJIJJJJJJJJJHGIJIJJJJJJJIJJJJJJ	NH:i:1	NM:i:0
HWI-1KL140:55:C20PMACXX:7:1101:15805:20215	16	1	66849266	1	51M	CAATGTTGACAATCTCATCAAAAGTAATGTTCCCACTGTGTTTAATGTTCT	JJJJJJIIHJIIIJJIJGJJJJJJJJJJJJJJIIHJJJHHHHHFFFFFCCC	NH:i:8	NM:i:0
HWI-1KL140:55:C20PMACXX:7:1101:1211:20300	16	1	36958106	1	51M	CATCAAAAGTAATGTTCCCACTGTGTTTAATGTTCTTCTGCTTCTTCCTGT	DBHGGEFAGGGHFGC;HGC1DEIHGHIHHEEFFBHIHGDA+<ADDD=D<@?	NH:i:9	NM:i:0
HWI-1KL140:55:C20PMACXX:7:1101:4440:22844	16	1	66849268	1	51M	ATGTTGACAATCTCATCAAAAGTAATGTTCCCACTGTGTTTAATGTTCTTC	JJJJJJIIJJJJIIIGIJJJJIIJJJJIGJJIIJIJJJHHHHHFFFFFCCC	NH:i:7	NM:i:0
HWI-1KL140:55:C20PMACXX:7:1101:14838:22999	16	1	66849269	1	51M	TGTTGACAATCTCATCAAAAGTAATGTTCCCACTGTGTTTAATGTTCTTCT	JJJJJIJJIGIIFIGIJJJJJIJJJJIGJIHEJJIJJJHHHHHFFFFFCCC	NH:i:7	NM:i:0
HWI-1KL140:55:C20PMACXX:7:1101:17818:26933	16	1	66849269	1	51M	TGTTGACAATCTCATCAAAAGTAATGTTCCCACTGTGTTTAATGTTCTTCT	IJJJJJJJJIJIIIEJJJJJIHJJJJIGJJHHJJJJJJHGHHHFFFFFCCC	NH:i:7	NM:i:0
HWI-1KL140:55:C20PMACXX:7:1101:12131:27172	16	1	36958042	1	44M	ATAGTTCCAGAAAGTTCTCTAGCCAAAGACCGGTGTCTCATCTG	JJJJJIJIJIJJJIJJJJJJJJJJJJJHFJJHHHHHFFFFFCCC	NH:i:9	NM:i:0
HWI-1KL140:55:C20PMACXX:7:1101:5266:27536	0	2	32963021	1	46M430N5M	AAAGCCCTCAAGGAGCCACCGAGAGACAGGAAGAAGCAGAAGAACATTAAA	@CCFFFFFHHHHHJIJJJJJJIIHIJJJJJJJJIJJIJIIJJIJJIJJJJJ	NH:i:4	NM:i:0
HWI-1KL140:55:C20PMACXX:7:1101:3279:28780	16	1	66849553	1	51M	CACCTCAGGTACACGACTTTGACCTCGTTGGGGTCGAACTTGGGCGGCATG	HHIJIHJJJJIJIJIHIJJJJHJIGJJIIJJJJJJJIHHHHHHFFFFFCCC	NH:i:5	NM:i:1
HWI-1KL140:55:C20PMACXX:7:1101:20724:34037	16	1	66849286	1	51M	AAAGTAATGTTCCCACTGTGTTTAATGTTCTTCTGCTTCTTCCTGTCTCTC	JJJIIIJJJIGJIIHJJJJJJJJJJJJJJJJJJJIJJJHHHHHFFFFFC@C	NH:i:6	NM:i:1
HWI-1KL140:55:C20PMACXX:7:1101:4732:35935	0	2	32961832	1	8M209N43M	CAAAGTCGTGTACCTGAGGTGCACCGGAGGCGAGGTCGGCGCCACATCCGC	BBCFFFFFHHHHHJJIIJJFGIIJJJJJJJIJIJJHHJIHFDDDDDDDDDD	NH:i:4	NM:i:0
HWI-1KL140:55:C20PMACXX:7:1101:12820:38241	16	1	66849268	1	51M	ATGTTGACAATCTCATCAAAAGTAATGTTCCCACTGTGTTTAATGTTCTTC	JJJIIJIJJIGJIJIIJJJJJJJJJJJJIJJJHJJJJJHHHHHFFFFFB@B	NH:i:7	NM:i:0
HWI-1KL140:55:C20PMACXX:7:1101:4686:41058	16	1	66849269	1	51M	TGTTGACAATCTCATCAAAAGTAATGTTCCCACTGTGTTTAATGTTCTTCT	JJJJJJJJJIJJJJIJJJJJJJJJJJJJJJJIJJJJJJHHHHHFFFFFCCC	NH:i:7	NM:i:0
HWI-1KL140:55:C20PMACXX:7:1101:2372:41454	0	2	32961978	40	40M	ACATCTGAAGCCCGACGGCAGCGCGCAGGGCGGCCTGCGC	CCCFFFFFHHHHHJJJJJJJIIIIJJIIIHGFDDDDDDDD	NH:i:1	NM:i:0
HWI-1KL140:55:C20PMACXX:7:1101:14215:43762	16	1	36958029	1	51M	CAGGATCTCCTTGATAGTTCCAGAAAGTTCTCTAGCCAAAGACCGGTGTCT	JJJIIJJIIGJJJIJIIJJJJJJJIIHIJIIJJJJJJJHHHFHFFFFFCCC	NH:i:8	NM:i:0
HWI-1KL140:55:C20PMACXX:7:1101:9507:44628	16	1	66849266	1	51M	CAATGTTGACAATCTCATCAAAAGTAATGTTCCCACTGTGTTTAATGTTCT	JJJJIIJJIJJJIJIJJIJJJJJJJJJJIJIJIJIJJJHHHHHFFFFFCCC	NH:i:8	NM:i:0
HWI-1KL140:55:C20PMACXX:7:1101:18253:46244	16	1	66849269	1	51M	TGTTGACAATCTCATCAAAAGTAATGTTCCCACTGTGTTTAATGTTCTTCT	CD<<?09BD9DD4:)*<EC:1*C9AA<A::333:A<2<DDC:D?B:A:?8?	NH:i:7	NM:i:0
HWI-1KL140:55:C20PMACXX:7:1101:17964:47581	16	1	66849267	1	51M	AATGTTGACAATCTCATCAAAAGTAATGTTCCCACTGTGTTTAATGTTCTT	JJJJJJJIJJJJJIJJJJJJJJJJJJJJJJJJIIJJJJHHHHHFFFFFCCC	NH:i:7	NM:i:0
HWI-1KL140:55:C20PMACXX:7:1101:6704:49172	16	1	66849269	1	51M	TGTTGACAATCTCATCAAAAGTAATGTTCCCACTGTGTTTAATGTTCTTCT	JJJJJJJJJJJJIJIJJJJJJJJJJJIGIJHHJJJJJJHHHHGFFFFFCCC	NH:i:7	NM:i:0
HWI-1KL140:55:C20PMACXX:7:1101:9603:53650	16	1	66849553	1	51M	CACCTCAGGTACACGACTTTGACCTCGTTGGGGTCGAACTTGGGCGGCATG	EAGEGGIHGDHJJIGFIJIHD?IHHIJJIJJJJJJJJJHHGHHFFFFFCCC	NH:i:5	NM:i:1
HWI-1KL140:55:C20PMACXX:7:1101:16292:53577	0	1	36958020	1	47M	TGCAGTACCCAGGATCTCCTTGATAGTTCCAGAAAGTTCTCTAGCCA	IIIGGBDJJJIIHFGGGJJIIGIEIGIDJJJJIIGIHE?FHGHFFFF	NH:i:7	NM:i:0
HWI-1KL140:55:C20PMACXX:7:1101:2915:63527	16	1	66849269	1	51M	TGTTGACAATCTCATCAAAAGTAATGTTCCCACTGTGTTTAATGTTCTTCT	IJJJIHIHGIJIIJIGJJJJJJJJJJJIJJIIIIJJJJHHHHHFFFFF@CC	NH:i:7	NM:i:0
HWI-1KL140:55:C20PMACXX:7:1101:6989:67949	16	1	36958018	1	51M	TGTGCAGTACCCAGGATCTCCTTGATAGTTCCAGAAAGTTCTCTAGCCAAA	JJJJJJJIGJJJIJJJJJJJJJJJJJJJJIJJJIJJJJHHHHHFFFFFCCC	NH:i:6	NM:i:0
HWI-1KL140:55:C20PMACXX:7:1101:13956:67974	16	1	66849269	1	51M	TGTTGACAATCTCATCAAAAGTAATGTTCCCACTGTGTTTAATGTTCTTCT	IJIIJIJJIIJJIIGIJJJJIIGIJJJJJJHHJJJJJJHHHHHFFFFFCCC	NH:i:7	NM:i:0
HWI-1KL140:55:C20PMACXX:7:1101:17831:75083	16	1	36958030	1	51M	AGGATCTCCTTGATAGTTCCAGAAAGTTCTCTAGCCAAAGACCGGTGTCTC	IJIJIJHIIIIHGGJJJIJJJIJJJJIHHIJIJJJJJJHHFHGFFFFFCBB	NH:i:8	NM:i:0
HWI-1KL140:55:C20PMACXX:7:1101:12621:75305	16	1	66849269	1	51M	TGTTGACAATCTCATCAAAAGTAATGTTCCCACTGTGTTTAATGTTCTTCT	JJJIJIJJJJJJJJIIJJJJJJJJJJJHJJIIJJJJJJHHHHHFFFFFCCC	NH:i:7	NM:i:0
HWI-1KL140:55:C20PMACXX:7:1101:10901:76184	16	1	66849272	1	51M	TGACAATCTCATCAAAAGTAATGTTCCCACTGTGTTTAATGTTCTTCTGCT	IIFIJIIGJJGIIJJJJJJJJIIJIIIHFIJJJIIHHIHHHHHFFEFFCB@	NH:i:8	NM:i:0
HWI-1KL140:55:C20PMACXX:7:1101:16925:76816	16	1	66849269	1	51M	TGTTGACAATCTCATCAAAAGTAATGTTCCCACTGTGTTTAATGTTCTTCT	JJIJJIJJJJJJJJIJJJJJJJJJJJJJJJJIJJJJJJHHHHHFFFFFCCC	NH:i:7	NM:i:0
HWI-1KL140:55:C20PMACXX:7:1101:21244:77442	0	2	32963021	1	46M430N5M	AAAGCCCTCAAGGAGCCACCGAGAGACAGGAAGAAGCAGAAGAACATTAAA	BCCFFFFDHHHHHJIJJJIJJHJIIIJJJJIIJHIIIJIHJJIJJJIHHJI	NH:i:4	NM:i:0
HWI-1KL140:55:C20PMACXX:7:1101:1815:79974	0	2	32962443	40	46M	TGTCTTAGTGAAGAAGGATGTGGAGCCATTGTGGGCAGGCTCCTGT	DDDHHHHHDHIIGEGHIFIGCHHGHJJJJIJIJJIGIIGFHIFFIG	NH:i:1	NM:i:0
HWI-1KL140:55:C20PMACXX:7:1101:20555:79859	0	2	32961972	40	51M	CCCGGGACATCTGAAGCCCGACGGCAGCGCGCAGGGCGGCCTGCGCCGCAG	CCCFFFFFHHHHHJJJJJJJJJJJIGHIIJGGFFDDCDDBDDDDDDDDDBD	NH:i:1	NM:i:0
HWI-1KL140:55:C20PMACXX:7:1101:19967:81044	16	1	66849268	1	51M	ATGTTGACAATCTCATCAAAAGTAATGTTCCCACTGTGTTTAATGTTCTTC	JJJJIJJJJJJJJJJIIJJJJJJJJJJJJJJIHJJJJJHHHHHFFFFFBBB	NH:i:7	NM:i:0
HWI-1KL140:55:C20PMACXX:7:1101:14255:81609	16	1	66849268	1	51M	ATGTTGACAATCTCATCAAAAGTAATGTTCCCACTGTGTTTAATGTTCTTC	JJIGJIIJIJIJJJIGHJIJJIJJJIIIHJIIHIJJJJHHHHHFFFFFCCC	NH:i:7	NM:i:0
HWI-1KL140:55:C20PMACXX:7:1101:5050:85667	16	1	36958109	1	51M	CAAAAGTAATGTTCCCACTGTGTTTAATGTTCTTCTGCTTCTTCCTGTCTC	JJJJJJJJJJJIJJJJIJJJJJJJJJJJJJJJJJJJJJHHHHHFFFFFCC@	NH:i:9	NM:i:0
HWI-1KL140:55:C20PMACXX:7:1101:4054:85902	16	2	32963838	3	16M137N30M	AGTGGAGTGCCCAGCTAGTTAAGAAGCAACAAGAAAATATTCCAAT	BCBFFFFDHHHGHJIJJJJIJIJJJJJIJIJJIJJJJIIIIJJJJJ	NH:i:2	NM:i:0
HWI-1KL140:55:C20PMACXX:7:1101:13924:87070	16	1	66849269	1	51M	TGTTGACAATCTCATCAAAAGTAATGTTCCCACTGTGTTTAATGTTCTTCT	BGHBEHBBF<BIHEHGGIECHF@EDHGAGCA:DHGEHFFCC??DDBDD@@@	NH:i:7	NM:i:0
HWI-1KL140:55:C20PMACXX:7:1101:17561:89903	16	1	36958101	1	51M	AATCTCATCAAAAGTAATGTTCCCACTGTGTTTAATGTTCTTCTGCTTCTT	IJJJJJJJJJJJIIJJJJJJJJJIHJJJIJJJJJJJJJHHHHHFFFFFCCC	NH:i:9	NM:i:0
HWI-1KL140:55:C20PMACXX:7:1101:9777:98225	0	1	66849561	1	46M	GTACACGACTTTGACCTCGTTGGGGTCGAACTTGGGCGGCATGGTG	JIHIHIHGGJJHF@JJIIJJIJJJJJJJHGJJJHHHHHFFFFFCCC	NH:i:5	NM:i:1
HWI-1KL140:55:C20PMACXX:7:1101:11186:99086	16	1	66849268	1	51M	ATGTTGACAATCTCATCAAAAGTAATGTTCCCACTGTGTTTAATGTTCTTC	HJJJJIIJJIHJIIIIJJJJJJJJJJJJHJJJJJJJJJHHHHHFFFFFCCC	NH:i:7	NM:i:0
HWI-1KL140:55:C20PMACXX:7:1101:12592:101854	16	1	66849268	1	51M	ATGTTGACAATCTCATCAAAAGTAATGTTCCCACTGTGTTTAATGTTCTTC	JJJJJJJJJJIJJJJJJJJJJJJJJJJJIJJJIJJJJJHHHHHFFFFFBB@	NH:i:7	NM:i:0
HWI-1KL140:55:C20PMACXX:7:1101:16076:104819	16	1	66849269	1	51M	TGTTGACAATCTCATCAAAAGTAATGTTCCCACTGTGTTTAATGTTCTTCT	IJHGJJHEGCECEBBJIJIJHEHHBHGEHEHHIIIIIGFHHHHFEBFFCC@	NH:i:7	NM:i:0
HWI-1KL140:55:C20PMACXX:7:1101:21314:106677	16	1	66849268	1	51M	ATGTTGACAATCTCATCAAAAGTAATGTTCCCACTGTGTTTAATGTTCTTC	JJJJJJIJJJJJJHIGJJJJJJJJJJJJGJIIIJIJJJHHHHHFFFFDBBB	NH:i:7	NM:i:0
HWI-1KL140:55:C20PMACXX:7:1101:9130:108033	0	2	32963217	40	51M	GGTTTAACTTTATCTGTTTCCATCCCTAAAATCGTGTTAGGGCTGCTGGTG	@@BDFFFFHHHHHJJIJJJJJIIIJJJJJJJJJJHIIGIIIJIJJIJIJGH	NH:i:1	NM:i:0
HWI-1KL140:55:C20PMACXX:7:1101:11294:108533	16	1	66849269	1	51M	TGTTGACAATCTCATCAAAAGTAATGTTCCCACTGTGTTTAATGTTCTTCT	IJIIJJJJIJJJIIGJJJJJJIJJJJJIJJIIJJJJJJHHHHHFFFFFCCC	NH:i:7	NM:i:0
HWI-1KL140:55:C20PMACXX:7:1101:4787:108965	16	1	66849269	1	51M	TGTTGACAATCTCATCAAAAGTAATGTTCCCACTGTGTTTAATGTTCTTCT	JJJJJJJJJIJJJJIJJJJJJJJJJJJJJJHIJJJJJJHHHHHFFFFFCCC	NH:i:7	NM:i:0
HWI-1KL140:55:C20PMACXX:7:1101:1633:110800	16	1	66849269	1	51M	TGTTGACAATCTCATCAAAAGTAATGTTCCCACTGTGTTTAATGTTCTTCT	HIIGIIIHFEJIGIIIIIJJJIJJJIHFJGHHIIJJJIHHHDHFFFFFCCC	NH:i:7	NM:i:0
HWI-1KL140:55:C20PMACXX:7:1101:1681:119171	16	1	66849269	1	51M	TGTTGACAATCTCATCAAAAGTAATGTTCCCACTGTGTTTAATGTTCTTCT	CGB<FBGFFCIFIIIIFIFFGEIHGGF?F@BCIIIFEIFFFF;DDDDD<@:	NH:i:7	NM:i:0
HWI-1KL140:55:C20PMACXX:7:1101:16375:119506	16	1	66849268	1	51M	ATGTTGACAATCTCATCAAAAGTAATGTTCCCACTGTGTTTAATGTTCTTC	JJJIJJJJJJJIIIIGFJJJIJJJJIJIJJJIGHEJJJHHHHHFFFFFC@@	NH:i:7	NM:i:0
HWI-1KL140:55:C20PMACXX:7:1101:4837:120518	0	2	32961831	1	9M209N42M	TCAAAGTCGTGTACCTGAGGTGCACCGGAGGCGAGGTCGGCGCCACATCCG	CCCFFFFFHGHCFHIJIIGGHGGHIIGHBHIGIDHH5CGHEFCD>BBDDDD	NH:i:4	NM:i:0
HWI-1KL140:55:C20PMACXX:7:1101:6203:120932	16	1	36958025	1	51M	TACCCAGGATCTCCTTGATAGTTCCAGAAAGTTCTCTAGCCAAAGACCGGT	HGJJJJJJJIJIIJIJJJJJJJJJJJJJJJJJJJJJJJHHHHHFDDFFCCB	NH:i:8	NM:i:0
HWI-1KL140:55:C20PMACXX:7:1101:7802:127812	16	1	66849269	1	51M	TGTTGACAATCTCATCAAAAGTAATGTTCCCACTGTGTTTAATGTTCTTCT	GIIIIFJHGJIGDGGGIIIGHCJJJJJJJHHAIJIIJJHHHHHFFFDD@@@	NH:i:7	NM:i:0
HWI-1KL140:55:C20PMACXX:7:1101:11992:129826	16	1	66849264	1	51M	GGCAATGTTGACAATCTCATCAAAAGTAATGTTCCCACTGTGTTTAATGTT	JJJJJJJJJJJJJJJJJJJIJJJJJJJJJIJJJJJIHJHHHHHFFFFFC@C	NH:i:8	NM:i:0
HWI-1KL140:55:C20PMACXX:7:1101:12291:130328	16	1	36958031	1	51M	GGATCTCCTTGATAGTTCCAGAAAGTTCTCTAGCCAAAGACCGGTGTCTCA	JJJJJJJIIJJJIIJJJJJJJJJJJJJJIJJJJJJJJIHFHHHFFFFFCBC	NH:i:8	NM:i:0
HWI-1KL140:55:C20PMACXX:7:1101:18460:134663	0	2	32963453	40	40M	AAGACAGGGGAAGCTGTAAAAGGCCCTGTACTTGCTTTCT	HHJJIGIIJJIJJIJJJJJJJIJJJJJJHIGJIJIIJJJI	NH:i:1	NM:i:0
HWI-1KL140:55:C20PMACXX:7:1101:9833:135743	16	1	36958030	1	51M	AGGATCTCCTTGATAGTTCCAGAAAGTTCTCTAGCCAAAGACCGGTGTCTC	JJJJIJJJHIIGJIJJJJJJJJJJJJJJJJJJJJJJJJHHFHHFFFFFCC@	NH:i:8	NM:i:0
HWI-1KL140:55:C20PMACXX:7:1101:14433:137511	16	1	66849268	1	51M	ATGTTGACAATCTCATCAAAAGTAATGTTCCCACTGTGTTTAATGTTCTTC	JJJJIJJJJJIJJIIGJJJJJJJJJJJJJJIHIJJJJJHHHHHFFFFF@B@	NH:i:7	NM:i:0
HWI-1KL140:55:C20PMACXX:7:1101:17992:137779	0	1	66849561	1	46M	GTACACGACTTTGACCTCGTTGGGGTCGAACTTGGGCGGCATGGTG	IHGGIJJHJJIIFDJJJJJJIJJJIJJIIHJJJHHHHHFFFFFCCC	NH:i:5	NM:i:1
HWI-1KL140:55:C20PMACXX:7:1101:18670:141203	16	1	66849266	1	51M	CAATGTTGACAATCTCATCAAAAGTAATGTTCCCACTGTGTTTAATGTTCT	JJJJJIIIGGHHHJIGIGIJJIHGHJIGJJJIEGEIJIHHHHHFFFFFCCC	NH:i:8	NM:i:0
HWI-1KL140:55:C20PMACXX:7:1101:5104:141898	0	1	66849561	1	46M	GTACACGACTTTGACCTCGTTGGGGTCGAACTTGGGCGGCATGGTG	IIGHGJIGJJIHF@JIIIIJIJJJIJJIIGJJJHHHHHFFFFFCCC	NH:i:5	NM:i:1
HWI-1KL140:55:C20PMACXX:7:1101:2288:142923	16	1	36958042	1	43M	ATAGTTCCAGAAAGTTCTCTAGCCAAAGACCGGTGTCTCATCT	IJIGJIJJJIJJJJJJIJJJJJJJJJGIHJHHHHHFFFFFCCC	NH:i:9	NM:i:0
HWI-1KL140:55:C20PMACXX:7:1101:13153:143500	16	1	66849270	1	51M	GTTGACAATCTCATCAAAAGTAATGTTCCCACTGTGTTTAATGTTCTTCTG	JJJIIJJJJJJIJIIJJJJJJJJJJJJJIHHJJJJJJJHHHHHFFFFFCCC	NH:i:7	NM:i:0
HWI-1KL140:55:C20PMACXX:7:1101:2883:145324	16	1	36958012	1	51M	ACAGACTGTGCAGTACCCAGGATCTCCTTGATAGTTCCAGAAAGTTCTCTA	?FDB?@?:9BFC?9?BHF??HE??AFG?H?A<AADHFIHHHHHDDDDD@@@	NH:i:8	NM:i:0
HWI-1KL140:55:C20PMACXX:7:1101:10722:146111	16	1	66849268	1	51M	ATGTTGACAATCTCATCAAAAGTAATGTTCCCACTGTGTTTAATGTTCTTC	JJJJJJIIJJIJGIHGIJJJJJJJJJJJJJJJIJJJJJHHHHHFFFFFB@B	NH:i:7	NM:i:0
HWI-1KL140:55:C20PMACXX:7:1101:3590:146860	16	1	66849266	1	51M	CAATGTTGACAATCTCATCAAAAGTAATGTTCCCACTGTGTTTAATGTTCT	IJJJJJIIHIJJJJJJJJJJJJJJIJIJIGHJIHGJJJHHHHGFFFFF@C@	NH:i:8	NM:i:0
HWI-1KL140:55:C20PMACXX:7:1101:5602:148614	16	1	66849268	1	51M	ATGTTGACAATCTCATCAAAAGTAATGTTCCCACTGTGTTTAATGTTCTTC	JJJJIIGIJJIJJIIIJJJJJJJJJJJJJJIIHJJJJJHHHHHFFFFFCBC	NH:i:7	NM:i:0
HWI-1KL140:55:C20PMACXX:7:1101:17302:148574	16	1	66849555	1	51M	CCTCAGGTACACGACTTTGACCTCGTTGGGGTCGAACTTGGGCGGCATGGT	HEJIJIHIIIHIHFJIHHGDJJGJJJJJJJJJIIIJJJHHHGHFFFFFCCC	NH:i:5	NM:i:1
HWI-1KL140:55:C20PMACXX:7:1101:19313:149288	16	1	66849269	1	51M	TGTTGACAATCTCATCAAAAGTAATGTTCCCACTGTGTTTAATGTTCTTCT	JJJIIHIIJJJIIIGIJJJJJJJJJJJHJJJIJJJJIJHHHHHFFFFFCCC	NH:i:7	NM:i:0
HWI-1KL140:55:C20PMACXX:7:1101:16470:151184	16	1	66849269	1	51M	TGTTGACAATCTCATCAAAAGTAATGTTCCCACTGTGTTTAATGTTCTTCT	HGIGGGIHGGIIIIIIGIIGGHEDGHEIGGIIGGGFE<DAHHHDDDBD@@@	NH:i:7	NM:i:0
HWI-1KL140:55:C20PMACXX:7:1101:4526:152233	0	2	32961902	40	42M	GCTGCCACGTGTGTAAGAGGGGAGGGAGCCCGACGCTCTGGC	HHHHJJJJJGIFFGIJIHIIJIEGIJJGGIJJIIGFFDDEEC	NH:i:1	NM:i:0
HWI-1KL140:55:C20PMACXX:7:1101:9540:152132	0	2	32962091	1	32M451N13M	CCTTGGCCCCGAAGATCGGTCCTCTGGGTCTGTCTCCGAAGAAAG	FDFDH?FHDIIGGGFHGFEIIDFHHGFHB;GHDHIGHIA-;;D@G	NH:i:4	NM:i:0
HWI-1KL140:55:C20PMACXX:7:1101:5891:152475	16	1	66849269	1	51M	TGTTGACAATCTCATCAAAAGTAATGTTCCCACTGTGTTTAATGTTCTTCT	JJJIJHJIJIJJIIHJJJJJJIJIJJJIJJIHJJJJJJHHHHHFFFFFCCC	NH:i:7	NM:i:0
HWI-1KL140:55:C20PMACXX:7:1101:13645:152739	16	1	66849269	1	51M	TGTTGACAATCTCATCAAAAGTAATGTTCCCACTGTGTTTAATGTTCTTCT	IJJJJJJJJIJJJJIJJJJJJJJJJJJJJJIIJJJJJJHHHHHFFFFFCCC	NH:i:7	NM:i:0
HWI-1KL140:55:C20PMACXX:7:1101:4973:159460	0	2	32961826	1	14M209N33M	CGAGGTCAAAGTCGTGTACCTGAGGTGCACCGGAGGCGAGGTCGGCG	DD?DC@CFDHGECFCFA<F<CFFE=?CCCCGDHBFGFA4:/=@BC@?	NH:i:4	NM:i:0
HWI-1KL140:55:C20PMACXX:7:1101:15906:160530	16	1	66849268	1	51M	ATGTTGACAATCTCATCAAAAGTAATGTTCCCACTGTGTTTAATGTTCTTC	JIIIIJJJJIIJIIJIJJJJJJJJJJJJIJJIHJJJJJHHGHGFFFFFCCB	NH:i:7	NM:i:0
HWI-1KL140:55:C20PMACXX:7:1101:16534:161296	16	1	36958101	1	51M	AATCTCATCAAAAGTAATGTTCCCACTGTGTTTAATGTTCTTCTGCTTCTT	JJJJIJJIIJJJJJJJJJJJIJJIIJJJJJJJJJJJJJHHHHHFFFFFCCC	NH:i:9	NM:i:0
HWI-1KL140:55:C20PMACXX:7:1101:4646:162253	16	1	66849543	1	51M	GCCTCCGGTGCACCTCAGGTACACGACTTTGACCTCGTTGGGGTCGAACTT	HHJIJJJJJIGGIIGJJJIIGJIJIGIIIHHFJJGJJJHHHHHFFFDDCCB	NH:i:5	NM:i:1
HWI-1KL140:55:C20PMACXX:7:1101:6194:164352	16	1	36958029	1	51M	CAGGATCTCCTTGATAGTTCCAGAAAGTTCTCTAGCCAAAGACCGGTGTCT	JJJIIGGDJIIIJJIJJJIJJJJJJJJJIIIJJJJJJJHHHHHFFFFFCCC	NH:i:8	NM:i:0
HWI-1KL140:55:C20PMACXX:7:1101:13509:165292	0	1	66849561	1	46M	GTACACGACTTTGACCTCGTTGGGGTCGAACTTGGGCGGCATGGTG	HIIJIHHFFHFAD?JGIJIJIFJIGIIGIIIJIHGHHGFFFFFCC@	NH:i:5	NM:i:1
HWI-1KL140:55:C20PMACXX:7:1101:12524:168467	16	1	66849269	1	51M	TGTTGACAATCTCATCAAAAGTAATGTTCCCACTGTGTTTAATGTTCTTCT	IJJJJIJJIHIJGIEJJJJJJJJJJJIJJJHIJJJJJJHHHHHFFFFFCCC	NH:i:7	NM:i:0
HWI-1KL140:55:C20PMACXX:7:1101:10962:169486	16	1	36958042	1	47M	ATAGTTCCAGAAAGTTCTCTAGCCAAAGACCGGTGTCTCATCTGCCG	JJIGIEJJIIJJHHHFGGJGIIJJJIIHGJJJJIHHFGHFFFFFCB@	NH:i:7	NM:i:0
HWI-1KL140:55:C20PMACXX:7:1101:16643:169844	16	1	66849264	1	51M	GGCAATGTTGACAATCTCATCAAAAGTAATGTTCCCACTGTGTTTAATGTT	JJIJJJJIJIHJJJJJIJJIJJJJJJJJJJJIIJJIHJHHHHHFFFFFCCC	NH:i:8	NM:i:0
HWI-1KL140:55:C20PMACXX:7:1101:3736:175493	16	1	66849269	1	51M	TGTTGACAATCTCATCAAAAGTAATGTTCCCACTGTGTTTAATGTTCTTCT	HIFIJHIIIIJGGIGGJJJJJJJJIJJIJJJIJJJIJJHHHGHFFFFFCCC	NH:i:7	NM:i:0
HWI-1KL140:55:C20PMACXX:7:1101:17444:176019	16	2	32963841	3	13M137N34M	GGAGTGCCCAGCTAGTTAAGAAGCAACAAGAAAATATTCCAATAAAA	BBBDDFFFHHHHHJJIHJJJJJJJIJJJJJJJJJIIIJIJJJJJJJJ	NH:i:2	NM:i:0
HWI-1KL140:55:C20PMACXX:7:1101:16829:176486	16	1	66849269	1	51M	TGTTGACAATCTCATCAAAAGTAATGTTCCCACTGTGTTTAATGTTCTTCT	9@HD?:?BB?3C?9;9GIIHEFBBIHGEGF<3FGBHEGBF?BDDDDDA@@@	NH:i:7	NM:i:0
HWI-1KL140:55:C20PMACXX:7:1101:6269:176967	16	1	66849267	1	51M	AATGTTGACAATCTCATCAAAAGTAATGTTCCCACTGTGTTTAATGTTCTT	JJJJJJJJJJIIIIJIIIJJJJJJJJJJJIJJJIJJJJHHHHHFFFFFCCC	NH:i:7	NM:i:0
HWI-1KL140:55:C20PMACXX:7:1101:9225:182054	16	1	66849264	1	51M	GGCAATGTTGACAATCTCATCAAAAGTAATGTTCCCACTGTGTTTAATGTT	JJIJJJJJIJIJJIJIIJIHJJJJJJJJJJJJJJJJJJHHHHHFFFFFCCC	NH:i:8	NM:i:0
HWI-1KL140:55:C20PMACXX:7:1101:10740:185338	16	1	66849266	1	51M	CAATGTTGACAATCTCATCAAAAGTAATGTTCCCACTGTGTTTAATGTTCT	JJJIJJIIIJJJIIIIHEIJJJGJJJJJJJIIJJJJJJHHHHHFFFFFCCC	NH:i:8	NM:i:0
HWI-1KL140:55:C20PMACXX:7:1101:10494:186217	16	1	66849269	1	51M	TGTTGACAATCTCATCAAAAGTAATGTTCCCACTGTGTTTAATGTTCTTCT	JJJIJJJJJJJIIIGJJJJJJIJJJJJIJJIHJJJIJJHHHHHFFFFFCCC	NH:i:7	NM:i:0
HWI-1KL140:55:C20PMACXX:7:1101:15722:189769	16	1	66849264	1	51M	GGCAATGTTGACAATCTCATCAAAAGTAATGTTCCCACTGTGTTTAATGTT	JJJJJIJJJIHJJJJJIJIHIJJJJIJIJIJIHJJJHIGHHHGFFFFFCCC	NH:i:8	NM:i:0
HWI-1KL140:55:C20PMACXX:7:1101:11324:197128	16	1	66849269	1	51M	TGTTGACAATCTCATCAAAAGTAATGTTCCCACTGTGTTTAATGTTCTTCT	BHGIJIIGGBHEIGGJJJJJIJIGIIGEIIHHIJIHEGHFHHFDFFFFBCC	NH:i:7	NM:i:0
HWI-1KL140:55:C20PMACXX:7:1101:6418:199164	16	1	66849543	1	51M	GCCTCCGGTGCACCTCAGGTACACGACTTTGACCTCGTTGGGGTCGAACTT	GHHEJJJIJIHHJJIHGJIJIIGIHFIJIHIHIJIHHIHHHHHFDEFDCCC	NH:i:5	NM:i:1
HWI-1KL140:55:C20PMACXX:7:1101:17477:199930	0	1	36958020	1	47M	TGCAGTACCCAGGATCTCCTTGATAGTTCCAGAAAGTTCTCTAGCCA	JIJJJIHJJJJJIIFIIJJJJJJIJIJIJJIGJIIJJIHGHHHFFFF	NH:i:7	NM:i:0
HWI-1KL140:55:C20PMACXX:7:1102:7418:2752	0	1	66849561	1	46M	GTACACGACTTTGACCTCGTTGGGGTCGAACTTGGGCGGCATGGTG	IGGGIJHFGJIIGFJIHIJJJIJJJJJJJJIJJHHHHHFFFFFBCC	NH:i:5	NM:i:1
HWI-1KL140:55:C20PMACXX:7:1102:8115:2885	16	1	66849268	1	51M	ATGTTGACAATCTCATCAAAAGTAATGTTCCCACTGTGTTTAATGTTCTTC	IJJIIIIIJIIJIIJIJJJJJJIJJJJJHJJJJIJJJJHHHHHFFFFFCBB	NH:i:7	NM:i:0
HWI-1KL140:55:C20PMACXX:7:1102:5131:4634	0	2	32963243	40	51M	TAAAATCGTGTTAGGGCTGCTGGTGAGGACTTGCTTGTGCCCCAGCCACCC	BCCFFFFFFHFHHJJJJJJJJJJEHIJJHIJJJJJJGBFFIIJGFHJIJJJ	NH:i:1	NM:i:0
HWI-1KL140:55:C20PMACXX:7:1102:18793:6349	0	2	32962091	1	32M451N12M	CCTTGGCCCCGAAGATCGGTCCTCTGGGTCTGTCTCCGAAGAAA	FHHHGHJJJJJGIJIJJJJBGHGHIGJJGIIIIJIIIJ;CEAGH	NH:i:4	NM:i:0
HWI-1KL140:55:C20PMACXX:7:1102:3055:8390	0	1	66849561	1	46M	GTACACGACTTTGACCTCGTTGGGGTCGAACTTGGGCGGCATGGTG	GIGGGHHHIIJJHFJJIIJJJIJHHIIGIIGHBHHHHFFFFFFC@@	NH:i:5	NM:i:1
HWI-1KL140:55:C20PMACXX:7:1102:8724:8358	16	1	66849269	1	51M	TGTTGACAATCTCATCAAAAGTAATGTTCCCACTGTGTTTAATGTTCTTCT	IJJIIIJJJJJIGIGJJJJJJJIJJJJJJJIIJJJJJJHHHHHFFFFF@CC	NH:i:7	NM:i:0
HWI-1KL140:55:C20PMACXX:7:1102:3858:12701	16	1	36958027	1	51M	CCCAGGATCTCCTTGATAGTTCCAGAAAGTTCTCTAGCCAAAGACCGGTGT	JJJIJJJIJJJJJJJJIJJJJJJJJJJJJJIJIJJJJJHHHHHDFFFFCCC	NH:i:8	NM:i:0
HWI-1KL140:55:C20PMACXX:7:1102:18461:12561	0	1	36958020	1	47M	TGCAGTACCCAGGATCTCCTTGATAGTTCCAGAAAGTTCTCTAGCCA	IJJJJIIJJJJJJJIJJHHJJIJJJJJIJIJJJJJJJJHHHHHFFFF	NH:i:7	NM:i:0
HWI-1KL140:55:C20PMACXX:7:1102:1789:12829	0	1	36958105	1	44M	TCATCAAAAGTAATGTTCCCACTGTGTTTAATGTTCTTCTGCTT	IGGIJJJJJJJJJJIHCJIHHJJJJJJJJJJHHHHHFFFFFCCB	NH:i:9	NM:i:0
HWI-1KL140:55:C20PMACXX:7:1102:1721:14245	0	1	66849561	1	46M	GTACACGACTTTGACCTCGTTGGGGTCGAACTTGGGCGGCATGGTG	E@@GHHCCGHHF?(BEHIGJJJJHGEGGJIGGFHFFGHFFFFF@@@	NH:i:5	NM:i:1
HWI-1KL140:55:C20PMACXX:7:1102:7062:14713	0	2	32963395	40	51M	TCTGTGCCGAAAGCATGGGAACAGCCCAGCGATAGGTAAAATGGAGCCATG	CCCFFFFFHHHHHJJJJJJJJJJJJJJJJJJIJJJJFHIJJIJJJJJJJJI	NH:i:1	NM:i:0
HWI-1KL140:55:C20PMACXX:7:1102:9214:15679	16	1	66849269	1	51M	TGTTGACAATCTCATCAAAAGTAATGTTCCCACTGTGTTTAATGTTCTTCT	CJJJJHJJJJJJJJIJJJJJJJJJJJJJJJJIJJJJJJHHHHHFFFFFCCC	NH:i:7	NM:i:0
HWI-1KL140:55:C20PMACXX:7:1102:16670:15733	0	1	66849561	1	46M	GTACACGACTTTGACCTCGTTGGGGTCGAACTTGGGCGGCATGGTG	IJIIHIGFIJIIGDJJIJJJJJJJJGIJJIJJJHHHHHFFFFFCCC	NH:i:5	NM:i:1
HWI-1KL140:55:C20PMACXX:7:1102:16086:16846	16	1	66849268	1	51M	ATGTTGACAATCTCATCAAAAGTAATGTTCCCACTGTGTTTAATGTTCTTC	JJJJJJIJJJJJJIIGJJJJJJJJJJJJIJJIHJJJJJHHHHHFFFFFC@B	NH:i:7	NM:i:0
HWI-1KL140:55:C20PMACXX:7:1102:17663:20645	16	1	66849268	1	51M	ATGTTGACAATCTCATCAAAAGTAATGTTCCCACTGTGTTTAATGTTCTTC	IJJJJJJJJJJJJIHEJJJJJJJJJJJJIJIIIJJJJJHHHHHFFFFFCCC	NH:i:7	NM:i:0
HWI-1KL140:55:C20PMACXX:7:1102:16557:21538	0	1	66849561	1	46M	GTACACGACTTTGACCTCGTTGGGGTCGAACTTGGGCGGCATGGTG	IHGIHJIGIJIHF?JJJIJJJJJJJJJJIHJJJHHHHHFFFFFCCC	NH:i:5	NM:i:1
HWI-1KL140:55:C20PMACXX:7:1102:1529:21996	16	1	36958025	1	51M	TACCCAGGATCTCCTTGATAGTTCCAGAAAGTTCTCTAGCCAAAGACCGGT	JIIGJIGGCIIGIJIGGEGIHHIJJJJJJJGJIJJIHGHHHHHFDDFF@@B	NH:i:8	NM:i:0
HWI-1KL140:55:C20PMACXX:7:1102:20037:21983	16	1	36958046	1	51M	TTCCAGAAAGTTCTCTAGCCAAAGACCGGTGTCTCATCTGCCGGGCAATGT	HDIFJJJJIJJIGGIJJJJJJJJHHJJJJIIJIJJJJJHHHHHFFFFF@C@	NH:i:6	NM:i:0
HWI-1KL140:55:C20PMACXX:7:1102:1444:23414	0	1	36958114	0	47M	GTAATGTTCCCACTGTGTTTAATGTTCTTCTGCTTCTTCCTGTCTCT	IIHGGIGGHHFCBGGIIGIHGJIGHFHGCGJJHEFDFGHFFFFF@@@	NH:i:10	NM:i:0
HWI-1KL140:55:C20PMACXX:7:1102:5377:24385	16	1	36958029	1	51M	CAGGATCTCCTTGATAGTTCCAGAAAGTTCTCTAGCCAAAGACCGGTGTCT	JJJJJJJJJJJIIIIJIIHJJJJJJJJIIJIJJJJJJJHHHHHFFFFFBB@	NH:i:8	NM:i:0
HWI-1KL140:55:C20PMACXX:7:1102:12040:25094	16	1	66849268	1	51M	ATGTTGACAATCTCATCAAAAGTAATGTTCCCACTGTGTTTAATGTTCTTC	JJJJJJJJJJIJJIJIJJJJJJIJJJJJJJJJIJJJJJHHGHHFFFFFCCC	NH:i:7	NM:i:0
HWI-1KL140:55:C20PMACXX:7:1102:5430:28477	0	2	32963728	40	51M	ATTCTTACTGTAGGAACTATCAAGGAGATCCTGGGTACTGCACAGTCTGTG	@?@DDDDD=AFHHEHGD?F??CDC?FH?9<AFHFG:C??99?DGIFHIGBF	NH:i:1	NM:i:0
HWI-1KL140:55:C20PMACXX:7:1102:6731:29105	16	1	36958025	1	51M	TACCCAGGATCTCCTTGATAGTTCCAGAAAGTTCTCTAGCCAAAGACCGGT	IHJJJJGIIJJIJJIJIIHGGIIJIJJJIIIHHFIJJJHHGHHFDDFFCC@	NH:i:8	NM:i:0
HWI-1KL140:55:C20PMACXX:7:1102:2094:32405	0	2	32961833	1	7M209N44M	AAAGTCGTGTACCTGAGGTGCACCGGAGGCGAGGTCGGCGCCACATCCGCC	BCCFFFFFHHGHHGHIIIAFBFHIIJGIJGGDHI;@EHABACBBDCCDDDD	NH:i:4	NM:i:0
HWI-1KL140:55:C20PMACXX:7:1102:9608:34101	16	1	66849269	1	51M	TGTTGACAATCTCATCAAAAGTAATGTTCCCACTGTGTTTAATGTTCTTCT	JJJIJIJJJJJJJJJJJJJJJJJJJJJIJJHHJJJJJJHHHHHFFFFFCCC	NH:i:7	NM:i:0
HWI-1KL140:55:C20PMACXX:7:1102:3654:35366	0	1	66849561	1	46M	GTACACGACTTTGACCTCGTTGGGGTCGAACTTGGGCGGCATGGTG	JJIIGHFBGIHHGDIIEJIHGIIIIIHHJJJIIGHHHHFFFFFCCC	NH:i:5	NM:i:1
HWI-1KL140:55:C20PMACXX:7:1102:15920:38076	16	1	36958039	1	51M	TTGATAGTTCCAGAAAGTTCTCTAGCCAAAGACCGGTGTCTCATCTGCCGG	JJJJJJJHFHGGIJJJJIGIJJIJJJJJIHF?JJJJJJHHHHHFFFFFCCC	NH:i:7	NM:i:0
HWI-1KL140:55:C20PMACXX:7:1102:20054:43510	16	1	66849269	1	51M	TGTTGACAATCTCATCAAAAGTAATGTTCCCACTGTGTTTAATGTTCTTCT	JJJJJJJIIGJIJIIJJJJJJIJJJJJJJJHIJJJJJJHHHHHFFFFFCCC	NH:i:7	NM:i:0
HWI-1KL140:55:C20PMACXX:7:1102:10816:45076	0	1	36958114	0	47M	GTAATGTTCCCACTGTGTTTAATGTTCTTCTGCTTCTTCCTGTCTCT	JJJIGGIDJJIIIJIJIIIIJJJFJJJJIIIJGGHHDHHDFFFF@@@	NH:i:10	NM:i:0
HWI-1KL140:55:C20PMACXX:7:1102:15156:45656	16	1	66849268	1	51M	ATGTTGACAATCTCATCAAAAGTAATGTTCCCACTGTGTTTAATGTTCTTC	JJJJJJIIJJJJJJIHJJJJJJJIIIJJJJIHIJJJJIHHHHHFFFFFCCC	NH:i:7	NM:i:0
HWI-1KL140:55:C20PMACXX:7:1102:11721:45960	0	2	32963547	40	51M	CAGATGAGACACCGGTCTTTGGCTAGAGAACTTTCTGGTAAGAGCACGCTA	BBCFFFFFHHHHHJJIIJJJIJIJJJHIJJJIJJGIJIDFHIJJJJJJJJJ	NH:i:1	NM:i:0
HWI-1KL140:55:C20PMACXX:7:1102:6951:46761	0	1	36958045	1	47M	GTTCCAGAAAGTTCTCTAGCCAAAGACCGGTGTCTCATCTGCCGGGC	IGHJIJIJJJJIIIGJHIGIGIIJHGJJJJJJJJJJJJHGGHHFFFF	NH:i:6	NM:i:0
HWI-1KL140:55:C20PMACXX:7:1102:7254:47219	16	1	66849269	1	51M	TGTTGACAATCTCATCAAAAGTAATGTTCCCACTGTGTTTAATGTTCTTCT	JJJIIHIIHFEGGHGIJIJJJIJIHHGEIHHCJJIJJIHHHHHDFEFD@@@	NH:i:7	NM:i:0
HWI-1KL140:55:C20PMACXX:7:1102:18578:47397	16	1	36958101	1	51M	AATCTCATCAAAAGTAATGTTCCCACTGTGTTTAATGTTCTTCTGCTTCTT	JIJJIIHGJJJJJJJJJIIJIJIHGJIJIJJJJJJJJJHHHHHFFFFFCCC	NH:i:9	NM:i:0
HWI-1KL140:55:C20PMACXX:7:1102:12104:48787	0	1	36958114	0	47M	GTAATGTTCCCACTGTGTTTAATGTTCTTCTGCTTCTTCCTGTCTCT	IIJJJIGHIHGGIJJJIJJJJIJJIGJJJIIJJIGHGHHFDDDFBB@	NH:i:10	NM:i:0
HWI-1KL140:55:C20PMACXX:7:1102:7781:49798	16	1	36958029	1	51M	CAGGATCTCCTTGATAGTTCCAGAAAGTTCTCTAGCCAAAGACCGGTGTCT	JJJJIJJJJHJJJJIJIJJJIJJJJJJJIJJJJJJJJJHHHFHFFFFFBC@	NH:i:8	NM:i:0
HWI-1KL140:55:C20PMACXX:7:1102:8364:50034	16	1	66849269	1	51M	TGTTGACAATCTCATCAAAAGTAATGTTCCCACTGTGTTTAATGTTCTTCT	JJJJJIJJJJJJJJIIJJJJJJJJJJJJJJIIJJJJJJHHHHHFFFFFBCC	NH:i:7	NM:i:0
HWI-1KL140:55:C20PMACXX:7:1102:8516:53484	16	1	66849268	1	51M	ATGTTGACAATCTCATCAAAAGTAATGTTCCCACTGTGTTTAATGTTCTTC	JJJJJJJIJJIJIIIHGJJJJJIJJJJJIJJIIJJJJJHHHHHFFFFFBB=	NH:i:7	NM:i:0
HWI-1KL140:55:C20PMACXX:7:1102:11000:56616	0	2	32963031	1	36M430N15M	AGGAGCCACCGAGAGACAGGAAGAAGCAGAAGAACATTAAACACAGTGGGA	@@@FFFDFBFFDFFHCBFEHFEHIGEDECC@FCFEFHIGEIGIIIJHGIGD	NH:i:4	NM:i:0
HWI-1KL140:55:C20PMACXX:7:1102:12659:56698	0	2	32962656	3	17M312N34M	AGAACAGACAGGCCCAGATCGAGGTGGTGCCTTCTGCCTCAGCCCTGATCA	@@@DBDDDHDHBFCEFH=HH@B@C11:DC<):BF@4D>FHI???DBCAHI>	NH:i:2	NM:i:0
HWI-1KL140:55:C20PMACXX:7:1102:16028:64191	16	1	66849552	1	51M	GCACCTCAGGTACACGACTTTGACCTCGTTGGGGTCGAACTTGGGCGGCAT	EEEIGD=AIGGFGHJJHJJJIHDIG?IJJJJJJIIJJIHHHHHFFFFFBBB	NH:i:5	NM:i:1
HWI-1KL140:55:C20PMACXX:7:1102:3963:65348	16	1	36958044	1	51M	AGTTCCAGAAAGTTCTCTAGCCAAAGACCGGTGTCTCATCTGCCGGGCAAT	EDF@IIFEFEB9?*B/??<F>D9??<D?:CC3?<ECGGAF<DFADDD7@@?	NH:i:6	NM:i:0
HWI-1KL140:55:C20PMACXX:7:1102:5976:65602	0	2	32962091	1	32M451N12M	CCTTGGCCCCGAAGATCGGTCCTCTGGGTCTGTCTCCGAAGAAA	FHHHHHJJJJJIJJJJJJJGIIIIIIIJEHJIIJJIJJIIIHHE	NH:i:4	NM:i:0
HWI-1KL140:55:C20PMACXX:7:1102:9523:66197	16	1	66849269	1	51M	TGTTGACAATCTCATCAAAAGTAATGTTCCCACTGTGTTTAATGTTCTTCT	JJJIIGJJIJJIIIIHJJJJJJJJJJJJJIIIJJJJJJHHHHHFFFFFCCC	NH:i:7	NM:i:0
HWI-1KL140:55:C20PMACXX:7:1102:9682:67448	16	1	66849269	1	51M	TGTTGACAATCTCATCAAAAGTAATGTTCCCACTGTGTTTAATGTTCTTCT	IJJIJIJJIIIIGIGIJJJJJJJJJJJJJJIIJJJJJJHHHHHFFFFFCCC	NH:i:7	NM:i:0
HWI-1KL140:55:C20PMACXX:7:1102:15045:69860	16	1	66849270	1	51M	GTTGACAATCTCATCAAAAGTAATGTTCCCACTGTGTTTAATGTTCTTCTG	JJJJJJJJJJJJJIJJJJJJJJJJJIIJJIHJJJJJJJHHHHHFFFFFCCC	NH:i:7	NM:i:0
HWI-1KL140:55:C20PMACXX:7:1102:14670:72829	0	2	32963021	1	46M430N5M	AAAGCCCTCAAGGAGCCACCGAGAGACAGGAAGAAGCAGAAGAACATTAAA	BCCFFFFFHHHHHJJJJJJJJJJHIJJJJJJJJJJIJJGHJIJJJJJJJJJ	NH:i:4	NM:i:0
HWI-1KL140:55:C20PMACXX:7:1102:1808:73327	16	1	66849543	1	51M	GCCTCCGGTGCACCTCAGGTACACGACTTTGACCTCGTTGGGGTCGAACTT	FHJIJJJJJIHFJJJJJJJIGIHHGFIJIHGCJIHIHFA>@HHFFFFDBBB	NH:i:5	NM:i:1
HWI-1KL140:55:C20PMACXX:7:1102:20662:78700	16	1	36958031	1	51M	GGATCTCCTTGATAGTTCCAGAAAGTTCTCTAGCCAAAGACCGGTGTCTCA	HHJJJJJJJJJIIJIIIJJJJJJJHJIIIJIJJJJJJJHHHHHFFFFFCCC	NH:i:8	NM:i:0
HWI-1KL140:55:C20PMACXX:7:1102:10104:81692	16	1	66849268	1	51M	ATGTTGACAATCTCATCAAAAGTAATGTTCCCACTGTGTTTAATGTTCTTC	JJJJJJJJJJJJJIJIJJJJJJJJJIJJJJJJJJJJJJHHHHHFFFFFCCC	NH:i:7	NM:i:0
HWI-1KL140:55:C20PMACXX:7:1102:15229:82268	0	1	66849561	1	45M1S	GTACACGACTTTGACCTCGTTGGGGTCGAACTTGGGCGGCATGGTA	HGAJJIHFGGGAFAIIIIIGJGIHGGHHJJJJIHHHGHFFFFFC@@	NH:i:5	NM:i:1
HWI-1KL140:55:C20PMACXX:7:1102:15252:82270	0	1	66849561	1	46M	GTACACGACTTTGACCTCGTTGGGGTCGAACTTGGGCGGCATGGTG	JJIJJJJIJJJIHFJJIJJJJJJJJJJJJJJJJHHHHHFFFFFCCC	NH:i:5	NM:i:1
HWI-1KL140:55:C20PMACXX:7:1102:8830:86896	16	1	66849267	1	51M	AATGTTGACAATCTCATCAAAAGTAATGTTCCCACTGTGTTTAATGTTCTT	IJJJJIIGIJJIIJJIJJJJJJJJJJJJJIJJIGJJJJHHHHHFFFFFCCC	NH:i:7	NM:i:0
HWI-1KL140:55:C20PMACXX:7:1102:11389:87894	16	1	66849553	1	51M	CACCTCAGGTACACGACTTTGACCTCGTTGGGGTCGAACTTGGGCGGCATG	A=IJIHJJIIHIFIHFIJJJGGIGCIJJIHIJIJJIHGHHHHHFFFFFCC@	NH:i:5	NM:i:1
HWI-1KL140:55:C20PMACXX:7:1102:14033:90513	0	2	32962108	1	15M451N27M	GGTCCTCTGGGTCTGTCTCCGAAGAAAGTTGGCGATGACATT	HHFFGGIIIJJHGIJJIIHIJFHHIIII?BDHIJIIJJJJGE	NH:i:4	NM:i:0
HWI-1KL140:55:C20PMACXX:7:1102:17796:90937	16	1	66849269	1	51M	TGTTGACAATCTCATCAAAAGTAATGTTCCCACTGTGTTTAATGTTCTTCT	JJJJJJJJJIJJIJIJJJJJJIJJJJJIJJIHJJJJJJHHHGHFFFFFCCC	NH:i:7	NM:i:0
HWI-1KL140:55:C20PMACXX:7:1102:3520:94492	0	2	32962465	40	51M	GAGCCATTGTGGGCAGGCTCCTGTGGGACGGTGAGGAGGGCTGGCGGTGAG	CCCFFFFFHHHHHJJJJJJJJJJHIIJGHIJ@GDGHFHIJGFHIJHFCDDD	NH:i:1	NM:i:0
HWI-1KL140:55:C20PMACXX:7:1102:9257:94252	0	2	32961831	1	9M209N42M	TCAAAGTCGTGTACCTGAGGTGCACCGGAGGCGAGGTCGGCGCCACATCCG	BCCFFFDEHHGHHJJJJIJJFHIIJJIJJJJEIGIJ@FHHEFDDDDDDDC=	NH:i:4	NM:i:0
HWI-1KL140:55:C20PMACXX:7:1102:1659:95732	0	2	32963553	40	51M	AGACACCGGTCTTTGGCTAGAGAACTTTCTGGTAAGAGCACGCTATTTTCC	@CCFFFFDHFHHHJJJJJJJJIJJJJJHHIJJGHIJEGGJJJJJIIJJJJJ	NH:i:1	NM:i:0
HWI-1KL140:55:C20PMACXX:7:1102:18563:95839	0	2	32961820	40	51M	CCCCAACGAGGTCAAAGTCGGTGCGTGCCCTCGCCGCGCCCGGGTGCTGTC	@CCFFFFFHHHHHGJFJHIGHEHEHGIJJIDHGIIGGBHHFFDB;@BCDCC	NH:i:1	NM:i:0
HWI-1KL140:55:C20PMACXX:7:1102:13570:96578	16	1	66849268	1	51M	ATGTTGACAATCTCATCAAAAGTAATGTTCCCACTGTGTTTAATGTTCTTC	JJJJJJJJJJJJJJJIJJJJJJJJJJJJJJIIHJJJJJHHHHHFFFFFCCC	NH:i:7	NM:i:0
HWI-1KL140:55:C20PMACXX:7:1102:9017:101437	16	1	66849555	1	51M	CCTCAGGTACACGACTTTGACCTCGTTGGGGTCGAACTTGGGCGGCATGGT	GHJJJJJIHIIGHCHIHIGDJJIJJJJJJJJJJJIHJJHHHHHFFFFFCCC	NH:i:5	NM:i:1
HWI-1KL140:55:C20PMACXX:7:1102:14714:102026	16	1	36958013	1	51M	CAGACTGTGCAGTACCCAGGATCTCCTTGATAGTTCCAGAAAGTTCTCTAG	JJJJJJJJJIJHFFIJJJJJJJIJJJJJJJJJIIHJJJHHHHHEEFFFCCC	NH:i:8	NM:i:0
HWI-1KL140:55:C20PMACXX:7:1102:21050:105872	16	1	66849269	1	51M	TGTTGACAATCTCATCAAAAGTAATGTTCCCACTGTGTTTAATGTTCTTCT	FIGGJIIHIGJIIIGIJJIIHFHIJIHEIHF?JJJJJJGHHHHFFFFFCCC	NH:i:7	NM:i:0
HWI-1KL140:55:C20PMACXX:7:1102:8420:106255	16	1	36958013	1	51M	CAGACTGTGCAGTACCCAGGATCTCCTTGATAGTTCCAGAAAGTTCTCTAG	JJJJJJJJJJJIHFJJJJJJJIJJJJJJJJJJJJJJJJHHHHHFFFFFCCC	NH:i:8	NM:i:0
HWI-1KL140:55:C20PMACXX:7:1102:12821:111662	0	2	32961972	40	51M	CCCGGGACATCTGAAGCCCGACGGCAGCGCGCAGGGCGGCCTGCGCCGCAG	CCCFFFFFHHHHHJJJJJJJIIIJJIIJIJJHFEDDDDDBDBDDDDDDDDD	NH:i:1	NM:i:0
HWI-1KL140:55:C20PMACXX:7:1102:12952:112613	16	1	66849269	1	51M	TGTTGACAATCTCATCAAAAGTAATGTTCCCACTGTGTTTAATGTTCTTCT	IJJIIIJJIIJJJIGJJJJJJJJJIIIJIIHFJIJJJJHHHHGFFFFFCCC	NH:i:7	NM:i:0
HWI-1KL140:55:C20PMACXX:7:1102:8964:113729	0	2	32962659	3	14M312N37M	ACAGACAGGCCCAGATCGAGGTGGTGCCTTCTGCCTCAGCCCTGATCATCA	CCCFFFFFHHHHHIIJJJJJJ@FHDHIJJJJJIIIGIJJIIJGIIIJIEGG	NH:i:2	NM:i:0
HWI-1KL140:55:C20PMACXX:7:1102:3869:118028	16	1	66849269	1	51M	TGTTGACAATCTCATCAAAAGTAATGTTCCCACTGTGTTTAATGTTCTTCT	JJJIIHJJIIHGCHCJJJJIJJJJJJJJJIIIJJJJJJHFHHHEFFFF@@@	NH:i:7	NM:i:0
HWI-1KL140:55:C20PMACXX:7:1102:16823:118071	0	2	32962664	3	9M312N42M	CAGGCCCAGATCGAGGTGGTGCCTTCTGCCTCAGCCCTGATCATCAAAGCC	CCCFFFFFHHHHHJJJCFHGHIJJJJJJJIGIJJIJJJJJJJJJJJJJIIJ	NH:i:2	NM:i:0
HWI-1KL140:55:C20PMACXX:7:1102:6615:118866	16	1	36958025	1	51M	TACCCAGGATCTCCTTGATAGTTCCAGAAAGTTCTCTAGCCAAAGACCGGT	JIJJJJIGJJJIIJJIGIGIHGIJJJJJJJJJJJJJJJHHHHHFFFFFCCC	NH:i:8	NM:i:0
HWI-1KL140:55:C20PMACXX:7:1102:2022:119552	16	1	66849269	1	51M	TGTTGACAATCTCATCAAAAGTAATGTTCCCACTGTGTTTAATGTTCTTCT	IJJJJJJJJJJIJIIJJJJJJJJJJJIJJJHIJJJJJJHHHHHFFFFFCCC	NH:i:7	NM:i:0
HWI-1KL140:55:C20PMACXX:7:1102:7862:123099	16	1	66849543	1	51M	GCCTCCGGTGCACCTCAGGTACACGACTTTGACCTCGTTGGGGTCGAACTT	HHJJJJJJJIHGJJIHJJJIGIHJIHIJIIIHJJIJJJHHHHHFFFFFCCB	NH:i:5	NM:i:1
HWI-1KL140:55:C20PMACXX:7:1102:4525:123449	16	1	66849267	1	51M	AATGTTGACAATCTCATCAAAAGTAATGTTCCCACTGTGTTTAATGTTCTT	JJJJJJJJJJJIJJJIHJJJJJJIJJJJJIJJIHJJJJHHHHHFFFFFCCC	NH:i:7	NM:i:0
HWI-1KL140:55:C20PMACXX:7:1102:14288:127180	16	1	66849269	1	51M	TGTTGACAATCTCATCAAAAGTAATGTTCCCACTGTGTTTAATGTTCTTCT	FJIIJJJIJIJJIIIIJJIJJJJJJJIIIIHEIGJIJIHHHHDFFFFFCCC	NH:i:7	NM:i:0
HWI-1KL140:55:C20PMACXX:7:1102:14238:127447	0	2	32962091	1	32M451N15M	CCTTGGCCCCGAAGATCGGTCCTCTGGGTCTGTCTCCGAAGAAAGTT	FFFFHHHHHJJHIJIJJJJGHIJJJJJJFHIGHIJJJIGIJJFGI@E	NH:i:4	NM:i:0
HWI-1KL140:55:C20PMACXX:7:1102:13084:131533	0	2	32962656	3	17M312N34M	AGAACAGACAGGCCCAGATCGAGGTGGTGCCTTCTGCCTCAGCCCTGATCA	BCBFFFFFHHHHHJJJJJJJJJJJCGGDHIIJJIIGIJGGEHHIJIGIJIG	NH:i:2	NM:i:0
HWI-1KL140:55:C20PMACXX:7:1102:12171:133836	16	1	66849269	1	51M	TGTTGACAATCTCATCAAAAGTAATGTTCCCACTGTGTTTAATGTTCTTCT	JJJJIIJJJJJJJJJJJJJJJJJJJJJJJJJIJJJJJJHHHHHFFFFFBCC	NH:i:7	NM:i:0
HWI-1KL140:55:C20PMACXX:7:1102:14012:136964	16	2	32963557	40	47M	ACCGGTCTTTGGCTAGAGAACTTTCTGGTAAGAGCACGCTATTTTCC	BCCFF@DFHHHHHJJIJJJJJJJJJJIJGIIIJJIJJJJJJJJJJJJ	NH:i:1	NM:i:0
HWI-1KL140:55:C20PMACXX:7:1102:19639:137687	0	2	32961831	1	9M209N42M	TCAAAGTCGTGTACCTGAGGTGCACCGGAGGCGAGGTCGGCGCCACATCCG	BCCFFFEDHHHHHJJJJJJJHIIJJJJJJJJIJJJJBHIHHFDDDDDDDDD	NH:i:4	NM:i:0
HWI-1KL140:55:C20PMACXX:7:1102:9993:139850	16	1	66849269	1	51M	TGTTGACAATCTCATCAAAAGTAATGTTCCCACTGTGTTTAATGTTCTTCT	JJJJJIJJJJJJJIIIJJJJJJJJIIIHIIHIJJJJJJHHHHHFFFFFCCC	NH:i:7	NM:i:0
HWI-1KL140:55:C20PMACXX:7:1102:6509:141440	0	1	66849561	1	46M	GTACACGACTTTGACCTCGTTGGGGTCGAACTTGGGCGGCATGGTG	IJIJIHGFCJIIHFJJIJIJJJJJJJJJJIJJIHHHHHFFFFFCCC	NH:i:5	NM:i:1
HWI-1KL140:55:C20PMACXX:7:1102:1727:141801	16	1	36958016	1	51M	ACTGTGCAGTACCCAGGATCTCCTTGATAGTTCCAGAAAGTTCTCTAGCCA	DGFGDCD???:IEFFEE;?DA+<CIIHFCFFDC<FCGCA:;DCADDDD<@@	NH:i:7	NM:i:0
HWI-1KL140:55:C20PMACXX:7:1102:3311:143900	16	1	66849270	1	51M	GTTGACAATCTCATCAAAAGTAATGTTCCCACTGTGTTTAATGTTCTTCTG	JJJJIJJJIJJJJJJJJJJJJIJJJGHJJJIJJJJJJJHHHHHFFFFFCCC	NH:i:7	NM:i:0
HWI-1KL140:55:C20PMACXX:7:1102:6835:144878	16	1	36958031	1	51M	GGATCTCCTTGATAGTTCCAGAAAGTTCTCTAGCCAAAGACCGGTGTCTCA	JIIIJJIJJJJJIJJJJJJJJJJJJIJJJJJJJJJJJJHFHHHFFFFFCCC	NH:i:8	NM:i:0
HWI-1KL140:55:C20PMACXX:7:1102:10596:144787	16	1	66849264	1	51M	GGCAATGTTGACAATCTCATCAAAAGTAATGTTCCCACTGTGTTTAATGTT	JJJJJJJJJJIJJJJJJJHEIJJJJJJJJJJJJJJIIJHHHHHFFFFFCCC	NH:i:8	NM:i:0
HWI-1KL140:55:C20PMACXX:7:1102:15418:148518	0	1	36958105	1	44M	TCATCAAAAGTAATGTTCCCACTGTGTTTAATGTTCTTCTGCTT	JIJJJJJJJJJJJJJJIJJIJJJJJJJJJJJHHHHHFFFFFCCC	NH:i:9	NM:i:0
HWI-1KL140:55:C20PMACXX:7:1102:5030:149592	0	2	32961832	1	8M209N43M	CAAAGTCGTGTACCTGAGGTGCACCGGAGGCGAGGTCGGCGCCACATCCGC	BCCFFEFFHHHHHJIJJIJIJIJJJJIBIJGIGII;FHIFFDDDDDDDDDD	NH:i:4	NM:i:0
HWI-1KL140:55:C20PMACXX:7:1102:3590:151194	16	1	36958048	1	51M	CCAGAAAGTTCTCTAGCCAAAGACCGGTGTCTCATCTGCCGGGCAATGTTG	FCIHFCGB=F@IEIHF?DHHF?:@BHGGC9@HF@IGGF?HFABBDDDD@@@	NH:i:6	NM:i:0
HWI-1KL140:55:C20PMACXX:7:1102:15657:151609	16	1	36958026	1	51M	ACCCAGGATCTCCTTGATAGTTCCAGAAAGTTCTCTAGCCAAAGACCGGTG	FJJJJJJIIGHJJJJJJJIJJJJJJJJJJJJJGJIJJJHHHHHFDFFFCCC	NH:i:8	NM:i:0
HWI-1KL140:55:C20PMACXX:7:1102:7219:154455	16	1	66849269	1	51M	TGTTGACAATCTCATCAAAAGTAATGTTCCCACTGTGTTTAATGTTCTTCT	JJJJJJJJIJJJJJIJJJJJJJJJJJJJJJIIJJJJJJHHHHHFFFFFCCC	NH:i:7	NM:i:0
HWI-1KL140:55:C20PMACXX:7:1102:10208:155989	16	1	36958031	1	51M	GGATCTCCTTGATAGTTCCAGAAAGTTCTCTAGCCAAAGACCGGTGTCTCA	IJJJJJJJJIIJJJJJIJJJIJJJJJJJJJJJJJJJJJHHHHHFFFFFCCC	NH:i:8	NM:i:0
HWI-1KL140:55:C20PMACXX:7:1102:9102:157582	16	1	66849268	1	51M	ATGTTGACAATCTCATCAAAAGTAATGTTCCCACTGTGTTTAATGTTCTTC	JJJJJJIJJIJJIJJIIJJJJJJJJJJJJJJIIJJJJJHHHHHFFFFDBB@	NH:i:7	NM:i:0
HWI-1KL140:55:C20PMACXX:7:1102:18442:157699	16	1	66849269	1	51M	TGTTGACAATCTCATCAAAAGTAATGTTCCCACTGTGTTTAATGTTCTTCT	GIIHGFIJJJJIGJIJJJGJIIGIIGGGGHFIJJJJJJHDHHHDFFFF@C@	NH:i:7	NM:i:0
HWI-1KL140:55:C20PMACXX:7:1102:3313:159060	16	1	66849552	1	51M	GCACCTCAGGTACACGACTTTGACCTCGTTGGGGTCGAACTTGGGCGGCAT	HHIJIHIIJJHHGHIGHJJJJIHJJJJJJJJJJJJJJJHHHHHFFFFFCCC	NH:i:5	NM:i:1
HWI-1KL140:55:C20PMACXX:7:1102:2314:160617	0	1	66849561	1	46M	GTACACGACTTTGACCTCGTTGGGGTCGAACTTGGGCGGCATGGTG	JIIIHIIGJJIJIFJJGJJJJJJJJJJJJHJJJHHHGHFFFFFCCC	NH:i:5	NM:i:1
HWI-1KL140:55:C20PMACXX:7:1102:14981:162836	16	1	66849268	1	51M	ATGTTGACAATCTCATCAAAAGTAATGTTCCCACTGTGTTTAATGTTCTTC	JJJJJJJJJJIJJJIIJJJJJJJJJIJJIJJIHJJJJJHHHHHFFFFFCC@	NH:i:7	NM:i:0
HWI-1KL140:55:C20PMACXX:7:1102:12325:163156	16	1	66849268	1	51M	ATGTTGACAATCTCATCAAAAGTAATGTTCCCACTGTGTTTAATGTTCTTC	JJJJJJJJJIJJJJJIIJJJJJJJJJJJIJJJJJJJJJHHHHHFFFFFCBC	NH:i:7	NM:i:0
HWI-1KL140:55:C20PMACXX:7:1102:15411:163183	16	1	66849269	1	51M	TGTTGACAATCTCATCAAAAGTAATGTTGCCACTGTGTTTAATGTTCTTCT	JJIJIHJIJJJIJIIGJJJJJIJJJJJJJJJIJJJJJJHHHHHFFFFFCCC	NH:i:7	NM:i:1
HWI-1KL140:55:C20PMACXX:7:1102:2731:163556	16	1	66849269	1	51M	TGTTGACAATCTCATCAAAAGTAATGTTCCCACTGTGTTTAATGTTCTTCT	JJJIIJJJJJIJIJIJJJJJJJIIJJIIJIHCJJJJJJHHHHHFFFFFCCC	NH:i:7	NM:i:0
HWI-1KL140:55:C20PMACXX:7:1102:16520:164724	0	2	32962108	40	38M	GGTCCTCTGGGTCTGGTAAGTCGTCGCTCCCGAGCCGT	HHFHIJJJJJJFGIJJGHIJHIJIIJJIJJJJJJIJJI	NH:i:1	NM:i:0
HWI-1KL140:55:C20PMACXX:7:1102:15911:164798	16	1	66849269	1	51M	TGTTGACAATCTCATCAAAAGTAATGTTCCCACTGTGTTTAATGTTCTTCT	JJJJIGJJJJIIGIIIJJJJJJJJJJJJJJIJJJJJJJHHHHHFFFFFBCC	NH:i:7	NM:i:0
HWI-1KL140:55:C20PMACXX:7:1102:10646:165298	16	1	36958029	1	51M	CAGGATCTCCTTGATAGTTCCAGAAAGTTCTCTAGCCAAAGACCGGTGTCT	IJJJJJJHJJJJJJJJJJHJJJJJJJJJJJJJJJJJJJHHHFHFFFFFCCC	NH:i:8	NM:i:0
HWI-1KL140:55:C20PMACXX:7:1102:9060:168920	0	2	32961902	40	42M	GCTGCCACGTGTGTAAGAGGGGAGGGAGCCCGACGCTCTGGC	FFDFIJIIICGAFFIHGGGIGGGHIIHB:F;@BE<?>AACCC	NH:i:1	NM:i:0
HWI-1KL140:55:C20PMACXX:7:1102:20880:169729	16	1	66849269	1	51M	TGTTGACAATCTCATCAAAAGTAATGTTCCCACTGTGTTTAATGTTCTTCT	IIHGJIJIGJJIIGFIJJJJIJJJJIJIIGHEJJJJJJHHGHHFFFFFCCC	NH:i:7	NM:i:0
HWI-1KL140:55:C20PMACXX:7:1102:10597:172005	16	1	66849269	1	51M	TGTTGACAATCTCATCAAAAGTAATGTTCCCACTGTGTTTAATGTTCTTCT	JJJJJIJJJJJJJJJJJJJJJJJJJJJJJJIHJJJJJJHHHHHFFFFFCCC	NH:i:7	NM:i:0
HWI-1KL140:55:C20PMACXX:7:1102:9128:173138	16	1	36958031	1	51M	GGATCTCCTTGATAGTTCCAGAAAGTTCTCTAGCCAAAGACCGGTGTCTCA	JJJJJJJJJJJJIJJJJJJJJJJJIJJJJIJJJJJJJJHHHHHFFFFFCCC	NH:i:8	NM:i:0
HWI-1KL140:55:C20PMACXX:7:1102:9853:179732	16	1	66849269	1	51M	TGTTGACAATCTCATCAAAAGTAATGTTCCCACTGTGTTTAATGTTCTTCT	IJJJJJJJJIJIGIGIJJJJJJJJJJJIJJIHJJJJJJHHHHHFFFFFCCC	NH:i:7	NM:i:0
HWI-1KL140:55:C20PMACXX:7:1102:4798:179854	16	2	32963541	40	47M	GCCCGGCAGATGAGACACCGGTCTTTGGCTAGAGAACTTTCTGGTAA	FFFFHHHHHJJJJIGIJJJJJFHIJJJIIIIJIIJJJJJJJJJIFHI	NH:i:1	NM:i:0
HWI-1KL140:55:C20PMACXX:7:1102:7083:180332	0	1	66849561	1	46M	GTACACGACTTTGACCTCGTTGGGGTCGAACTTGGGCGGCATGGTG	GC@@5@B=IHDB9.?@;@GF@?@FHEEHFEGAIHDFHFDBBDD@@@	NH:i:5	NM:i:1
HWI-1KL140:55:C20PMACXX:7:1102:4924:182378	16	1	36958042	1	43M	ATAGTTCCAGAAAGTTCTCTAGCCAAAGACCGGTGTCTCATCT	IJJJIHJJJJJJJJJJJJJJJJJJJJJIHJHHHHHFFFFFCCC	NH:i:9	NM:i:0
HWI-1KL140:55:C20PMACXX:7:1102:17071:182617	0	2	32963543	40	51M	CCGGCAGATGAGACACCGGTCTTTGGCTAGAGAACTTTCTGGTAAGAGCAC	CCCFFFFFHHHHHJJJJJJDHHJJIJJJJIIIHJJJIJJIJJ?FHJJJJJJ	NH:i:1	NM:i:0
HWI-1KL140:55:C20PMACXX:7:1102:12841:184623	0	2	32962108	1	15M451N29M	GGTCCTCTGGGTCTGTCTCCGAAGAAAGTTGGCGATGACATTGC	?C<@DFF?C:ECDDFBEHHIDEFFAGII:9B@BGDD@.=BFCFE	NH:i:4	NM:i:0
HWI-1KL140:55:C20PMACXX:7:1102:2925:184995	16	1	66849269	1	51M	TGTTGACAATCTCATCAAAAGTAATGTTCCCACTGTGTTTAATGTTCTTCT	IJJJIHIIJJJJJIGHJJJJIGJJJJIGIIHHJIJIJIHHGHHFFFFFCCC	NH:i:7	NM:i:0
HWI-1KL140:55:C20PMACXX:7:1102:3715:185719	16	1	36958030	1	1S50M	AAGGATCTCCTTGATAGTTCCAGAAAGTTCTCTAGCCAAAGACCGGTGTCT	FHFFBCHGHF>DF@FIIEIEIIHGEE@HEHCCIGAEIIHDGHGFFFDD@@@	NH:i:8	NM:i:0
HWI-1KL140:55:C20PMACXX:7:1102:3574:190972	0	1	36958020	1	47M	TGCAGTACCCAGGATCTCCTTGATAGTTCCAGAAAGTTCTCTAGCCA	JJJJIIGJJIJJJJIJIJJJJJJJJJJJJJJJJJJJIIHHHHHFFFF	NH:i:7	NM:i:0
HWI-1KL140:55:C20PMACXX:7:1102:16058:193935	16	1	66849294	1	51M	GTTCCCACTGTGTTTAATGTTCTTCTGCTTCTTCCTGTCTCTCGGTGGCTC	JIHJJIIJJJIJJJJJJJJJJJJJJJIJJIJJJJJJJJHHHHHFFFFFCC@	NH:i:6	NM:i:1
HWI-1KL140:55:C20PMACXX:7:1102:8640:195734	0	2	32963021	1	46M430N5M	AAAGCCCTCAAGGAGCCACCGAGAGACAGGAAGAAGCAGAAGAACATTAAA	CCCFFFFFHHHHHIJIJJJJJJJGIIJJJJJIJIGIIIGGIJJJJJJJJJJ	NH:i:4	NM:i:0
HWI-1KL140:55:C20PMACXX:7:1102:17263:196106	16	1	66849267	1	51M	AATGTTGACAATCTCATCAAAAGTAATGTTCCCACTGTGTTTAATGTTCTT	JJJJJJJJJJJJJJJJHJJJJJJJJJJJJJJJIHJJJJHHHHHFFFFFCCC	NH:i:7	NM:i:0
HWI-1KL140:55:C20PMACXX:7:1102:6654:196535	16	1	66849268	1	51M	ATGTTGACAATCTCATCAAAAGTAATGTTCCCACTGTGTTTAATGTTCTTC	JJJIIJJJJJJJJIIGIJJJJJJJJJJJJJJJIJJJJJHHHHHFFFFFCCC	NH:i:7	NM:i:0
HWI-1KL140:55:C20PMACXX:7:1102:18072:196872	16	1	66849272	1	51M	TGACAATCTCATCAAAAGTAATGTTCCCACTGTGTTTAATGTTCTTCTGCT	IIJJJJJJJJIIJJJJJJJJJJJJIJJJHJJJJJJJJJHHHHHFFFFFCCC	NH:i:8	NM:i:0
HWI-1KL140:55:C20PMACXX:7:1102:9919:199239	0	1	66849561	1	46M	GTACACGACTTTGACCTCGTTGGGGTCGAACTTGGGCGGCATGGTG	IHCHGIHFJJIHD?JJJIJIIIJJJIIGHGJJJHHHHHFFFFFCC@	NH:i:5	NM:i:1
HWI-1KL140:55:C20PMACXX:7:1102:19714:199274	16	1	66849269	1	51M	TGTTGACAATCTCATCAAAAGTAATGTTCCCACTGTGTTTAATGTTCTTCT	JJJJJJJJJIJIIJGJJJJJJJJJJJJJJJIIJJJJJJHHHHHFFFFFCCC	NH:i:7	NM:i:0
HWI-1KL140:55:C20PMACXX:7:1102:17913:199785	16	1	66849551	1	51M	TGCACCTCAGGTACACGACTTTGACCTCGTTGGGGTCGAACTTGGGCGGCA	HIHHJIJIGJIGFIIJIGJJJHFBJGGJJJJJJJIIHFHHHHHFFFFFCCC	NH:i:5	NM:i:1
HWI-1KL140:55:C20PMACXX:7:1103:12292:2255	16	1	66849268	1	51M	ATGTTGACAATCTCATCAAAAGTAATGTTCCCACTGTGTTTAATGTTCTTC	JJJJIIIIJIIJJJJIJJJJJJJJJIJJHJJIIJJJJJHHHHHFFFFFCCC	NH:i:7	NM:i:0
HWI-1KL140:55:C20PMACXX:7:1103:15268:2813	16	1	66849269	1	51M	TGTTGACAATCTCATCAAAAGTAATGTTCCCACTGTGTTTAATGTTCTTCT	JJJJJJJJJJJJIJHJJJJJJIJJJJJJJIHHJJJJJJHHHHHFFFFFCCC	NH:i:7	NM:i:0
HWI-1KL140:55:C20PMACXX:7:1103:2770:6726	16	1	66849268	1	51M	ATGTTGACAATCTCATCAAAAGTAATGTTCCCACTGTGTTTAATGTTCTTC	JJJJJJJJJJIJIIIIIJJJJJJJJJJJJJJIGJJJJJHHHHHFFFFF@C@	NH:i:7	NM:i:0
HWI-1KL140:55:C20PMACXX:7:1103:9271:8014	0	2	32961902	40	42M	GCTGCCACGTGTGTAAGAGGGGAGGGAGCCCGACGCTCTGGC	A?FFBBBDF<CFCGI?A?FGFD6?G?6?AFFF@885?9@;;@	NH:i:1	NM:i:0
HWI-1KL140:55:C20PMACXX:7:1103:12667:9013	0	2	32961828	1	12M209N39M	AGGTCAAAGTCGTGTACCTGAGGTGCACCGGAGGCGAGGTCGGCGCCACAT	BCCFFFFFHFHHHIGHHJJIIJJCGEHHIIJBGICHEGI5@EHBCBDBDBC	NH:i:4	NM:i:0
HWI-1KL140:55:C20PMACXX:7:1103:5303:16812	16	1	66849555	1	51M	CCTCAGGTACACGACTTTGACCTCGTTGGGGTCGAACTTGGGCGGCATGGT	HHJJJJJIIJJJJHJJJIHGJJHJJJJJJJJIJJJIJJHHHHHFFFFFCCC	NH:i:5	NM:i:1
HWI-1KL140:55:C20PMACXX:7:1103:10339:16857	16	1	66849268	1	51M	ATGTTGACAATCTCATCAAAAGTAATGTTCCCACTGTGTTTAATGTTCTTC	JJJJGIHJIIJIGJIIJJIJJJJJJJJJJJGGHJJIIJHHHHHFFFDFC@@	NH:i:7	NM:i:0
HWI-1KL140:55:C20PMACXX:7:1103:8180:19181	16	1	36958042	1	43M	ATAGTTCCAGAAAGTTCTCTAGCCAAAGACCGGTGTCTCATCT	IJIIHEJJJJJJJJGGIIJJJJJJJJJIHJGHHHHFFFFFCCC	NH:i:9	NM:i:0
HWI-1KL140:55:C20PMACXX:7:1103:7555:20034	16	1	66849269	1	51M	TGTTGACAATCTCATCAAAAGTAATGTTCCCACTGTGTTTAATGTTCTTCT	IJIJJIJIGJJJJIIIJJIJJIJJIIJJJIIIJJJJJJHHGHHFFFFFCCC	NH:i:7	NM:i:0
HWI-1KL140:55:C20PMACXX:7:1103:9718:22436	0	2	32962656	3	17M312N34M	AGAACAGACAGGCCCAGATCGAGGTGGTGCCTTCTGCCTCAGCCCTGATCA	CCCFFFFFHHHHHJJJJJJJJJJJEGICFHIJJIJIJJIJJJIJJJJJJJF	NH:i:2	NM:i:0
HWI-1KL140:55:C20PMACXX:7:1103:6607:22896	0	2	32962656	3	17M312N34M	AGAACAGACAGGCCCAGATCGAGGTGGTGCCTTCTGCCTCAGCCCTGATCA	CCCFFFFFHHHHHJJJJJJJJIJJCGIFHIJJJJJIJIJJIJGJJJJJJJJ	NH:i:2	NM:i:0
HWI-1KL140:55:C20PMACXX:7:1103:6086:23146	0	1	36958020	1	47M	TGCAGTACCCAGGATCTCCTTGATAGTTCCAGAAAGTTCTCTAGCCA	JJJJIHDIIJIIJJJJIHGJJJJIJJIJJJJJJJJJJIHFHHHFFFF	NH:i:7	NM:i:0
HWI-1KL140:55:C20PMACXX:7:1103:21193:26201	16	1	66849268	1	51M	ATGTTGACAATCTCATCAAAAGTAATGTTCCCACTGTGTTTAATGTTCTTC	JJJIIIHJIHDIGGIIJJJJJJJJJIJJIJIHHIIJJJGGHHHFFFFFC@C	NH:i:7	NM:i:0
HWI-1KL140:55:C20PMACXX:7:1103:6771:26976	0	2	32961833	1	7M209N44M	AAAGTCGTGTACCTGAGGTGCACCGGAGGCGAGGTCGGCGCCACATCCGCC	@@@FFFFDDCFFDFGHBGAFEHJFEFEBD=@AFH-=@A<DDDB@BCCDDBB	NH:i:4	NM:i:0
HWI-1KL140:55:C20PMACXX:7:1103:16765:27117	0	2	32963422	40	51M	AGCGATAGGTAAAATGGAGCCATGATCTCAGAAGACAGGGGAAGCTGTAAA	BCCFFFFFHFFHHJJJJJJJJJJJJJJJJJJJJJJJJJJJJIJJJJJJJJJ	NH:i:1	NM:i:0
HWI-1KL140:55:C20PMACXX:7:1103:6768:28461	16	1	66849269	1	51M	TGTTGACAATCTCATCAAAAGTAATGTTCCCACTGTGTTTAATGTTCTTCT	JJJJJIJIIJJJJIGIJJJJJJJJJJJJJJGIIIJJJJHHHHHFFFFFCCC	NH:i:7	NM:i:0
HWI-1KL140:55:C20PMACXX:7:1103:9442:28943	16	1	36957914	0	51M	ATTTTCTTGTTGCTTCTTAACTAGCTGGGCACTCCACTGCACCACTGTTGA	IJJJJJJJJJJJJJJJJJJJJJJJJJJJHGGJJJIHJJHHFHHDFFFFCCB	NH:i:13	NM:i:0
HWI-1KL140:55:C20PMACXX:7:1103:10344:29631	16	1	36958025	1	51M	TACCCAGGATCTCCTTGATAGTTCCAGAAAGTTCTCTAGCCAAAGACCGGT	HGJJJJJJHHJJJJJJJJJJJJJJJJJJJJJJJJJJJJHHHHHFFFFFCCC	NH:i:8	NM:i:0
HWI-1KL140:55:C20PMACXX:7:1103:16220:30152	16	1	36958029	1	51M	CAGGATCTCCTTGATAGTTCCAGAAAGTTCTCTAGCCAAAGACCGGTGTCT	JJJJJJJJJJJJIJJJJJJJJJJJJJJJJIIJJJJJJJHHHHHFFFFFCCC	NH:i:8	NM:i:0
HWI-1KL140:55:C20PMACXX:7:1103:18386:32666	16	1	66849555	1	51M	CCTCAGGTACACGACTTTGACCTCGTTGGGGTCGAACTTGGGCGGCATGGT	HHJIJJJJIIGHGC<JJHHDJJGJJJJJJJJJJJJIJIHHGHGFFFFFCCB	NH:i:5	NM:i:1
HWI-1KL140:55:C20PMACXX:7:1103:17536:34232	16	1	66849268	1	51M	ATGTTGACAATCTCATCAAAAGTAATGTTCCCACTGTGTTTAATGTTCTTC	JJJJJJIJJJJJIIIIIJJJJJJJJJJJIIIHIJJJJJHHHHHFFFFFCCC	NH:i:7	NM:i:0
HWI-1KL140:55:C20PMACXX:7:1103:12964:37671	16	1	66849286	1	51M	AAAGTAATGTTCCCACTGTGTTTAATGTTCTTCTGCTTCTTCCTGTCTCTC	JJJJJJJGHFDJIIIJJGHGJJJJJJJJIJJJJJJJJJHHHHHFFFFFCCC	NH:i:6	NM:i:1
HWI-1KL140:55:C20PMACXX:7:1103:16657:43966	0	1	66849561	1	46M	GTACACGACTTTGACCTCGTTGGGGTCGAACTTGGGCGGCATGGTG	IJIHGIFBIIHHF?JHHIJJJIJJJJJJGHJJJHHHHHFFFFFCC@	NH:i:5	NM:i:1
HWI-1KL140:55:C20PMACXX:7:1103:17630:44942	16	1	66849269	1	51M	TGTTGACAATCTCATCAAAAGTAATGTTCCCACTGTGTTTAATGTTCTTCT	JJJJJIJJJIHD<JIJJJJJJIJJJJJJJJHHJJJJJJHHHHHFFFFFCCC	NH:i:7	NM:i:0
HWI-1KL140:55:C20PMACXX:7:1103:8972:50020	16	1	66849268	1	51M	ATGTTGACAATCTCATCAAAAGTAATGTTCCCACTGTGTTTAATGTTCTTC	JJJIIJIJJIIJJJIJJJJJJJJJJJJJJJJHHJJJJJHHHHHFFFFFCC@	NH:i:7	NM:i:0
HWI-1KL140:55:C20PMACXX:7:1103:16144:50113	16	2	32963837	3	17M137N27M	CAGTGGAGTGCCCAGCTAGTTAAGAAGCAACAAGAAAATATTCC	B@BBDFFFHHHHHJJJJJJJIJJJJJJJJJJJJJJJJJGIJJJJ	NH:i:2	NM:i:0
HWI-1KL140:55:C20PMACXX:7:1103:9679:51159	0	2	32962108	1	15M451N27M	GGTCCTCTGGGTCTGTCTCCGAAGAAAGTTGGCGATGACATT	HHFHIJJJJJJIJJJJIJJJJHIIIJJIFHGIJJIJJJJJJJ	NH:i:4	NM:i:0
HWI-1KL140:55:C20PMACXX:7:1103:12579:51077	0	1	66849561	1	46M	GTACACGACTTTGACCTCGTTGGGGTCGAACTTGGGCGGCATGGTG	JIIIHGFFEJIIHFIGGIJJIGJIIJIIIHIJJHHHHHFFFFF@B@	NH:i:5	NM:i:1
HWI-1KL140:55:C20PMACXX:7:1103:9624:51625	0	1	36958020	1	47M	TGCAGTACCCAGGATCTCCTTGATAGTTCCAGAAAGTTCTCTAGCCA	JJJJJJHIJIGHJIJJJIIJJJJJIJJJJJJJJJJJJJHHHHHFFFF	NH:i:7	NM:i:0
HWI-1KL140:55:C20PMACXX:7:1103:12529:52095	16	1	66849269	1	51M	TGTTGACAATCTCATCAAAAGTAATGTTCCCACTGTGTTTAATGTTCTTCT	JJJJJJIJJJJJJJIJJJJIJIJJJIJIIIHIJJJJJJHHHHHFFFFFCCC	NH:i:7	NM:i:0
HWI-1KL140:55:C20PMACXX:7:1103:15367:59737	16	1	66849268	1	51M	ATGTTGACAATCTCATCAAAAGTAATGTTCCCACTGTGTTTAATGTTCTTC	IJJJIIIJJJJHJJJIJJJJJJIJIIJJJJJJJJJJJJHGHHHFFFFFB@@	NH:i:7	NM:i:0
HWI-1KL140:55:C20PMACXX:7:1103:2711:61048	0	2	32961831	1	9M209N42M	TCAAAGTCGTGTACCTGAGGTGCACCGGAGGCGAGGTCGGCGCCACATCCG	BCCFFFDFHHHHHJJJGIJIFHIIJJJJJJJFIGIJ;FHHGFDDDDDDDDD	NH:i:4	NM:i:0
HWI-1KL140:55:C20PMACXX:7:1103:14996:64295	16	1	36958029	1	51M	CAGGATCTCCTTGATAGTTCCAGAAAGTTCTCTAGCCAAAGACCGGTGTCT	FGHGIHHEIIJJIGEJIJIIIIGGJIJHCGIGIIJJJIHHFCHFFFFD@@@	NH:i:8	NM:i:0
HWI-1KL140:55:C20PMACXX:7:1103:9551:68071	16	1	66849269	1	51M	TGTTGACAATCTCATCAAAAGTAATGTTCCCACTGTGTTTAATGTTCTTCT	JJJJIHIJJJJIJJIJJJJJJJJJGJJIJIHFIJJJJIHHHHHFFFFF@C@	NH:i:7	NM:i:0
HWI-1KL140:55:C20PMACXX:7:1103:16441:68786	16	1	66849261	1	51M	CCGGGCAATGTTGACAATCTCATCAAAAGTAATGTTCCCACTGTGTTTAAT	IJIIJJJJJJJIIHJIJIJJIJIJJJJJJJIIHJJJJIHDHGHFFFFFCCC	NH:i:7	NM:i:0
HWI-1KL140:55:C20PMACXX:7:1103:6099:70497	16	1	66849270	1	51M	GTTGACAATCTCATCAAAAGTAATGTTCCCACTGTGTTTAATGTTCTTCTG	JJJJJJJJJJIJIIJJJJJIFJJIJJJJIHFJJJJJJJHHHHHFFFFDCC@	NH:i:7	NM:i:0
HWI-1KL140:55:C20PMACXX:7:1103:2786:70692	16	1	66849269	1	51M	TGTTGACAATCTCATCAAAAGTAATGTTCCCACTGTGTTTAATGTTCTTCT	IEGIGGGJIIGIHACFEIHGFGIHEIHDEGHCEGGGJJHGHFFFFEFD@C@	NH:i:7	NM:i:0
HWI-1KL140:55:C20PMACXX:7:1103:9016:70537	0	2	32962096	40	47M	GCCCCGAAGATCGGTCCTCTGGGTCTGGTAAGTCGTCGCTCCCGAGC	FFFFHHHHHJJJJIIJJJJJJJJBFHIJIJJJIJJJJJJJJJJJIHH	NH:i:1	NM:i:0
HWI-1KL140:55:C20PMACXX:7:1103:4446:71253	16	1	66849269	1	51M	TGTTGACAATCTCATCAAAAGTAATGTTCCCACTGTGTTTAATGTTCTTCT	AIHCFBHDBDHIIGIIIIHEHGIIGHGC:HFCIIIIIIHHHHHEBD?D@@@	NH:i:7	NM:i:0
HWI-1KL140:55:C20PMACXX:7:1103:12093:74188	16	1	36958042	1	43M	ATAGTTCCAGAAAGTTCTCTAGCCAAAGACCGGTGTCTCATCT	JIJJJJJJJJJJJJJJJJJJJJJJJJJJJJHHHHHFFFFFCCB	NH:i:9	NM:i:0
HWI-1KL140:55:C20PMACXX:7:1103:12655:78187	16	1	66849268	1	51M	ATGTTGACAATCTCATCAAAAGTAATGTTCCCACTGTGTTTAATGTTCTTC	JJJJJJJJJJJJIIIFJJJJJJJJJJJJJJIIHJJJJJHHHHHFFFFFB@@	NH:i:7	NM:i:0
HWI-1KL140:55:C20PMACXX:7:1103:12597:78800	16	1	66849269	1	51M	TGTTGACAATCTCATCAAAAGTAATGTTCCCACTGTGTTTAATGTTCTTCT	JJJJJIJJJJJJJJIJJJJJJJJJIJJJJJIHJGIGJJHHHHGFFFFF@CB	NH:i:7	NM:i:0
HWI-1KL140:55:C20PMACXX:7:1103:8370:85022	0	1	36958105	1	44M	TCATCAAAAGTAATGTTCCCACTGTGTTTAATGTTCTTCTGCTT	JJJJJJJJJJJJJJJIGJIHHJJJJJIJJJJHHHHHFFFFFCCC	NH:i:9	NM:i:0
HWI-1KL140:55:C20PMACXX:7:1103:21124:87590	16	1	36958027	1	51M	CCCAGGATCTCCTTGATAGTTCCAGAAAGTTCTCTAGCCAAAGACCGGTGT	JJJJJJIIIIJJJJJJIJJIFJIIIJJJJIEJJJJJJJHHHHHDFFFFCC@	NH:i:8	NM:i:0
HWI-1KL140:55:C20PMACXX:7:1103:5830:89651	16	1	66849269	1	51M	TGTTGACAATCTCATCAAAAGTAATGTTCCCACTGTGTTTAATGTTCTTCT	JJJJIIJJJIJJJJIIJJJJJJJJJJJJJJIIJJJJJJGHHHHFFFFFCCC	NH:i:7	NM:i:0
HWI-1KL140:55:C20PMACXX:7:1103:15784:90162	16	1	66849552	1	51M	GCACCTCAGGTACACGACTTTGACCTCGTTGGGGTCGAACTTGGGCGGCAT	FEIIIHCGHGGGJHJJJJJJIG@HHEIJJIIIJJJIJJHHHHHFFFFFC@B	NH:i:5	NM:i:1
HWI-1KL140:55:C20PMACXX:7:1103:16248:91982	16	1	66849268	1	51M	ATGTTGACAATCTCATCAAAAGTAATGTTCCCACTGTGTTTAATGTTCTTC	JJJIFIHJJJJJJIIGIJJJJJJJIJJJJIJIIJJJJJHHHHHFFFFFB@@	NH:i:7	NM:i:0
HWI-1KL140:55:C20PMACXX:7:1103:13400:93571	0	2	32963327	40	51M	CAATCCAGTGGTGAGCTGACAGTGAGCCCCAGCTTTTAGGAAACAGGGCTG	CCCFFFFFHHHHHJJJJJIJJJHJJJJJJJJJJJJJJJJIJJJJJJJIJJJ	NH:i:1	NM:i:0
HWI-1KL140:55:C20PMACXX:7:1103:19235:93503	0	1	36958020	1	47M	TGCAGTACCCAGGATCTCCTTGATAGTTCCAGAAAGTTCTCTAGCCA	JJJJIGHIJJJIIIHIIHIJIJJIJJIJJJJIJJJJJIHHHHHFFFF	NH:i:7	NM:i:0
HWI-1KL140:55:C20PMACXX:7:1103:10940:94514	16	1	66849268	1	51M	ATGTTGACAATCTCATCAAAAGTAATGTTCCCACTGTGTTTAATGTTCTTC	JJJIIIHJJIHJJJJIIJJJJJJJIIJJIJHIFJJJJJHHHHHFFFFFCC@	NH:i:7	NM:i:0
HWI-1KL140:55:C20PMACXX:7:1103:19497:96061	0	2	32961831	1	9M209N42M	TCAAAGTCGTGTACCTGAGGTGCACCGGAGGCGAGGTCGGCGCCACATCCG	CCCFFFFFHHHHHJJJIJJJGHJJJJJJHIIIJIJJ;@GHHFDDDDDDDDB	NH:i:4	NM:i:0
HWI-1KL140:55:C20PMACXX:7:1103:10297:101719	16	1	66849269	1	51M	TGTTGACAATCTCATCAAAAGTAATGTTCCCACTGTGTTTAATGTTCTTCT	JJJIIIJJJIJJIJIJJJJJJJJJJJJIJJIHJJJJJJHHHHHFFFFFCCC	NH:i:7	NM:i:0
HWI-1KL140:55:C20PMACXX:7:1103:16212:102163	0	1	36958105	1	44M	TCATCAAAAGTAATGTTCCCACTGTGTTTAATGTTCTTCTGCTT	JJJJJJJJJJJJJJJJJJJJJJJIJJJJJJJHHHGHFFFFFCCC	NH:i:9	NM:i:0
HWI-1KL140:55:C20PMACXX:7:1103:13816:108166	16	1	36958029	1	51M	CAGGATCTCCTTGATAGTTCCAGAAAGTTCTCTAGCCAAAGACCGGTGTCT	JJJJJJIIJIIGJJIIJIIJIHGJJJJJJJIJJJJJJJGHHFHFFFFF@B@	NH:i:8	NM:i:0
HWI-1KL140:55:C20PMACXX:7:1103:12307:108700	16	1	36958044	1	51M	AGTTCCAGAAAGTTCTCTAGCCAAAGACCGGTGTCTCATCTGCCGGGCAAT	JIHEJJJJJJJJJJIJJJJIJJJJJIHJJJJJJJJJJIHHHGHFFFFFCCC	NH:i:6	NM:i:0
HWI-1KL140:55:C20PMACXX:7:1103:17878:108892	16	1	66849268	1	51M	ATGTTGACAATCTCATCAAAAGTAATGTTCCCACTGTGTTTAATGTTCTTC	JJJJJIJJJJJIJIJIJJJJJJIJJJJJJJJIIJIJJJHGHHHFFFFFCCC	NH:i:7	NM:i:0
HWI-1KL140:55:C20PMACXX:7:1103:7541:110476	16	1	66849268	1	51M	ATGTTGACAATCTCATCAAAAGTAATGTTCCCACTGTGTTTAATGTTCTTC	IJJJJJJJJJJJIJJIIJJJJJJJJJJJIJIHCJJJJJHHHHHFFFFFB@B	NH:i:7	NM:i:0
HWI-1KL140:55:C20PMACXX:7:1103:14314:113687	16	1	66849552	1	51M	GCACCTCAGGTACACGACTTTGACCTCGTTGGGGTCGAACTTGGGCGGCAT	EECIHECCJIHEJIIHDGJIHDBJJJJJJJJJJJJIIIHHHHHFFFFFCB@	NH:i:5	NM:i:1
HWI-1KL140:55:C20PMACXX:7:1103:15186:116821	16	1	66849268	1	51M	ATGTTGACAATCTCATCAAAAGTAATGTTCCCACTGTGTTTAATGTTCTTC	JJJJJIJJJJJJJJJIJJJJJJIJJJJJJJJIJJJJJJHHHHHFFFFFCCC	NH:i:7	NM:i:0
HWI-1KL140:55:C20PMACXX:7:1103:14712:117792	0	2	32962465	40	51M	GAGCCATTGTGGGCAGGCTCCTGTGGGACGGTGAGGAGGGCTGGCGGTGAG	@CCFFFFFHFHHHJJJJJJJJIIHGIJGIJJ@GDFH?FHIIGHIIHF=ACD	NH:i:1	NM:i:0
HWI-1KL140:55:C20PMACXX:7:1103:20974:118431	16	1	36958048	1	51M	CCAGAAAGTTCTCTAGCCAAAGACCGGTGTCTCATCTGCCGGGCAATGTTG	IJIJJJJIGJJJJJIIIHIJIHHJJJJJJJJJIIIJJJHHHHHFFFFFCCC	NH:i:6	NM:i:0
HWI-1KL140:55:C20PMACXX:7:1103:11534:118627	0	2	32963243	40	51M	TAAAATCGTGTTAGGGCTGCTGGTGAGGACTTGCTTGTGCCCCAGCCACCC	@CCFFFFFHHHHHJJJJJJJJJJGIHHJIJJJIIJJGEHEIJJEDGIIJIJ	NH:i:1	NM:i:0
HWI-1KL140:55:C20PMACXX:7:1103:15636:118507	0	1	66849561	1	46M	GTACACGACTTTGACCTCGTTGGGGTCGAACTTGGGCGGCATGGTG	HGCGFGIGJJIGGDJGIIJJJIIJJJJIGCIJJHHHHHFFFFFCCC	NH:i:5	NM:i:1
HWI-1KL140:55:C20PMACXX:7:1103:4909:119490	16	1	66849269	1	51M	TGTTGACAATCTCATCAAAAGTAATGTTCCCACTGTGTTTAATGTTCTTCT	IJJJJJJJJJIJJJHJJJJJJJJJJJJJJJIIJJJJJJHHHHGFFFFFCCC	NH:i:7	NM:i:0
HWI-1KL140:55:C20PMACXX:7:1103:16890:123130	16	1	66849269	1	51M	TGTTGACAATCTCATCAAAAGTAATGTTCCCACTGTGTTTAATGTTCTTCT	JJIJJJJJJJJJJJIIJJJJJJJJJJJJJHEFJJJJJJHHHHHFFFFFCCC	NH:i:7	NM:i:0
HWI-1KL140:55:C20PMACXX:7:1103:4265:124432	16	1	66849269	1	51M	TGTTGACAATCTCATCAAAAGTAATGTTCCCACTGTGTTTAATGTTCTTCT	JJJJJJJJJJJJJJIJJJJJJJJJJJJJJJIIJJJJJJHHHHHFFFFFCCC	NH:i:7	NM:i:0
HWI-1KL140:55:C20PMACXX:7:1103:11607:127089	16	1	66849269	1	51M	TGTTGACAATCTCATCAAAAGTAATGTTCCCACTGTGTTTAATGTTCTTCT	JJJJJJJJJJJJIIHJJIJJJJJJJJJJJIHHJJJJJJHHHHHFFFFFBC@	NH:i:7	NM:i:0
HWI-1KL140:55:C20PMACXX:7:1103:17931:127458	16	1	36958029	1	51M	CAGGATCTCCTTGATAGTTCCAGAAAGTTCTCTAGCCAAAGACCGGTGTCT	JJJJJJJIJIJJJJJJJJJJJJJJJJJJJJJJJJJJJJHHHFHFFFFFB@@	NH:i:8	NM:i:0
HWI-1KL140:55:C20PMACXX:7:1103:4736:130255	0	2	32961828	1	12M209N39M	AGGTCAAAGTCGTGTACCTGAGGTGCACCGGAGGCGAGGTCGGCGCCACAT	@@CDDFFFHFHHHGJGIJJGIJJFGIJJIJJHIICGGII;@EEDDDDBDDD	NH:i:4	NM:i:0
HWI-1KL140:55:C20PMACXX:7:1103:8292:130839	0	2	32961833	1	7M209N44M	AAAGTCGTGTACCTGAGGTGCACCGGAGGCGAGGTCGGCGCCACATCCGCC	@CCFDFFFHHHHHJJIJJFGGJJJIIIIIJJIJJFHHIEFCDDDDDDDDDD	NH:i:4	NM:i:0
HWI-1KL140:55:C20PMACXX:7:1103:6359:131648	16	1	66849270	1	51M	GTTGACAATCTCATCAAAAGTAATGTTCCCACTGTGTTTAATGTTCTTCTG	JJJJJJJJJJJJJIIJJJJJJJJJJJJJIIHJJJJJJJHHHHHFFFFFCCB	NH:i:7	NM:i:0
HWI-1KL140:55:C20PMACXX:7:1103:11252:132202	16	1	36958031	0	51M	GGATCTCCTTGATAGTTCCAAAAAGTTCTCTAGCCAAAGACCGGTGTCTCA	JJJIJIJJJJIJJJJIHJJJJIJJJJJJIJJJIGJJJHFCHHHFFFFFCCC	NH:i:10	NM:i:1
HWI-1KL140:55:C20PMACXX:7:1103:19420:132452	16	1	36958019	1	51M	GTGCAGTACCCAGGATCTCCTTGATAGTTCCAGAAAGTTCTCTAGCCAAAG	???F???9EBC?<@C3;E@FA?A?ACAECIIH@BFCAA??ABDDDBB?@@@	NH:i:6	NM:i:0
HWI-1KL140:55:C20PMACXX:7:1103:1322:133934	16	1	66849268	1	51M	ATGTTGACAATCTCATCAAAAGTAATGTTCCCACTGTGTTTAATGTTCTTC	JIIJIJHJJIHJJIJIJJJJJJJJJJJIIIIICJJJJJHHHHHFFFFFCCC	NH:i:7	NM:i:0
HWI-1KL140:55:C20PMACXX:7:1103:8054:140341	16	1	36958042	1	43M	ATAGTTCCAGAAAGTTCTCTAGCCAAAGACCGGTGTCTCATCT	JJJIJHJJJIJJJJJIIJJJIJJJJJJIHJHHHGHFFFFFBC@	NH:i:9	NM:i:0
HWI-1KL140:55:C20PMACXX:7:1103:18909:140609	0	2	32963333	40	51M	AGTGGTGAGCTGACAGTGAGCCCCAGCTTTTAGGAAACAGGGCTGTCCTAC	BCBFFEFFHHHHHJJJHIIJJJJJJJJJJJJIJJJJJJJJJJIJJHIIJJJ	NH:i:1	NM:i:0
HWI-1KL140:55:C20PMACXX:7:1103:15612:142698	0	2	32963059	40	51M	GAAGAACAGTGAGTCGGCCCCACTCCCTGGGTTTCCGCTGCAGTGTGCTAC	CCCFFFFFHHHHHGGIJJJJJIJJJJJJJJJGIJIJIIJJJGIIJHIJJJJ	NH:i:1	NM:i:0
HWI-1KL140:55:C20PMACXX:7:1103:16619:148380	16	1	36958029	1	51M	CAGGATCTCCTTGATAGTTCCAGAAAGTTCTCTAGCCAAAGACCGGTGTCT	JJJJJJJJJIJIIGGIJIIJJJJJJJJJJIIJJJJJJIHHHDHFFFFFCCB	NH:i:8	NM:i:0
HWI-1KL140:55:C20PMACXX:7:1103:12102:149179	16	1	36958025	1	51M	TACCCAGGATCTCCTTGATAGTTCCAGAAAGTTCTCTAGCCAAAGACCGGT	?BIIIGGGEIIHBHDCIIIIIIGEHEGGHFFEGGDGGIHHFFHDA=DB@@@	NH:i:8	NM:i:0
HWI-1KL140:55:C20PMACXX:7:1103:7842:151630	0	2	32961828	1	12M209N39M	AGGTCAAAGTCGTGTACCTGAGGTGCACCGGAGGCGAGGTCGGCGCCACAT	BCCDFFFFHFHHHJIJJJJJJJJEHIJJJJJGIJIJGIJAHIHFDCDDDDD	NH:i:4	NM:i:0
HWI-1KL140:55:C20PMACXX:7:1103:7145:152064	0	2	32963463	40	44M	AAGCTGTAAAAGGCCCTGTACTTGCTTTCTGCAGTTAAACACAG	FHHHHHJJJJJJJJJJJJJJJJJJIIJJJIJJJIHIJJJJJJJJ	NH:i:1	NM:i:0
HWI-1KL140:55:C20PMACXX:7:1103:2705:155082	16	1	66849269	1	51M	TGTTGACAATCTCATCAAAAGTAATGTTCCCACTGTGTTTAATGTTCTTCT	JJJJJJJJJIJJJJIJJJJJJJJJJJJJJJIIJJJJJJHHHHHFFFFFCCC	NH:i:7	NM:i:0
HWI-1KL140:55:C20PMACXX:7:1103:12063:155356	16	1	36958027	1	51M	CCCAGGATCTCCTTGATAGTTCCAGAAAGTTCTCTAGCCAAAGACCGGTGT	JIJJJJIIHGIGIJJIIJJJJJJJJJIIHFDCGGJJJIHHHGHFFFFF@C@	NH:i:8	NM:i:0
HWI-1KL140:55:C20PMACXX:7:1103:18055:155877	16	1	66849269	1	51M	TGTTGACAATCTCATCAAAAGTAATGTTCCCACTGTGTTTAATGTTCTTCT	JJIJJJJJJJJJIJJIJJJJJJJJIJJJJJJJJJJJJJHHHHHFFFFFBCC	NH:i:7	NM:i:0
HWI-1KL140:55:C20PMACXX:7:1103:12496:159134	16	1	66849266	1	51M	CAATGTTGACAATCTCATCAAAAGTAATGTTCCCACTGTGTTTAATGTTCT	JJJJJJJJIIJJIJJJJHIJJJJJJJJJJJIJIJJJJJHHHHHFFFFFCCC	NH:i:8	NM:i:0
HWI-1KL140:55:C20PMACXX:7:1103:11382:159409	0	2	32962119	40	51M	TCTGGTAAGTCGTCGCTCCCGAGCCGTAGACCTCTAACGTGCATGCTGTTT	BCCFFFFFHFHHHJJJJJJJJJJJJJIJJIIJJHJJJJIFHGGIJJIIIJJ	NH:i:1	NM:i:0
HWI-1KL140:55:C20PMACXX:7:1103:12753:161887	0	2	32962236	40	51M	GATGTGGGTGCTGGGACTTGGGACGCAAAGGAAAACTGAGATAACACGTGC	@B@FDDFFFHHHHJJGIIJIJJIJJJIJJJJJJJJJJJJJIJJJJJJJIII	NH:i:1	NM:i:0
HWI-1KL140:55:C20PMACXX:7:1103:12082:164475	16	1	36958019	1	51M	GTGCAGTACCCAGGATCTCCTTGATAGTTCCAGAAAGTTCTCTAGCCAAAG	JJIJJJIGJJJJJJJIJIIJIIJJJJJJJJJJJJJJJIFHHHHFFFFFCCC	NH:i:6	NM:i:0
HWI-1KL140:55:C20PMACXX:7:1103:9804:169191	16	1	36958029	1	51M	CAGGATCTCCTTGATAGTTCCAGAAAGTTCTCTAGCCAAAGACCGGTGTCT	HGJIIEFB@IHGIGD?@IHGG@CIEF>F>HHGIGJJIHDDDFDDDDBD==?	NH:i:8	NM:i:0
HWI-1KL140:55:C20PMACXX:7:1103:9874:170816	16	1	36958047	1	51M	TCCAGAAAGTTCTCTAGCCAAAGACCGGTGTCTCATCTGCCGGGCAATGTT	JJJJJJJJIJJJJJIJJIJJJJIHJJJJJIIJIJJJJJHHHHHFFFFFCCC	NH:i:6	NM:i:0
HWI-1KL140:55:C20PMACXX:7:1103:9630:171992	0	2	32962108	1	15M451N26M	GGTCCTCTGGGTCTGTCTCCGAAGAAAGTTGGCGATGACAT	HHHIJJIJJJJJIJJJJJJJJIJIHIJJHIJIIJJJJJJJJ	NH:i:4	NM:i:0
HWI-1KL140:55:C20PMACXX:7:1103:7638:173155	16	1	66849268	1	51M	ATGTTGACAATCTCATCAAAAGTAATGTTCCCACTGTGTTTAATGTTCTTC	JJJJIJIJJJJJJJIIJJJJJJJJJJJJJJJIHJJJJJHHHHHFFFFFCBB	NH:i:7	NM:i:0
HWI-1KL140:55:C20PMACXX:7:1103:10642:173307	0	2	32961820	40	51M	CCCCAACGAGGTCAAAGTCGGTGCGTGCCCTCGCCGCGCCCGGGTGCTGTC	CCCFFFFFHHHDHIJJJJJJJGIJJIJJJJJJAHIGIGHHFFDD>BDDDDD	NH:i:1	NM:i:0
HWI-1KL140:55:C20PMACXX:7:1103:15158:173879	16	1	66849269	1	51M	TGTTGACAATCTCATCAAAAGTAATGTTCCCACTGTGTTTAATGTTCTTCT	JJJJJIJJJJJJJJIJJJJIJJJJJJJIJIIHJJJJJJHHFHHFFFFFCCC	NH:i:7	NM:i:0
HWI-1KL140:55:C20PMACXX:7:1103:15561:179573	0	2	32963021	1	46M430N5M	AAAGCCCTCAAGGAGCCACCGAGAGACAGGAAGAAGCAGAAGAACATTAAA	B@BDDFFFHHHHGIIJIJJJJGHGHIIIJJGIIIIICHIJIGGIJIJJJJE	NH:i:4	NM:i:0
HWI-1KL140:55:C20PMACXX:7:1103:17447:183272	16	1	66849268	1	51M	ATGTTGACAATCTCATCAAAAGTAATGTTCCCACTGTGTTTAATGTTCTTC	HJIGIJJJJJJJIHGCIJJJJIIIJGIIGJJIHIIJJJHHHGHFFFFFCCC	NH:i:7	NM:i:0
HWI-1KL140:55:C20PMACXX:7:1103:8109:184616	0	1	36958105	1	44M	TCATCAAAAGTAATGTTCCCACTGTGTTTAATGTTCTTCTGCTT	JJJIJJJJJJJJJJJJIJIHHJJJJJJJJJJHHHHHFFFFFCCB	NH:i:9	NM:i:0
HWI-1KL140:55:C20PMACXX:7:1103:9285:186888	0	2	32962656	3	17M312N34M	AGAACAGACAGGCCCAGATCGAGGTGGTGCCTTCTGCCTCAGCCCTGATCA	@CCFFFFFHHHGHIJIIHIJJJIJ:CG?FGIJIIJIJJIHCGHJIIIIIIJ	NH:i:2	NM:i:0
HWI-1KL140:55:C20PMACXX:7:1103:16577:187752	16	1	36958018	1	51M	TGTGCAGTACCCAGGATCTCCTTGATAGTTCCAGAAAGTTCTCTAGCCAAA	JJJJJJIHGJJJJIJJJIJJJJJJJJJJJJJJJJJJIJHHHHHFFFFFCCC	NH:i:6	NM:i:0
HWI-1KL140:55:C20PMACXX:7:1103:6799:190341	16	1	36958109	1	51M	CAAAAGTAATGTTCCCACTGTGTTTAATGTTCTTCTGCTTCTTCCTGTCTC	IJJJJJJJJIJIHIHHFIJJJJJJJHHIJJJJJIJJJJHHHHHFFFFFC@C	NH:i:9	NM:i:0
HWI-1KL140:55:C20PMACXX:7:1103:6052:191494	0	2	32962108	1	15M451N27M	GGTCCTCTGGGTCTGTCTCCGAAGAAAGTTGGCGATGACATT	HHHHHIJIGJJFHIIIJJJGIDGHEGIIFHIGIJGIJJIJJI	NH:i:4	NM:i:0
HWI-1KL140:55:C20PMACXX:7:1103:13295:192134	16	1	66849269	1	51M	TGTTGACAATCTCATCAAAAGTAATGTTCCCACTGTGTTTAATGTTCTTCT	JJJJJJJJJJJJJJIJJJJJJJJJJIIHJJIIJJJJJJHHHHHFFFFFCCC	NH:i:7	NM:i:0
HWI-1KL140:55:C20PMACXX:7:1103:15541:192778	16	10	29698749	3	51M	TGGTTATCAGATAGTCTTTTATTGGAATATTTTCTTGTTGCTTCTTAACTA	JJJJJJJJJJJJJJJJJJJJIJJIJIJJIJJJJIJGJJHHHHHFFFFFCCC	NH:i:2	NM:i:0
HWI-1KL140:55:C20PMACXX:7:1103:15960:192948	16	1	66849269	1	51M	TGTTGACAATCTCATCAAAAGTAATGTTCCCACTGTGTTTAATGTTCTTCT	HDIIHDGHGGGHGHIIIIIIIIIIIIHCIIHHIIIIIHFHHFDDDDDD;@@	NH:i:7	NM:i:0
HWI-1KL140:55:C20PMACXX:7:1103:18678:193549	0	1	66849561	1	46M	GTACACGACTTTGACCTCGTTGGGGTCGAACTTGGGCGGCATGGTG	JJIHFGHCJJHHGBIHFJJIIJJJJJJJIHJJJHHHHHFFFFFCCC	NH:i:5	NM:i:1
HWI-1KL140:55:C20PMACXX:7:1103:11924:198120	0	1	36958105	1	44M	TCATCAAAAGTAATGTTCCCACTGTGTTTAATGTTCTTCTGCTT	JIHDHJIHGGGHGDIGHJHGHJJJJJJJJJJHGGHHFFFFFCCC	NH:i:9	NM:i:0
HWI-1KL140:55:C20PMACXX:7:1103:10692:198285	16	1	66849269	1	51M	TGTTGACAATCTCATCAAAAGTAATGTTCCCACTGTGTTTAATGTTCTTCT	IJJJJJJJJJJJJJIJJJJJJJJJJJIIJIHIJJJJJJHHHHHFFFFFCCC	NH:i:7	NM:i:0
HWI-1KL140:55:C20PMACXX:7:1103:11602:198408	0	1	36958020	1	47M	TGCAGTACCCAGGATCTCCTTGATAGTTCCAGAAAGTTCTCTAGCCA	JJIJJJIIJJJJJJJJJJJJJJJJJJJJJJJJJJIJJJHHHHHFFFF	NH:i:7	NM:i:0
HWI-1KL140:55:C20PMACXX:7:1103:14248:198752	16	1	36958029	1	51M	CAGGATCTCCTTGATAGTTCCAGAAAGTTCTCTAGCCAAAGACCGGTGTCT	IIFGIGIGJJJJJJJIJIJJIIGJIJJJIIIIJJIIJIHFFCFFFFFFCC@	NH:i:8	NM:i:0
HWI-1KL140:55:C20PMACXX:7:1103:19470:198967	16	1	66849269	1	51M	TGTTGACAATCTCATCAAAAGTAATGTTCCCACTGTGTTTAATGTTCTTCT	IJJJJJJJJIJJJJGJJJJJJJJJIJIIJIHHJIJJJIHHHFGFFFFFCCC	NH:i:7	NM:i:0
HWI-1KL140:55:C20PMACXX:7:1104:18360:2917	16	1	36958107	1	51M	ATCAAAAGTAATGTTCCCACTGTGTTTAAAGTTCTTCTGCTTCTTCCTGTC	HHIIIJJJJIIGJJIIIHGJIJJJJJJJJJJJIJJJJJHHHFGFFFFD@BB	NH:i:9	NM:i:1
HWI-1KL140:55:C20PMACXX:7:1104:21250:3946	16	1	66849268	1	51M	ATGTTGACAATCTCATCAAAAGTAATGTTCCCACTGTGTTTAATGTTCTTC	JIIGGGFIJJIJJIG=GGIJJIIIIIJIIIHHAGGJJIFHHHHFFFFF@@@	NH:i:7	NM:i:0
HWI-1KL140:55:C20PMACXX:7:1104:3086:5346	16	1	66849268	1	51M	ATGTTGACAATCTCATCAAAAGTAATGTTCCCACTGTGTTTAATGTTCTTC	JJJJJJJJJJJJJJJJJJJJJIJJJJJJIJJJIJJJJJHHGHHFFFFFBBB	NH:i:7	NM:i:0
HWI-1KL140:55:C20PMACXX:7:1104:9615:5779	0	2	32963021	1	46M430N5M	AAAGCCCTCAAGGAGCCACCGAGAGACAGGAAGAAGCAGAAGAACATTAAA	@@@DDDDDHHHGFFHGHHIJIAG6CDHHFGGB;DDH;FB?FGB==BFHGIG	NH:i:4	NM:i:0
HWI-1KL140:55:C20PMACXX:7:1104:5882:6137	0	1	36958105	1	44M	TCATCAAAAGTAATGTTCCCACTGTGTTTAATGTTCTTCTGCTT	JJJJJJJJJJJJJIIIIJIHFJJJJJJJJJJHHHHHFFFFFCCC	NH:i:9	NM:i:0
HWI-1KL140:55:C20PMACXX:7:1104:14443:12289	0	1	66849265	1	47M	GCAATGTTGACAATCTCATCAAAAGTAATGTTCCCACTGTGTTTAAT	HHHIIJJJIHCIIGGGGEEHIJHHGHJJIIJIGIHGJIHHGHHFFFF	NH:i:8	NM:i:0
HWI-1KL140:55:C20PMACXX:7:1104:2219:12837	0	2	32963021	1	46M430N5M	AAAGCCCTCAAGGAGCCACCGAGAGACAGGAAGAAGCAGAAGAACATTAAA	BCCFFFFFHHHHHJJJJJJJJJJIJJJJJJJJJJIJGIIIIIIIJJJJJJJ	NH:i:4	NM:i:0
HWI-1KL140:55:C20PMACXX:7:1104:18924:13122	16	1	36958104	1	51M	CTCATCAAAAGTAATGTTCCCACTGTGTTTAATGTTCTTCTGCTTCTTCCT	JJJIIJJJJJJIIJJJJIJIIJJJJJJJIJJJJJJJJJHHHHHFFFDDCB@	NH:i:9	NM:i:0
HWI-1KL140:55:C20PMACXX:7:1104:9268:13401	16	1	66849269	1	51M	TGTTGACAATCTCATCAAAAGTAATGTTCCCACTGTGTTTAATGTTCTTCT	JJJJIHJIJJJIJIGHJJJJJJJJJJJJJJJIJJJJIJHHHHHFFFFFCCC	NH:i:7	NM:i:0
HWI-1KL140:55:C20PMACXX:7:1104:1263:14274	16	1	36958013	1	51M	CAGACTGTGCAGTACCCAGGATCTCCTTGATAGTTCCAGAAAGTTCTCTAG	IGHHIJIHCHFHFBFJJJIIIIIIIIJIHGGHJJIIJIHFHHHFFFFFCC@	NH:i:8	NM:i:0
HWI-1KL140:55:C20PMACXX:7:1104:9083:14501	16	1	66849266	1	51M	CAATGTTGACAATCTCATCAAAAGTAATGTTCCCACTGTGTTTAATGTTCT	IJJJJJJJIIJJIJJJJIJJJJJJJJIIJIHJIHHJJJHHHHHFFFFFCCC	NH:i:8	NM:i:0
HWI-1KL140:55:C20PMACXX:7:1104:15594:17629	16	1	66849269	1	51M	TGTTGACAATCTCATCAAAAGTAATGTTCCCACTGTGTTTAATGTTCTTCT	JJJJIHIJJJJJJIJIJJJJJJJJJJJJJJJIJJJJJJHHHHHFFFFFBCC	NH:i:7	NM:i:0
HWI-1KL140:55:C20PMACXX:7:1104:12819:20894	16	2	32963238	40	44M	ATCCCTAAAATCGTGTTAGGGCTGCTGGTGAGGACTTGCTTGTG	C@CFFFFFHGHHHFGFHJIJJJJIJFII?GGIJIIHJJIJJIGD	NH:i:1	NM:i:0
HWI-1KL140:55:C20PMACXX:7:1104:15748:22625	16	1	36958017	1	51M	CTGTGCAGTACCCAGGATCTCCTTGATAGTTCCAGAAAGTTCTCTAGCCAA	JJJJIGGGFBHDB>HDBFIHHGCCIIGHGGH@HGGGGHHHFDFDFFDDC@@	NH:i:6	NM:i:0
HWI-1KL140:55:C20PMACXX:7:1104:7791:26208	16	1	36958103	1	51M	TCTCATCAAAAGTAATGTTCCCACTGTGTTTAATGTTCTTCTGCTTCTTCC	JJJJJJJJJJJJJJJJIJIIHGFIIJJJJJJIIJJJJJHHHHHFFFFFCCB	NH:i:9	NM:i:0
HWI-1KL140:55:C20PMACXX:7:1104:15034:27874	0	1	66849561	1	46M	GTACACGACTTTGACCTCGTTGGGGTCGAACTTGGGCGGCATGGTG	JIHJIJIHJJIHFDJJJJJJJIJJIJIIHHJIJHHHHHFFFFFCCC	NH:i:5	NM:i:1
HWI-1KL140:55:C20PMACXX:7:1104:12236:29319	16	1	36958039	1	51M	TTGATAGTTCCAGAAAGTTCTCTAGCCAAAGACCGGTGTCTCATCTGCCGG	GIIJIHGHDJIGGIIHGGJJIJJJJJJJJIHGJJIJJIHHGHHFFFFFC@@	NH:i:7	NM:i:0
HWI-1KL140:55:C20PMACXX:7:1104:20736:31140	16	1	66849552	1	51M	GCACCTCAGGTACACGACTTTGACCTCGTTGGGGTCGAACTTGGGCGGCAT	FEDJJIGHJIIHIHIHGJJIJHGJJIIJJJJJJJIIJIHHHHHFFFFFCCC	NH:i:5	NM:i:1
HWI-1KL140:55:C20PMACXX:7:1104:13246:33394	16	1	66849268	1	51M	ATGTTGACAATCTCATCAAAAGTAATGTTCCCACTGTGTTTAATGTTCTTC	JJJIIJHIJJIJJJJIJJJJJJJJJIJJIJJJIJJJJJHHHHHFFFFFBB@	NH:i:7	NM:i:0
HWI-1KL140:55:C20PMACXX:7:1104:2019:37258	0	1	66849561	1	46M	GTACACGACTTTGACCTCGTTGGGGTCGAACTTGGGCGGCATGGTG	GGAF@@BBIHEIIGIGGFIIIHGFHDGHFCIIIDHFHFDDDAF@@@	NH:i:5	NM:i:1
HWI-1KL140:55:C20PMACXX:7:1104:10657:42546	16	1	36957914	0	51M	ATTTTCTTGTTGCTTCTTAACTAGCTGGGCACTCCACTGCACCACTGTTGA	JJIFJIIJJJJJIGHJJIGFIHIJJJIJHHEGHFEAJIFFHHHEFFFFB@B	NH:i:13	NM:i:0
HWI-1KL140:55:C20PMACXX:7:1104:9660:44172	16	1	36958031	1	51M	GGATCTCCTTGATAGTTCCAGAAAGTTCTCTAGCCAAAGACCGGTGTCTCA	JJJJJJIIJJJJJJJJJJIJJJJJJJJJJJJJJJJJJIHFHHHFFFFFCCC	NH:i:8	NM:i:0
HWI-1KL140:55:C20PMACXX:7:1104:8216:45869	16	1	66849552	1	51M	GCACCTCAGGTACACGACTTTGACCTCGTTGGGGTCGAACTTGGGCGGCAT	FHHJIJHGJJJIIJJIHIJIHD?JIIIJJJIIJJJIIJFHHHHFFFFFB@@	NH:i:5	NM:i:1
HWI-1KL140:55:C20PMACXX:7:1104:10487:48121	0	2	32962656	3	17M312N34M	AGAACAGACAGGCCCAGATCGAGGTGGTGCCTTCTGCCTCAGCCCTGATCA	BC@FFFFFHHHHHJJIJIJIJJJJFHIDHIJIJJJIJJIIJJJJJJJIIJJ	NH:i:2	NM:i:0
HWI-1KL140:55:C20PMACXX:7:1104:17008:48913	16	1	66849269	1	51M	TGTTGACAATCTCATCAAAAGTAATGTTCCCACTGTGTTTAATGTTCTTCT	JJJJJIJJJIJJJJIIJJJJIIIJJJJJJJIIJJJJJJHHHHHFFFFFCCC	NH:i:7	NM:i:0
HWI-1KL140:55:C20PMACXX:7:1104:5662:49074	16	1	66849269	1	51M	TGTTGACAATCTCATCAAAAGTAATGTTCCCACTGTGTTTAATGTTCTTCT	JJJIJIJJJJJJJIJJJJJJJJJJJJJJJIHFJJJJJJHHHHHFFFFFCCC	NH:i:7	NM:i:0
HWI-1KL140:55:C20PMACXX:7:1104:6115:49101	0	1	66849265	1	47M	GCAATGTTGACAATCTCATCAAAAGTAATGTTCCCACTGTGTTTAAT	JJJJJJJJJJJJJIJIJIGJJJJJJJJJJJJIJIHGJJHHHHGFFFD	NH:i:8	NM:i:0
HWI-1KL140:55:C20PMACXX:7:1104:3698:50975	16	1	36958048	1	51M	CCAGAAAGTTCTCTAGCCAAAGACCGGTGTCTCATCTGCCGGGCAATGTTG	GEIIIHHCGBHF;CHC@EGIGHFAIGHGGIG>HA=BGEAHHDHFDADF@@@	NH:i:6	NM:i:0
HWI-1KL140:55:C20PMACXX:7:1104:14639:50925	16	1	66849268	1	51M	ATGTTGACAATCTCATCAAAAGTAATGTTCCCACTGTGTTTAATGTTCTTC	JJJJJIGIGEIJIIGEIJJJJJJJIIJJIJIIHJJJJJHHHHHFFFFFC@@	NH:i:7	NM:i:0
HWI-1KL140:55:C20PMACXX:7:1104:13048:53291	16	1	66849269	1	51M	TGTTGACAATCTCATCAAAAGTAATGTTCCCACTGTGTTTAATGTTCTTCT	JJJJJHIHJJJJJIGHJJHJGIIJJJJJJIIHJJJJJJHHHHHFFFFFCCC	NH:i:7	NM:i:0
HWI-1KL140:55:C20PMACXX:7:1104:16965:53549	16	2	32963551	40	47M	TGAGACACCGGTCTTTGGCTAGAGAACTTTCTGGTAAGAGCACGCTA	CCCFFFFFHHHFHJJJJJJJJJJJJJJJJJIJJJBGHGHHJJJJIJJ	NH:i:1	NM:i:0
HWI-1KL140:55:C20PMACXX:7:1104:7374:54255	16	1	66849553	1	51M	CACCTCAGGTACACGACTTTGACCTCGTTGGGGTCGAACTTGGGCGGCATG	EAJIHHGIJIGJIIIHHJJIFDJJJJJJIJJJJJJIIIHHHHHFFFFFCCB	NH:i:5	NM:i:1
HWI-1KL140:55:C20PMACXX:7:1104:18165:56071	0	1	66849561	1	46M	GTACACGACTTTGACCTCGTTGGGGTCGAACTTGGGCGGCATGGTG	JIIIIJIHHJIIIHJIHJHGIIJJJJJIJIJJJGHHHHFFFFFCCC	NH:i:5	NM:i:1
HWI-1KL140:55:C20PMACXX:7:1104:9526:58809	16	1	66849269	1	51M	TGTTGACAATCTCATCAAAAGTAATGTTCCCACTGTGTTTAATGTTCTTCT	IJIGJIJJJJJJJJIJJJJJJJJJJJJJJJJJJJJJJJHHHHHFFFFFBCB	NH:i:7	NM:i:0
HWI-1KL140:55:C20PMACXX:7:1104:18252:59684	16	1	66849268	1	51M	ATGTTGACAATCTCATCAAAAGTAATGTTCCCACTGTGTTTAATGTTCTTC	JJJJJJJJJJIJJJIJJJJJJJJJJJJJIJJJIJJJJJHHHHHFFFFFCCC	NH:i:7	NM:i:0
HWI-1KL140:55:C20PMACXX:7:1104:17032:62893	16	1	66849269	1	51M	TGTTGACAATCTCATCAAAAGTAATGTTCCCACTGTGTTTAATGTTCTTCT	IJJJJJJJJIJJIIIJJJJIJJJJJJIGJJIHJJJJJJHHHHHFFFFFCCC	NH:i:7	NM:i:0
HWI-1KL140:55:C20PMACXX:7:1104:20100:63115	16	1	66849543	1	51M	GCCTCCGGTGCACCTCAGGTACACGACTTTGACCTCGTTGGGGTCGAACTT	FHJJJJJJIHGBJGJHGJIJGHFJIHIIJIHFJJJJJIHHHHHFFEDD@B@	NH:i:5	NM:i:1
HWI-1KL140:55:C20PMACXX:7:1104:15298:66667	0	2	32963058	40	51M	AGAAGAACAGTGAGTCGGCCCCACTCCCTGGGTTTCCGCTGCAGTGTGCTA	CCCFFFFFHHHHHJHIJJGJJJJJJJJIJJJJHIJJJIJJJJIJIJFFGIJ	NH:i:1	NM:i:0
HWI-1KL140:55:C20PMACXX:7:1104:13252:72374	16	1	66849268	1	51M	ATGTTGACAATCTCATCAAAAGTAATGTTCCCACTGTGTTTAATGTTCTTC	JJJJIIIJJJJJJIIHJJJJJJJJJJJJIJIHHJJJJJHHHHHFFFFFCCC	NH:i:7	NM:i:0
HWI-1KL140:55:C20PMACXX:7:1104:3728:75460	16	1	66849266	1	51M	CAATGTTGACAATCTCATCAAAAGTAATGTTCCCACTGTGTTTAATGTTCT	JJJIJIJJJJJJIJJJJIJJJJJJJJJJJJJJJJIJJJHHHHHFFFFFCCC	NH:i:8	NM:i:0
HWI-1KL140:55:C20PMACXX:7:1104:15988:75390	0	1	66849561	1	46M	GTACACGACTTTGACCTCGTTGGGGTCGAACTTGGGCGGCATGGTG	HCF@FF@FGGHGF?IIHIHHBGFEIIHFGCIJIHHHHHDDFFF@@@	NH:i:5	NM:i:1
HWI-1KL140:55:C20PMACXX:7:1104:5843:77406	16	1	66849264	1	51M	GGCAATGTTGACAATCTCATCAAAAGTAATGTTCCCACTGTGTTTAATGTT	JJJJJJJJJJJJJJJJIJIGJJJJJJIJJJJJJIJIHJHHHHHFFFFFCCC	NH:i:8	NM:i:0
HWI-1KL140:55:C20PMACXX:7:1104:10311:82371	0	2	32962670	3	3M312N44M	CAGATCGAGGTGGTGCCTTCTGCCTCAGCCCTGATCATCAAAGCCCT	@BCFFFFFGHCFHFHIJJJJJJIJJJJIJIJJIIJJIJIJJJIIGJI	NH:i:2	NM:i:0
HWI-1KL140:55:C20PMACXX:7:1104:19961:82272	16	1	66849269	1	51M	TGTTGACAATCTCATCAAAAGTAATGTTCCCACTGTGTTTAATGTTCTTCT	JJJJJJJIJJJJIIGJJJJJJJJJJJJIJIHEJJJJJJHHHHHFFFFFCCC	NH:i:7	NM:i:0
HWI-1KL140:55:C20PMACXX:7:1104:12774:83248	16	1	36958025	1	51M	TACCCAGGATCTCCTTGATAGTTCCAGAAAGTTCTCTAGCCAAAGACCGGT	HIJJJJJJJJJJJJJJJJJJJJJJJJJJJJJJJJJJJJHGHHHFFDFFCCC	NH:i:8	NM:i:0
HWI-1KL140:55:C20PMACXX:7:1104:14375:84513	16	1	66849268	1	51M	ATGTTGACAATCTCATCAAAAGTAATGTTCCCACTGTGTTTAATGTTCTTC	JJJGJJJIJIJJIJJJJJJJJIJJJJJJJJJJJJJJJJHHHHHFFFFFCCC	NH:i:7	NM:i:0
HWI-1KL140:55:C20PMACXX:7:1104:19466:87838	0	2	32961833	1	7M209N44M	AAAGTCGTGTACCTGAGGTGCACCGGAGGCGAGGTCGGCGCCACATCCGCC	@BCFFFFFHHHHHJJJIJFGHJJJJJIJJFIFHJ@FHGFFDDDDDDDDDDD	NH:i:4	NM:i:0
HWI-1KL140:55:C20PMACXX:7:1104:6412:88454	16	1	66849269	1	51M	TGTTGACAATCTCATCAAAAGTAATGTTCCCACTGTGTTTAATGTTCTTCT	IJIIIJJJIJJJJIHIJJJJJIJJJJJJJIIHJJJJJIHHHHHFFFFFCCC	NH:i:7	NM:i:0
HWI-1KL140:55:C20PMACXX:7:1104:16958:88626	16	1	66849268	1	51M	ATGTTGACAATCTCATCAAAAGTAATGTTCCCACTGTGTTTAATGTTCTTC	JIIGJJJJJJJIIIJIGJJJJIIJJJJIIJJJHJJJJJHHHHHFFFFFB@B	NH:i:7	NM:i:0
HWI-1KL140:55:C20PMACXX:7:1104:8114:91261	16	1	66849270	1	51M	GTTGACAATCTCATCAAAAGTAATGTTCCCACTGTGTTTAATGTTCTTCTG	JJJJIJJJIJJJJJJJJJJJJJJJJJIJJIIJJJJJJJHHHHHFFFFFCCC	NH:i:7	NM:i:0
HWI-1KL140:55:C20PMACXX:7:1104:21044:93005	16	1	36958029	1	51M	CAGGATCTCCTTGATAGTTCCAGAAAGTTCTCTAGCCAAAGACCGGTGTCT	HGGDGFGGIHGHIIEIIHEIHIIIIHHDGGGCHEGIEHFFD@AFDDDF@@@	NH:i:8	NM:i:0
HWI-1KL140:55:C20PMACXX:7:1104:20412:93305	16	1	66849268	1	51M	ATGTTGACAATCTCATCAAAAGTAATGTTCCCACTGTGTTTAATGTTCTTC	IIIGGJIIJIJJGIJJJJJJJJJJJIJJJJJJJJJJJJHHHHHFFFFFB@@	NH:i:7	NM:i:0
HWI-1KL140:55:C20PMACXX:7:1104:13130:96753	16	1	36958029	1	51M	CAGGATCTCCTTGATAGTTCCAGAAAGTTCTCTAGCCAAAGACCGGTGTCT	JJJJJJJJJJJJIJJJJJJJJJIJJJJJJJJJJJJJJJHGHHHFFFFF@@B	NH:i:8	NM:i:0
HWI-1KL140:55:C20PMACXX:7:1104:2769:97451	16	1	66849269	1	51M	TGTTGACAATCTCATCAAAAGTAATGTTCCCACTGTGTTTAATGTTCTTCT	JJJJJIJJJJJJJIIJJJJJJJJJJJJJJIHIJJJJJJHHHHHFFFFFCCC	NH:i:7	NM:i:0
HWI-1KL140:55:C20PMACXX:7:1104:18787:100210	0	2	32961831	1	9M209N42M	TCAAAGTCGTGTACCTGAGGTGCACCGGAGGCGAGGTCGGCGCCACATCCG	CCCFFFFFHHHHHJJJJJIJFHHIJJJJIJJJJIJJAFHHHFDDDDDDDDD	NH:i:4	NM:i:0
HWI-1KL140:55:C20PMACXX:7:1104:12097:101689	16	1	36958029	1	51M	CAGGATCTCCTTGATAGTTCCAGAAAGTTCTCTAGCCAAAGACCGGTGTCT	JJJJJIJJJJJJIJJJJJJJJJJJJJJJJJJJJJJIJJHHHHHFFFFFCCC	NH:i:8	NM:i:0
HWI-1KL140:55:C20PMACXX:7:1104:19851:102248	0	2	32962108	1	15M451N27M	GGTCCTCTGGGTCTGTCTCCGAAGAAAGTTGGCGATGACATT	HHHHJJJJJJJJJJIJJJJJJJJJJJII?DHHIHHIJIIJJI	NH:i:4	NM:i:0
HWI-1KL140:55:C20PMACXX:7:1104:12331:106571	16	1	66849269	1	48M3S	TGTTGACAATCTCATCAAAAGTAATGTTCCCACTGTGTTTAATGTTCTCCT	@HEIHHGIFBDGGFF>DGGHHCIIHFE=EHCFGGEGGIHFHDHDDDDD:@@	NH:i:8	NM:i:0
HWI-1KL140:55:C20PMACXX:7:1104:5372:107828	0	1	66849561	1	46M	GTACACGACTTTGACCTCGTTGGGGTCGAACTTGGGCGGCATGGTG	JIIIGIHGJJIIHFJIGJJJJIJJJJJJIHJJJHHHHHFFFFFCCC	NH:i:5	NM:i:1
HWI-1KL140:55:C20PMACXX:7:1104:16650:108053	0	2	32962091	1	32M451N15M	CCTTGGCCCCGAAGATCGGTCCTCTGGGTCTGTCTCCGAAGAAAGTT	FFFFHHHHHIJIJIGHJIJCFGGIIJJJDHIJGGGIIGHIJGIIG=C	NH:i:4	NM:i:0
HWI-1KL140:55:C20PMACXX:7:1104:3447:108777	16	1	66849269	1	51M	TGTTGACAATCTCATCAAAAGTAATGTTCCCACTGTGTTTAATGTTCTTCT	IJJIJJJJJJJJJJIJJJJJJJJJJJJIJIHFJJJJJJHHHHHFFFFFCCC	NH:i:7	NM:i:0
HWI-1KL140:55:C20PMACXX:7:1104:13274:109910	16	1	66849269	1	51M	TGTTGACAATCTCATCAAAAGTAATGTTCCCACTGTGTTTAATGTTCTTCT	HJIJJJJIIJJJJJIIJJJIJIJJJJJIJIHIJJJJJJHHHHHFFFFFCCC	NH:i:7	NM:i:0
HWI-1KL140:55:C20PMACXX:7:1104:4934:110140	16	1	66849264	1	51M	GGCAATGTTGACAATCTCATCAAAAGTAATGTTCCCACTGTGTTTAATGTT	JIJJJIJJJJJJJJJJJJIFJJJJJJJJJJJJHJJIHJHHHHHFFFFFCCC	NH:i:8	NM:i:0
HWI-1KL140:55:C20PMACXX:7:1104:5804:111527	16	1	36958106	1	51M	CATCAAAAGTAATGTTCCCACTGTGTTTAATGTTCTTCTGCTTCTTCCTGT	IJJJJJJIJJJJJJJJJIHBJJIJJJJJIIJJJJJIHIGGHHHFFFFFCCC	NH:i:9	NM:i:0
HWI-1KL140:55:C20PMACXX:7:1104:7962:112004	16	1	36958013	1	51M	CAGACTGTGCAGTACCCAGGATCTCCTTGATAGTTCCAGAAAGTTCTCTAG	JJIHJJJJJJJIHFJJIIJJIIJJJJJJIJHIJIJJJIHHGHGFFFFFB@@	NH:i:8	NM:i:0
HWI-1KL140:55:C20PMACXX:7:1104:6649:114618	16	1	66849267	1	51M	AATGTTGACAATCTCATCAAAAGTAATGTTCCCACTGTGTTTAATGTTCTT	JJJJJJJJJJJIJIJJHJJJJJJJJJJJJIIJIHJJJJHHHHHFFFFFCCC	NH:i:7	NM:i:0
HWI-1KL140:55:C20PMACXX:7:1104:9997:114690	16	1	66849552	1	51M	GCACCTCAGGTACACGACTTTGACCTCGTTGGGGTCGAACTTGGGCGGCAT	HHEJJIIJJIIGHHJIIJIJIHFJIIIJJJJJJJJJIGFHHHHFFFFFCCC	NH:i:5	NM:i:1
HWI-1KL140:55:C20PMACXX:7:1104:16503:115984	16	1	66849268	1	51M	ATGTTGACAATCTCATCAAAAGTAATGTTCCCACTGTGTTTAATGTTCTTC	JJJJJJIJJIIJJJIFIJJIJJIJJJJJJJJIIJJJJJHHHHHFFFFFCCC	NH:i:7	NM:i:0
HWI-1KL140:55:C20PMACXX:7:1104:13148:119410	0	2	32963553	40	51M	AGACACCGGTCTTTGGCTAGAGAACTTTCTGGTAAGAGCACGCTATTTTCC	BCCFFFFFHFHHHJJJJJIIJJJJJJJJIJJJHIIIHJJJJJJJIJJJJJJ	NH:i:1	NM:i:0
HWI-1KL140:55:C20PMACXX:7:1104:10988:126387	16	1	36958030	1	1S50M	AAGGATCTCCTTGATAGTTCCAGAAAGTTCTCTAGCCAAAGACCGGTGTCT	FJJIJIJGJIJJJJIJJJJJJJJJJJJJJJIJJJJJJJHHHFHFFFFFCCB	NH:i:8	NM:i:0
HWI-1KL140:55:C20PMACXX:7:1104:17688:126651	16	1	66849268	1	51M	ATGTTGACAATCTCATCAAAAGTAATGTTCCCACTGTGTTTAATGTTCTTC	JJJJIJJJJJJJJJIHJJJJJJIJJJJJJJIIIJJJJJHHHHHFFFFFBBB	NH:i:7	NM:i:0
HWI-1KL140:55:C20PMACXX:7:1104:1739:128047	16	1	66849286	1	51M	AAAGTAATGTTCCCACTGTGTTTAATGTTCTTCTGCTTCTTCCTGTCTCTC	JJJIJIIEJIIIIJIIJIJIJJJJJJJJIJJJJJIJJJHHHHHFFFFFCC@	NH:i:6	NM:i:1
HWI-1KL140:55:C20PMACXX:7:1104:20920:129200	16	1	36958042	1	44M	ATAGTTCCAGAAAGTTCTCTAGCCAAAGACCGGTGTCTCATCTG	IIGGJIJIJJJJIIJIIEJIGJIIJJGHFJJHHHHHFFFFFCCC	NH:i:9	NM:i:0
HWI-1KL140:55:C20PMACXX:7:1104:18386:133821	16	1	66849269	1	51M	TGTTGACAATCTCATCAAAAGTAATGTTCCCACTGTGTTTAATGTTCTTCT	JJJJJGJJJJJIIJJJJJJJJJJJJJJIJJJIJIJJJJHHHHHFFFFFBCC	NH:i:7	NM:i:0
HWI-1KL140:55:C20PMACXX:7:1104:2150:134283	0	1	66849561	1	46M	GTACACGACTTTGACCTCGTTGGGGTCGAACTTGGGCGGCATGGTG	D@C8;AGHIIIHFFHHGIIIIGHFEHDEEFIIIHH@F?DDDDB@@?	NH:i:5	NM:i:1
HWI-1KL140:55:C20PMACXX:7:1104:7932:136540	16	1	36958012	1	51M	ACAGACTGTGCAGTACCCAGGATCTCCTTGATAGTTCCAGAAAGTTCTCTA	HJJJIJJJJJJIHF?JJJJJJJJJJJJJJJJJJIIIIJHHHHHFFFFFCCC	NH:i:8	NM:i:0
HWI-1KL140:55:C20PMACXX:7:1104:5381:137064	16	1	66849267	1	51M	AATGTTGACAATCTCATCAAAAGTAATGTTCCCACTGTGTTTAATGTTCTT	JJJJJJJJJJIHJJIJIJJJJJJJJJJJJIIIHGJJJJHHHHHFFFFFCCC	NH:i:7	NM:i:0
HWI-1KL140:55:C20PMACXX:7:1104:7710:139085	0	1	66849561	1	46M	GTACACGACTTTGACCTCGTTGGGGTCGAACTTGGGCGGCATGGTG	IHGHFGHCJJJIHDIHBJIJJJJJJJJJIHFJJHHHHHFFFFFCCC	NH:i:5	NM:i:1
HWI-1KL140:55:C20PMACXX:7:1104:1404:139854	16	2	32962157	40	34M	GTGCATGCTGTTTGGCCTGTAGATGTGTTCTGTC	JHHIJJIJJJJJJJJJJJJGIJJGHFHFHIJJIJ	NH:i:1	NM:i:0
HWI-1KL140:55:C20PMACXX:7:1104:15170:141305	16	1	66849555	1	51M	CCTCAGGTACACGACTTTGACCTCGTTGGGGTCGAACTTGGGCGGCATGGT	HHIJJJJJIJJJHGGJIHF@JIHJJJJJJJJJJJJIJJHHHHHFFFFFCCC	NH:i:5	NM:i:1
HWI-1KL140:55:C20PMACXX:7:1104:11607:142013	0	2	32962664	3	9M312N42M	CAGGCCCAGATCGAGGTGGTGCCTTCTGCCTCAGCCCTGATCATCAAAGCC	CBCFFFFFHHHHHJJJEGIGHIJJJJJJJJIJJJJJJIJJJJIJJJJJIJJ	NH:i:2	NM:i:0
HWI-1KL140:55:C20PMACXX:7:1104:12368:144130	0	2	32963600	40	51M	TTCCCTGAGTGGTGGCTGCCACTTTGCTGTTGAAGGTTCAAGATTTGGATT	BB@FFFFFHADH>EGIJJJIJGIIJJIGGGHGIEIIFHIJJIG>GHIBBFH	NH:i:1	NM:i:0
HWI-1KL140:55:C20PMACXX:7:1104:19278:145832	16	1	66849269	1	51M	TGTTGACAATCTCATCAAAAGTAATGTTCCCACTGTGTTTAATGTTCTTCT	IIGGICIIHCJIGGIJIIJIJIIIHIHCJIHEJIJJJIHHFHFFFFDFCCC	NH:i:7	NM:i:0
HWI-1KL140:55:C20PMACXX:7:1104:3370:147038	16	1	66849269	1	51M	TGTTGACAATCTCATCAAAAGTAATGTTCCCACTGTGTTTAATGTTCTTCT	JJJJJIJJJIJJJJJJJJJJJJJJJJJJJJJJJIJJJJHHHHHFFFFFCCC	NH:i:7	NM:i:0
HWI-1KL140:55:C20PMACXX:7:1104:9650:147200	16	1	66849263	1	51M	GGGCAATGTTGACAATCTCATCAAAAGTAATGTTCCCACTGTGTTTAATGT	HGIFJIJJIGIIIHIHIIJIIIJJJJJJJIHJJIIIGGHHHGGFFFDD?@B	NH:i:8	NM:i:0
HWI-1KL140:55:C20PMACXX:7:1104:7495:148133	16	1	66849269	1	51M	TGTTGACAATCTCATCAAAAGTAATGTTCCCACTGTGTTTAATGTTCTTCT	JJJJJJJJJJJJJJIJJJJJJIJJJJJJJJHHJJJJJJHHHHHFFFFFCCC	NH:i:7	NM:i:0
HWI-1KL140:55:C20PMACXX:7:1104:11706:149408	16	1	36958101	1	51M	AATCTCATCAAAAGTAATGTTCCCACTGTGTTTAATGTTCTTCTGCTTCTT	JJJJJJJIJJJJJJJJJJJJIJJIHIJJJJJJJIJJJJHHHHHFFFFFC@B	NH:i:9	NM:i:0
HWI-1KL140:55:C20PMACXX:7:1104:11714:150652	16	1	36958039	1	51M	TTGATAGTTCCAGAAAGTTCTCTAGCCAAAGACCGGTGTCTCATCTGCCGG	JJJJJJJIHIIJJJJJJJJJJJIJJJJJJIHEJJJJJJHHHHHFFFFFCCC	NH:i:7	NM:i:0
HWI-1KL140:55:C20PMACXX:7:1104:2119:152281	16	1	66849286	1	51M	AAAGTAATGTTCCCACTGTGTTTAATGTTCTTCTGCTTCTTCCTGTCTCTC	IJJJJJJIIGFJIIHJJJJJJJJIJJJJHJJIJJJJJJHHHGHFFFFFC@B	NH:i:6	NM:i:1
HWI-1KL140:55:C20PMACXX:7:1104:6600:152850	16	1	66849269	1	51M	TGTTGACAATCTCATCAAAAGTAATGTTCCCACTGTGTTTAATGTTCTTCT	JJJJJJJJJGJJJIDJJJJJJJIHGHIGHGHHJJJIJJHHHHGFFFFFCCC	NH:i:7	NM:i:0
HWI-1KL140:55:C20PMACXX:7:1104:21353:153995	16	1	36958013	1	51M	CAGACTGTGCAGTACCCAGGATCTCCTTGATAGTTCCAGAAAGTTCTCTAG	JJJJJIJJJJJJJIJJJIJHIIJJJJJIJJJJJJJJJJHHHHHFFFFFCCC	NH:i:8	NM:i:0
HWI-1KL140:55:C20PMACXX:7:1104:18845:158505	16	1	66849264	1	51M	GGCAATGTTGACAATCTCATCAAAAGTAATGTTCCCACTGTGTTTAATGTT	JJJJJJJJJJJJJJJJIJIGJJJJIJJJJJJJJJJIHJHHHHHFFFFFCCC	NH:i:8	NM:i:0
HWI-1KL140:55:C20PMACXX:7:1104:2202:160707	0	2	32961831	1	9M209N42M	TCAAAGTCGTGTACCTGAGGTGCACCGGAGGCGAGGTCGGCGCCACATCCG	B@CFFFEFGHHHHJJJJJJJAFHGIJJJGHJHIGGI8CHHBDCBBDDDDDB	NH:i:4	NM:i:0
HWI-1KL140:55:C20PMACXX:7:1104:12040:161131	16	1	66849269	1	51M	TGTTGACAATCTCATCAAAAGTAATGTTCCCACTGTGTTTAATGTTCTTCT	IJIIIIJJIJJJIGGIJJJJJJJJJJJJJIHHJJJJJJHHHHHFFFFFCCC	NH:i:7	NM:i:0
HWI-1KL140:55:C20PMACXX:7:1104:7789:163445	0	2	32963850	3	4M137N47M	AGCTAGTTAAGAAGCAACAAGAAAATATTCCAATAAAAGACTATCTGATAA	CCCFFFFFHHHHHJJJJJJJJJJIJJJJJJJJJJJJJJJJJJJJJJJIIII	NH:i:2	NM:i:0
HWI-1KL140:55:C20PMACXX:7:1104:5673:164732	16	1	66849268	1	51M	ATGTTGACAATCTCATCAAAAGTAATGTTCCCACTGTGTTTAATGTTCTTC	GHGHEIGJJIIIGHHFJJJJJJJIJJIHEIHICJIJJJHHHFGFFFDFC@@	NH:i:7	NM:i:0
HWI-1KL140:55:C20PMACXX:7:1104:2191:165870	16	2	32963697	40	34M	TGGAATTCTTTCCCCTGTGACTGAGGCCACCATT	CCCFFFFFHHHHGJJJJJJJJJJIJJJJJJJJJJ	NH:i:1	NM:i:0
HWI-1KL140:55:C20PMACXX:7:1104:5346:170175	0	1	36958020	1	47M	TGCAGTACCCAGGATCTCCTTGATAGTTCCAGAAAGTTCTCTAGCCA	JJJJJJIJJJJJJJIJJJJJJJJJJJJIJJJJJJJJJJHHHHHFFFF	NH:i:7	NM:i:0
HWI-1KL140:55:C20PMACXX:7:1104:8226:171543	16	1	66849268	1	51M	ATGTTGACAATCTCATCAAAAGTAATGTTCCCACTGTGTTTAATGTTCTTC	JJJJIIHJJJJJJJJJJJJJJJJJJJJJJJIHIJJJJJHHHHHFFFFFC@@	NH:i:7	NM:i:0
HWI-1KL140:55:C20PMACXX:7:1104:12289:171570	16	1	66849268	1	51M	ATGTTGACAATCTCATCAAAAGTAATGTTCCCACTGTGTTTAATGTTCTTC	JJJJIIJJJJJJJJJIJJJJJJJJJJJJJJJIHJJJJJHHHHHFFFFFCCB	NH:i:7	NM:i:0
HWI-1KL140:55:C20PMACXX:7:1104:4574:173220	0	2	32962730	40	47M	GAATCATGGGTCTTGGCAAAGATTTCCCTGTCCCGGTGAATCGGATT	FFFFHHHHHJJJJJJJJJJJJJJJJIJJJJJJJJJJDGHHIJJJGIJ	NH:i:1	NM:i:0
HWI-1KL140:55:C20PMACXX:7:1104:8298:174438	16	1	66849269	1	51M	TGTTGACAATCTCATCAAAAGTAATGTTCCCACTGTGTTTAATGTTCTTCT	JJJJJJJJJJJJJIFJJJJJJJJJJJJIJJIIJJJJJJHHHHHFFFFFCCC	NH:i:7	NM:i:0
HWI-1KL140:55:C20PMACXX:7:1104:8032:174843	16	1	66849264	1	51M	GGCAATGTTGACAATCTCATCAAAAGTAATGTTCCCACTGTGTTTAATGTT	JIIIJIIIJIHJIGFGGIJJJJIIJIHGHEIHGIIIIIHFFHHDFBFFCC@	NH:i:8	NM:i:0
HWI-1KL140:55:C20PMACXX:7:1104:20483:178623	0	2	32962108	1	15M451N27M	GGTCCTCTGGGTCTGTCTCCGAAGAAAGTTGGCGATGACATT	FHFHHGGIGIGGGGGHGHIJJGHIGIJI9DAGGIBHIJGIJJ	NH:i:4	NM:i:0
HWI-1KL140:55:C20PMACXX:7:1104:16077:181554	16	1	66849555	1	51M	CCTCAGGTACACGACTTTGACCTCGTTGGGGTCGAACTTGGGCGGCATGGT	CDC=@@9DA@@7)8)<D?)7D?)DBDDIDD=C?CEEE@DD@D@+8DB41=?	NH:i:5	NM:i:1
HWI-1KL140:55:C20PMACXX:7:1104:18713:183589	16	1	66849267	1	51M	AATGTTGACAATCTCATCAAAAGTAATGTTCCCACTGTGTTTAATGTTCTT	JJJJJIIFJIIJJIJJJIJJJJJJJJJJJJJJIIJJJJHHHHHFFFFFCCC	NH:i:7	NM:i:0
HWI-1KL140:55:C20PMACXX:7:1104:1291:185061	16	1	66849269	1	51M	TGTTGACAATCTCATCAAAAGTAATGTTCCCACTGTGTTTAATGTTCTTCT	JIIGJIHGGJIJIJIIIGIIHEGHGHGIJIIIIGJJHIHHHGHDFFFF@@@	NH:i:7	NM:i:0
HWI-1KL140:55:C20PMACXX:7:1104:1594:185949	16	1	66849269	1	51M	TGTTGACAATCTCATCAAAAGTAATGTTCCCACTGTGTTTAATGTTCTTCT	IJJJJJJJIJJJJJIJJJJJJIJIIGIHJIHIJJJJJJHHHHHFFFFFCCC	NH:i:7	NM:i:0
HWI-1KL140:55:C20PMACXX:7:1104:10132:187820	16	1	66849268	1	51M	ATGTTGACAATCTCATCAAAAGTAATGTTCCCACTGTGTTTAATGTTCTTC	JJJJJJJJJJIJIIJIIJJJJJJJJIJJHJJJJJJJJJHHHHHFFFFFCCC	NH:i:7	NM:i:0
HWI-1KL140:55:C20PMACXX:7:1104:9150:188510	16	1	36958044	1	51M	AGTTCCAGAAAGTTCTCTAGCCAAAGACCGGTGTCTCATCTGCCGGGCAAT	@EIHIIHCBB<GCFGIEIIEGGEGFD:IHGEGGFGBFBFC?@ADFFDD?<@	NH:i:6	NM:i:0
HWI-1KL140:55:C20PMACXX:7:1104:1363:192420	16	1	66849269	1	51M	TGTTGACAATCTCATCAAAAGTAATGTTCCCACTGTGTTTAATGTTCTTCT	EIIIHFEDF9IGIG=GEGGIGIHGIHGIGEFCHGHHEEHFHHFDDDDD@@@	NH:i:7	NM:i:0
HWI-1KL140:55:C20PMACXX:7:1104:5470:192395	16	1	66849269	1	51M	TGTTGACAATCTCATCAAAAGTAATGTTCCCACTGTGTTTAATGTTCTTCT	IJJJJJJJIIJJIJIJJJJJJJJJJJJGJIHIJJJJJJHHHHGFFFFFCCC	NH:i:7	NM:i:0
HWI-1KL140:55:C20PMACXX:7:1104:4776:193362	16	1	36958103	1	51M	TCTCATCAAAAGTAATGTTCCCACTGTGTTTAATGTTCTTCTGCTTCTTCC	HIHIGIGGHGIIEGEGIGHFFFBGHECIIGIGHEIIIIFFHBHFDFFD@@@	NH:i:9	NM:i:0
HWI-1KL140:55:C20PMACXX:7:1104:21010:197840	0	2	32963850	3	4M137N47M	AGCTAGTTAAGAAGCAACAAGAAAATATTCCAATAAAAGACTATCTGATAA	BBCFFFDFHHHHHJJIJJJJJJJJJIJJJJJJIJJJJIJIJJJJJJJJJJI	NH:i:2	NM:i:0
HWI-1KL140:55:C20PMACXX:7:1104:4642:198475	0	2	32963243	40	51M	TAAAATCGTGTTAGGGCTGCTGGTGAGGACTTGCTTGTGCCCCAGCCACCC	BCCFFFFFFHFHHJJIJJJJJJJFHHJJIJJJJJJJEDEFIIJGHGHIJJJ	NH:i:1	NM:i:0
HWI-1KL140:55:C20PMACXX:7:1104:4156:200306	16	1	66849268	1	51M	ATGTTGACAATCTCATCAAAAGTAATGTTCCCACTGTGTTTAATGTTCTTC	JJJJJJJJJJIJJJIIJJJJJJJJIIJIIJJHIJJJJJHHHHHFFFDFBB@	NH:i:7	NM:i:0
HWI-1KL140:55:C20PMACXX:7:1104:19711:200286	16	1	36958106	1	51M	CATCAAAAGTAATGTTCCCACTGTGTTTAATGTTCTTCTGCTTCTTCCTGT	IJJJJJJJJIIIJJJJJIHHJJJJIJJJJJJJJJJJJJHGGHHFFFFFCC@	NH:i:9	NM:i:0
HWI-1KL140:55:C20PMACXX:7:1104:9592:200757	16	1	66849274	1	45M	ACAATCTCATCAAAAGTAATGTCCCCACTGTGTTTAATGTTCTTC	HG?101*B:1IHF?111:4122)IGC<42222222=22224D?:1	NH:i:8	NM:i:1
HWI-1KL140:55:C20PMACXX:7:1105:20161:5926	0	2	32962096	40	47M	GCCCCGAAGATCGGTCCTCTGGGTCTGGTAAGTCGTCGCTCCCGAGC	FFFFHHHHGGIJJICGGHGHGJJDEHGH?DHCFGIHGGGGIIJHBHH	NH:i:1	NM:i:0
HWI-1KL140:55:C20PMACXX:7:1105:20362:7039	16	1	66849269	1	51M	TGTTGACAATCTCATCAAAAGTAATGTTCCCACTGTGTTTAATGTTCTTCT	IJIJIHJIJJJJIIGJJJJJJIJJIJIHIIIHJIIIJJHHHHHFEDFF@@@	NH:i:7	NM:i:0
HWI-1KL140:55:C20PMACXX:7:1105:5429:8094	16	1	66849552	1	51M	GCACCTCAGGTACACGACTTTGACCTCGTTGGGGTCGAACTTGGGCGGCAT	HHHJJJJJJJIHIIIHHIJIIGDJJIJJJJJJJJJJIIHHHHHFFFFFCCC	NH:i:5	NM:i:1
HWI-1KL140:55:C20PMACXX:7:1105:6435:9603	16	1	36958101	1	51M	AATCTCATCAAAAGTAATGTTCCCACTGTGTTTAATGTTCTTCTGCTTCTT	HHCJJIIGIJJJJJIJJJJIGGIHHJJJJJJJJIJJJJGGHHHFFFFD@B@	NH:i:9	NM:i:0
HWI-1KL140:55:C20PMACXX:7:1105:5123:10258	16	1	66849552	1	51M	GCACCTCAGGTACACGACTTTGACCTCGTTGGGGTCGAACTTGGGCGGCAT	GHHIGFIGJIHFECC?9DIIGD8IGHGFIGGJJJJJIIHHHHHFFFFFCCC	NH:i:5	NM:i:1
HWI-1KL140:55:C20PMACXX:7:1105:9013:13005	16	1	66849269	1	51M	TGTTGACAATCTCATCAAAAGTAATGTTCCCACTGTGTTTAATGTTCTTCT	JJIJJJJJJGJJIJIJJJJJJJJJJJJJJJJJJJJJJJHHHHHFFFFFCCB	NH:i:7	NM:i:0
HWI-1KL140:55:C20PMACXX:7:1105:14465:14582	0	2	32962096	1	27M451N13M	GCCCCGAAGATCGGTCCTCTGGGTCTGTCTCCGAAGAAAG	DFFF>A:F:@GIFF)?FCBFFB<D>FG<?BFE<6B;@FDF	NH:i:4	NM:i:0
HWI-1KL140:55:C20PMACXX:7:1105:6917:16594	16	1	66849269	1	51M	TGTTGACAATCTCATCAAAAGTAATGTTCCCACTGTGTTTAATGTTCTTCT	GJJJJIJJJIJIIIGJJJJJJJJJJJJJJJIIJJJJJJHHHHHFFFFFCCC	NH:i:7	NM:i:0
HWI-1KL140:55:C20PMACXX:7:1105:12833:17055	0	2	32963243	40	51M	TAAAATCGTGTTAGGGCTGCTGGTGAGGACTTGCTTGTGCCCCAGCCACCC	CCCFFFFFHHHHHJJJJJJJJJJGHIJJJIJJJJJJGGGGIJJGDHGIIJI	NH:i:1	NM:i:0
HWI-1KL140:55:C20PMACXX:7:1105:3944:18500	16	1	66849267	1	51M	AATGTTGACAATCTCATCAAAAGTAATGTTCCCACTGTGTTTAATGTTCTT	JJJIGIIGJIJJJJJJIIJJJJIJIJJJJIIGHHJJJJHHHHHFFFFFCCC	NH:i:7	NM:i:0
HWI-1KL140:55:C20PMACXX:7:1105:8821:19822	0	2	32963543	40	51M	CCGGCAGATGAGACACCGGTCTTTGGCTAGAGAACTTTCTGGTAAGAGCAC	@CCFFFFFHHHHGIJJJJIGHIJJJJJJJJJJJJFIJJJJJJGHJJIJIIH	NH:i:1	NM:i:0
HWI-1KL140:55:C20PMACXX:7:1105:16722:22913	0	1	66849561	1	46M	GTACACGACTTTGACCTCGTTGGGGTCGAACTTGGGCGGCATGGTG	JJIJJJIHHJIIHFJJIIJJJJJJJJJJJIJJJHHHHHFFFFFCCC	NH:i:5	NM:i:1
HWI-1KL140:55:C20PMACXX:7:1105:15466:24300	16	1	66849266	1	51M	CAATGTTGACAATCTCATCAAAAGTAATGTTCCCACTGTGTTTAATGTTCT	IJJJJJJIHJJJJJIJJIJJJJJJIJJJJJJJJIHJJJHHHHHFFFFFCCC	NH:i:8	NM:i:0
HWI-1KL140:55:C20PMACXX:7:1105:8318:26585	16	1	66849269	1	51M	TGTTGACAATCTCATCAAAAGTAATGTTCCCACTGTGTTTAATGTTCTTCT	IIIIIHJIJJJJJJJJJJJJJJJJJJJJJJJIJJJJJJHHHHHFFFFFCCC	NH:i:7	NM:i:0
HWI-1KL140:55:C20PMACXX:7:1105:8188:26553	16	1	66849269	1	51M	TGTTGACAATCTCATCAAAAGTAATGTTCCCACTGTGTTTAATGTTCTTCT	JJIIIHJJJJJJIJJJJJJJJJJJJJJJJJJIJJJJJJHHHHHFFFFFCCC	NH:i:7	NM:i:0
HWI-1KL140:55:C20PMACXX:7:1105:17786:26918	0	10	29698756	3	44M	CAGATAGTCTTTTATTGGAATATTTTCTTGTTGCTTCTTAACTA	IHHDBGFGGHEH@HHFHHGHHGIIIIIHGEGF?;BHDFFFF@@@	NH:i:2	NM:i:0
HWI-1KL140:55:C20PMACXX:7:1105:11071:27140	16	1	66849264	1	51M	GGCAATGTTGACAATCTCATCAAAAGTAATGTTCCCACTGTGTTTAATGTT	JJIJJJJJJJIJJJJJIJJIJJJJJJJJJJJIJJJJIJHHHHHFFFFFCCC	NH:i:8	NM:i:0
HWI-1KL140:55:C20PMACXX:7:1105:4018:27945	16	2	32962102	40	37M	AAGATCGGTCCTCTGGGTCTGGTAAGTCGTCGCTCCC	CCCFFFFFHHHHHJJJJIIJJIFHIJIJJJJJJJJJJ	NH:i:1	NM:i:0
HWI-1KL140:55:C20PMACXX:7:1105:18316:28876	16	1	66849269	1	51M	TGTTGACAATCTCATCAAAAGTAATGTTCCCACTGTGTTTAATGTTCTTCT	HEAIEHHGHJIGIHHGIGHIIGIIIIGHGCHEIHGGIGHGFHFFFFFDC@C	NH:i:7	NM:i:0
HWI-1KL140:55:C20PMACXX:7:1105:13516:29355	16	1	66849268	1	51M	ATGTTGACAATCTCATCAAAAGTAATGTTCCCACTGTGTTTAATGTTCTTC	JJJJJJJJJJJJJJJIJJJJJJJJJJJJJJJJJJJJJJHHHHHFFFFFCC@	NH:i:7	NM:i:0
HWI-1KL140:55:C20PMACXX:7:1105:17093:31078	16	1	66849269	1	51M	TGTTGACAATCTCATCAAAAGTAATGTTCCCACTGTGTTTAATGTTCTTCT	GGIHCGJIJJIHHEECJJHIGIIGIJIGIIIIGDHGGIFHHFHFFFFD@C@	NH:i:7	NM:i:0
HWI-1KL140:55:C20PMACXX:7:1105:12227:33103	16	1	66849268	1	51M	ATGTTGACAATCTCATCAAAAGTAATGTTCCCACTGTGTTTAATGTTCTTC	JJJJJIHIIIIJJJJJJJJJJJJJJIJJJJIIFJJJJJHHHHHFFFFFCCC	NH:i:7	NM:i:0
HWI-1KL140:55:C20PMACXX:7:1105:20170:33612	16	2	32963238	40	44M	ATCCCTAAAATCGTGTTAGGGCTGCTGGTGAGGACTTGCTTGTG	@@@DFFFFGGHHHHIEHHJGEFGHIIJJ?FFHIDHHICHGHD??	NH:i:1	NM:i:0
HWI-1KL140:55:C20PMACXX:7:1105:14478:34484	16	1	66849268	1	51M	ATGTTGACAATCTCATCAAAAGTAATGTTCCCACTGTGTTTAATGTTCTTC	EFEFG@BGDGCC1C?)9BGBFFCA<EIGF=EA3<<<BGFC<D:;D?DD;7?	NH:i:7	NM:i:0
HWI-1KL140:55:C20PMACXX:7:1105:12829:36930	16	1	66849269	1	51M	TGTTGACAATCTCATCAAAAGTAATGTTCCCACTGTGTTTAATGTTCTTCT	JJJJJJJJJIJIIIIJJJJJJJJJIIJIJJIHJJJJJJHHHHHFFFFFBC@	NH:i:7	NM:i:0
HWI-1KL140:55:C20PMACXX:7:1105:13875:38347	16	1	36958039	1	51M	TTGATAGTTCCAGAAAGTTCTCTAGCCAAAGACCGGTGTCTCATCTGCCGG	JJJJJJJJJJIIGJIJIJIIIJIJJJJJIHGEJJJJJJHHHHHFFFFFCCC	NH:i:7	NM:i:0
HWI-1KL140:55:C20PMACXX:7:1105:9455:39631	16	1	36958039	1	51M	TTGATAGTTCCAGAAAGTTCTCTAGCCAAAGACCGGTGTCTCATCTGCCGG	HGEJIJJJJJJJJJJJJJJJIJJJJJIIJHHGJJIJJJGHHHHFFFFFCC@	NH:i:7	NM:i:0
HWI-1KL140:55:C20PMACXX:7:1105:13775:41984	16	1	66849269	1	51M	TGTTGACAATCTCATCAAAAGTAATGTTCCCACTGTGTTTAATGTTCTTCT	IJJIJHJJJJJJIIHHJJJJJJJJJJJJJJJIJJJJJJHHHHHFFFFFCCC	NH:i:7	NM:i:0
HWI-1KL140:55:C20PMACXX:7:1105:9725:42428	16	1	36958042	1	44M	ATAGTTCCAGAAAGTTCTCTAGCCAAAGACCGGTGTCTCATCTG	JJJJJJJJJIJJJJJJJJJJJJJJJJJHGJJHHHHHFFFFFCCC	NH:i:9	NM:i:0
HWI-1KL140:55:C20PMACXX:7:1105:12685:48475	16	1	66849269	1	51M	TGTTGACAATCTCATCAAAAGTAATGTTCCCACTGTGTTTAATGTTCTTCT	JJJJIIJJJJJJJJIIJJJJJJJJJJJJJJJIJJJJJJHHHHHFFFFFCCC	NH:i:7	NM:i:0
HWI-1KL140:55:C20PMACXX:7:1105:11063:57672	0	2	32962730	40	47M	GAATCATGGGTCTTGGCAAAGATTTCCCTGTCCTGGTGAATCGGATT	FFFFHHHHHJJJJJJJJJJJJIJJJIJJJJIIJJJJCHIJJIJJGHH	NH:i:1	NM:i:1
HWI-1KL140:55:C20PMACXX:7:1105:6412:60025	16	1	66849269	1	51M	TGTTGACAATCTCATCAAAAGTAATGTTCCCACTGTGTTTAATGTTCTTCT	IJJIJJJJIJJJJGGJJJJJJJJJJJJJJIIGJJJJJJHHGHHFFFFFCCC	NH:i:7	NM:i:0
HWI-1KL140:55:C20PMACXX:7:1105:12458:63410	16	1	66849543	1	51M	GCCTCCGGTGCACCTCAGGTACACGACTATGACCTCGTTGGGGTCGAACTT	?/8GDEGF<DB3HB9??DDD?BFHEFGE<?DCGAB@EGFFHFABDBD?@<@	NH:i:5	NM:i:2
HWI-1KL140:55:C20PMACXX:7:1105:20696:63830	16	1	66849269	1	51M	TGTTGACAATCTCATCAAAAGTAATGTTCCCACTGTGTTTAATGTTCTTCT	IJIJJIHHCGJIIIGHIJIJJJJJJJJJIJIHFJJIIJHHHHHFDDFFC@C	NH:i:7	NM:i:0
HWI-1KL140:55:C20PMACXX:7:1105:7594:65189	16	1	66849269	1	51M	TGTTGACAATCTCATCAAAAGTAATGTTCCCACTGTGTTTAATGTTCTTCT	GJJGJJJJJJIIIIGJJJJIJIIJJJJJIIHHJGJJJJHHHHHFDDFD@C@	NH:i:7	NM:i:0
HWI-1KL140:55:C20PMACXX:7:1105:12008:65771	16	1	66849269	1	51M	TGTTGACAATCTCATCAAAAGTAATGTTCCCACTGTGTTTAATGTTCTTCT	IJJJJJJJJJJJIIIJJJJJJJJJJJJJJJJIIJJJJJHHHHHFFFFFCCC	NH:i:7	NM:i:0
HWI-1KL140:55:C20PMACXX:7:1105:17970:66319	16	1	36958101	1	51M	AATCTCATCAAAAGTAATGTTCCCACTGTGTTTAATGTTCTTCTGCTTCTT	IJIJJJIHJJJJJJJIJJJJHJJJHJJIIJJJJJJJJJHHHHHFFFFFCC@	NH:i:9	NM:i:0
HWI-1KL140:55:C20PMACXX:7:1105:2034:68805	16	1	66849269	1	51M	TGTTGACAATCTCATCAAAAGTAATGTTCCCACTGTGTTTAATGTTCTTCT	DIJJIFIIGIJJJIIHJIIIGIHHEJHHIIHEJIJIJJHHHHHFFFFFCCC	NH:i:7	NM:i:0
HWI-1KL140:55:C20PMACXX:7:1105:16086:69148	0	2	32963059	40	51M	GAAGAACAGTGAGTCGGCCCCACTCCCTGGGTTTCCGCTGCAGTGTGCTAC	BCCFFFFFHFHHHHHIJJJJJGIJJJJJJJJFHJIJIJJIIGIGIIJJJJI	NH:i:1	NM:i:0
HWI-1KL140:55:C20PMACXX:7:1105:10059:69761	16	1	66849268	1	51M	ATGTTGACAATCTCATCAAAAGTAATGTTCCCACTGTGTTTAATGTTCTTC	JJJJJIHIJJJJJIJIJIJJJJJJJJJJJJJIIJJJJJHHHHHFFFFFB@@	NH:i:7	NM:i:0
HWI-1KL140:55:C20PMACXX:7:1105:1908:70503	0	2	32961831	1	9M209N42M	TCAAAGTCGTGTACCTGAGGTGCACCGGAGGCGAGGCCGGCGCCACATCCG	;??B?D=AAFF<CGCAA3<AFD<<FGE???:6?FFI'@=<'=8?88<::AB	NH:i:4	NM:i:1
HWI-1KL140:55:C20PMACXX:7:1105:8060:72044	16	1	66849269	1	51M	TGTTGACAATCTCATCAAAAGTAATGTTCCCACTGTGTTTAATGTTCTTCT	IIJJJJJJJIJJJIIJJJJJJJJJJJJJJIHEJJJJJJHHHHHFFFFFCCC	NH:i:7	NM:i:0
HWI-1KL140:55:C20PMACXX:7:1105:10129:72704	0	2	32963031	1	36M430N15M	AGGAGCCACCGAGAGACAGGAAGAAGCAGAAGAACATTAAACACAGTGGGA	CCCFFFFFGHHGHJJJIJJJIJIGIJIJJIJIJJFIJJIIIJIIIIGGHJG	NH:i:4	NM:i:0
HWI-1KL140:55:C20PMACXX:7:1105:19296:79562	16	1	66849267	1	51M	AATGTTGACAATCTCATCAAAAGTAATGTTCCCACTGTGTTTAATGTTCTT	JJJIJJJJJJJJJJJJIJJJJJJJJJJJIJJIIGJJJJHHHHHFFFFFCCC	NH:i:7	NM:i:0
HWI-1KL140:55:C20PMACXX:7:1105:13444:80002	16	1	66849268	1	51M	ATGTTGACAATCTCATCAAAAGTAATGTTCCCACTGTGTTTAATGTTCTTC	GJJJJIJJJIIJIHGIJJJJJJJIIHIIIJIHGIHJJIHHHHHFFFFD@?B	NH:i:7	NM:i:0
HWI-1KL140:55:C20PMACXX:7:1105:4999:81321	16	1	66849267	1	51M	AATGTTGACAATCTCATCAAAAGTAATGTTCCCACTGTGTTTAATGTTCTT	JJJJIIIJJJJJJJIJIJJJJJJJJJJJJJJIHGJJJJHHHHHFFFFFCCC	NH:i:7	NM:i:0
HWI-1KL140:55:C20PMACXX:7:1105:17305:82545	0	2	32961815	1	25M209N26M	TTCGACCCCAACGAGGTCAAAGTCGTGTACCTGAGGTGCACCGGAGGCGAG	CCCFFFFFHGHHHHHIGHIEHGEHIHGIJJJIJJJIIJIJJJJJ;BHHFDD	NH:i:4	NM:i:0
HWI-1KL140:55:C20PMACXX:7:1105:17974:83693	16	1	66849269	1	51M	TGTTGACAATCTCATCAAAAGTAATGTTCCCACTGTGTTTAATGTTCTTCT	JJJIIGJJJJJJJIIJJJJJIIIJIJIIJJJJJJJIJJHHHHHFFFFFCCC	NH:i:7	NM:i:0
HWI-1KL140:55:C20PMACXX:7:1105:17883:85694	16	1	36958029	1	51M	CAGGATCTCCTTGATAGTTCCAGAAAGTTCTCTAGCCAAAGACCGGTGTCT	GHIIIGHFIHIGGEIIGIHIJJIIHGGJIIJJJIIJIHHHHFHFFFFF@@B	NH:i:8	NM:i:0
HWI-1KL140:55:C20PMACXX:7:1105:5399:89191	16	1	66849269	1	51M	TGTTGACAATCTCATCAAAAGTAATGTTCCCACTGTGTTTAATGTTCTTCT	IJIGIDJJIIIJHGDJJJJJJIJHGIHDJIHIJJJJIGFFHHHFFFFF@CB	NH:i:7	NM:i:0
HWI-1KL140:55:C20PMACXX:7:1105:14430:90237	16	1	66849264	1	51M	GGCAATGTTGACAATCTCATCAAAAGTAATGTTCCCACTGTGTTTAATGTT	JIIJIJJJJJJIIJIIJIGGJJJIIIJIJIJIJJHGEJHHHHFFFFDF@C@	NH:i:8	NM:i:0
HWI-1KL140:55:C20PMACXX:7:1105:14792:91012	0	2	32962108	1	15M451N29M	GGTCCTCTGGGTCTGTCTCCGAAGAAAGTTGGCGATGACATTGC	FHHHHHJJIJJJJJJJJJJJJJJJJJJJFGHIJJIJJJJJJJJJ	NH:i:4	NM:i:0
HWI-1KL140:55:C20PMACXX:7:1105:16798:93874	0	2	32963457	40	51M	CAGGGGAAGCTGTAAAAGGCCCTGTACTTGCTTTCTGCAGTTAAACACAGT	??@FDFADDFFDFGIJGIIJJDIJJJIIEABDFHICFHG@BFEIDEGIIIF	NH:i:1	NM:i:0
HWI-1KL140:55:C20PMACXX:7:1105:1626:95324	0	2	32962085	1	38M451N13M	CATCCGCCTTGGCCCCGAAGATCGGTCCTCTGGGTCTGTCTCCGAAGAAAG	BBBFFFFFHHHHHJJJJJJJJJJJJFHHIJIJJJDGHIJJJJJJHIJIJJH	NH:i:4	NM:i:0
HWI-1KL140:55:C20PMACXX:7:1105:16477:101901	16	1	66849268	1	51M	ATGTTGACAATCTCATCAAAAGTAATGTTCCCACTGTGTTTAATGTTCTTC	IJIJJJJJJJIJJJGGCJJJJIGEHGHEHIJGHJJJIIHHHHHFFFFFCCC	NH:i:7	NM:i:0
HWI-1KL140:55:C20PMACXX:7:1105:10191:102132	16	1	66849268	1	51M	ATGTTGACAATCTCATCAAAAGTAATGTTCCCACTGTGTTTAATGTTCTTC	IJJIJJIIJIJJJIJIJJJJJJIJJJJJIGIHIIIJJJHHHHHFFFFFBC@	NH:i:7	NM:i:0
HWI-1KL140:55:C20PMACXX:7:1105:15661:102287	16	1	66849269	1	51M	TGTTGACAATCTCATCAAAAGTAATGTTCCCACTGTGTTTAATGTTCTTCT	JJJJJJJJJJJJJIGJJJJJJJJJJJJJJJHHJJJJJJHHHHHFFFFFCCC	NH:i:7	NM:i:0
HWI-1KL140:55:C20PMACXX:7:1105:11516:103078	0	1	36958105	1	44M	TCATCAAAAGTAATGTTCCCACTGTGTTTAATGTTCTTCTGCTT	JJJJJJJJJJJJJJJJIJJIHJJJJJJJJJJHHHHHFFFFFCCC	NH:i:9	NM:i:0
HWI-1KL140:55:C20PMACXX:7:1105:8138:105339	0	1	66849561	1	46M	GTACACGACTTTGACCTCGTTGGGGTCGAACTTGGGCGGCATGGTG	IGHHFHGHIJJIHFJJJJJJJJJJJIJIIHJJJHHHHHFFFFFCCC	NH:i:5	NM:i:1
HWI-1KL140:55:C20PMACXX:7:1105:8837:105661	0	1	36958114	0	47M	GTAATGTTCCCACTGTGTTTAATGTTCTTCTGCTTCTTCCTGTCTCT	JJJJIIIGJJIHJJJJJJJJJJJJJJJJJJJIJJHHHHHFFFFFCCC	NH:i:10	NM:i:0
HWI-1KL140:55:C20PMACXX:7:1105:8289:110516	0	1	36958020	1	47M	TGCAGTACCCAGGATCTCCTTGATAGTTCCAGAAAGTTCTCTAGCCA	9IIIHGGF>EIHFE@BCHGEIIHEHEC<HIGIHGGF>A<D?8ADD?B	NH:i:7	NM:i:0
HWI-1KL140:55:C20PMACXX:7:1105:12875:110948	16	1	66849269	1	51M	TGTTGACAATCTCATCAAAAGTAATGTTCCCACTGTGTTTAATGTTCTTCT	FJIIJJJJJGJJJJJJJJJJJJIJJJJJJJHIJJJJJJHHHHHFFFFFCCC	NH:i:7	NM:i:0
HWI-1KL140:55:C20PMACXX:7:1105:7215:115021	16	1	66849268	1	51M	ATGTTGACAATCTCATCAAAAGTAATGTTCCCACTGTGTTTAATGTTCTTC	FGF@CGGIGFCIIIGEIJJJIIGHGFIIIJJIHJJJIIHHFGHFFFDF@B@	NH:i:7	NM:i:0
HWI-1KL140:55:C20PMACXX:7:1105:3049:115290	16	1	66849268	1	51M	ATGTTGACAATCTCATCAAAAGTAATGTTCCCACTGTGTTTAATGTTCTTC	JJJJJJIJJJIGIIJHIJJJJJJJJIJIIJIIIJJJJJHHHGHFFFFFBCC	NH:i:7	NM:i:0
HWI-1KL140:55:C20PMACXX:7:1105:16118:115309	16	1	66849268	1	51M	ATGTTGACAATCTCATCAAAAGTAATGTTCCCACTGTGTTTAATGTTCTTC	JIJJJJJJIIGJIJIIJJJJJJJJJJJIHJJIHJJJJJHHHHHFFFFFC@C	NH:i:7	NM:i:0
HWI-1KL140:55:C20PMACXX:7:1105:3850:115943	16	1	66849268	1	51M	ATGTTGACAATCTCATCAAAAGTAATGTTCCCACTGTGTTTAATGTTCTTC	JJIJJJIJJJHG9JJIJJJJJJJJJJJJJJJIIJJJJJHHHHHFFFFFCCC	NH:i:7	NM:i:0
HWI-1KL140:55:C20PMACXX:7:1105:15823:116332	0	2	32962119	40	51M	TCTGGTAAGTCGTCGCTCCCGAGCCGTAGACCTCTAACGTGCATGCTGTTT	BBCFFDF,ACFHHJJJJJJJJJJJIJHJIJJIGIJJJJJGGIHIJJJJGIJ	NH:i:1	NM:i:0
HWI-1KL140:55:C20PMACXX:7:1105:15847:116482	16	1	66849269	1	51M	TGTTGACAATCTCATCAAAAGTAATGTTCCCACTGTGTTTAATGTTCTTCT	IIIGJIJJJIIJJJJJJJJJJIJJJJJJJJJJJJJJJJHHHHHFFFFFCCC	NH:i:7	NM:i:0
HWI-1KL140:55:C20PMACXX:7:1105:5562:118684	0	2	32961812	40	51M	AAGTTCGACCCCAACGAGGTCAAAGTCGGTGCGTGCCCTCGCCGCGCCCGG	@?@DFDFBFADHFH@FHIEBDCEEIDHHE)8@F??DDH3BFHGFD???BB;	NH:i:1	NM:i:0
HWI-1KL140:55:C20PMACXX:7:1105:13074:119008	16	1	66849269	1	51M	TGTTGACAATCTCATCAAAAGTAATGTTCCCACTGTGTTTAATGTTCTTCT	IJJIIHIHHEGGDIIHIJIJJIJIIJJIIIHHJJJJJJHHGHHFFFFFCCC	NH:i:7	NM:i:0
HWI-1KL140:55:C20PMACXX:7:1105:7645:119767	16	1	66849266	1	51M	CAATGTTGACAATCTCATCAAAAGTAATGTTCCCACTGTGTTTAATGTTCT	JJJJJJJJJJJIIIJIIIIJJJJJJJJJJJIJIIIJJJHHHHHFFFFFCCC	NH:i:8	NM:i:0
HWI-1KL140:55:C20PMACXX:7:1105:20045:121573	16	1	66849555	1	51M	CCTCAGGTACACGACTTTGACCTCGTTGGGGTCGAACTTGGGCGGCATGGT	HHJJJIJIJJJJHFGJIHF@IHHIJJIIJJJJJIHGJJHHHHHFFFFFCCC	NH:i:5	NM:i:1
HWI-1KL140:55:C20PMACXX:7:1105:6233:121805	0	2	32963726	40	51M	CCATTCTTACTGTAGGAACTATCAAGGAGATCCTGGGTACTGCACAGTCTG	CCCFFFFFHHHHHJJIIGJJJJJJJJIJIJJJJJJJJGIIJJIJJJJIJJJ	NH:i:1	NM:i:0
HWI-1KL140:55:C20PMACXX:7:1105:18264:122008	16	1	36958106	1	51M	CATCAAAAGTAATGTTCCCACTGTGTTTAATGTTCTTCTGCTTCTTCCTGT	JJJJJJJJJJJIHIIIJJIGIJJJJJJJJJJJJJJJIJHHHHHFFFFFCCC	NH:i:9	NM:i:0
HWI-1KL140:55:C20PMACXX:7:1105:3884:125052	16	1	66849268	1	51M	ATGTTGACAATCTCATCAAAAGTAATGTTCCCACTGTGTTTAATGTTCTTC	FGDD@>DGFBCIGCC:CIGGIEHFEDHEHEEFAHEBIIFAAFHDD?DD<?=	NH:i:7	NM:i:0
HWI-1KL140:55:C20PMACXX:7:1105:4011:125223	16	1	66849269	1	51M	TGTTGACAATCTCATCAAAAGTAATGTTCCCACTGTGTTTAATGTTCTTCT	JJJIJIIIJJJJIJIIJJJJJJJJIJJJJJIHJIJJJJHHHHHFFFFFCCC	NH:i:7	NM:i:0
HWI-1KL140:55:C20PMACXX:7:1105:17220:125959	16	1	66849269	1	51M	TGTTGACAATCTCATCAAAAGTAATGTTCCCACTGTGTTTAATGTTCTTCT	IJIJJIJIIJJJJJJIJJJJJJJJIJJJJJJIJJJJJJHHHHHFFFFFCCC	NH:i:7	NM:i:0
HWI-1KL140:55:C20PMACXX:7:1105:19653:126740	16	1	36958009	1	51M	CCCACAGACTGTGCAGTACCCAGGATCTCCTTGATAGTTCCAGAAAGTTCT	JIIIJJIGJJJIJJJIHGJJJJJJJIJJJJJJJJJJJJHHHHHFFFFFCCC	NH:i:8	NM:i:0
HWI-1KL140:55:C20PMACXX:7:1105:14038:127844	16	1	66849552	1	51M	GCACCTCAGGTACACGACTTTGACCTCGTTGGGGTCGAACTTGGGCGGCAT	FHIJJIHJJIJJJHIHHIJJIHGJIHJJJJJJIJIJJJHHHGHFFFFFCCC	NH:i:5	NM:i:1
HWI-1KL140:55:C20PMACXX:7:1105:3871:128993	16	1	66849269	1	51M	TGTTGACAATCTCATCAAAAGTAATGTTCCCACTGTGTTTAATGTTCTTCT	IJJIJJJJJJJJJJGJJJJJJJJJJJIHIJIIJJJJJJHHHHHFFFFFCCC	NH:i:7	NM:i:0
HWI-1KL140:55:C20PMACXX:7:1105:14330:129397	16	1	66849269	1	51M	TGTTGACAATCTCATCAAAAGTAATGTTCCCACTGTGTTTAATGTTCTTCT	IGIGGHIIIGJJIHGDIJIIIJJJJJIGIGGHHEFGIIHHGHHFDDDD@CB	NH:i:7	NM:i:0
HWI-1KL140:55:C20PMACXX:7:1105:12596:129947	16	1	66849269	1	51M	TGTTGACAATCTCATCAAAAGTAATGTTCCCACTGTGTTTAATGTTCTTCT	JJJJJIJJIJJJIIJJJJJJJJJJJJJJJJJIJJJJJJHHHHHFFFFFCCC	NH:i:7	NM:i:0
HWI-1KL140:55:C20PMACXX:7:1105:7030:134880	0	2	32963018	1	49M430N2M	ATCAAAGCCCTCAAGGAGCCACCGAGAGACAGGAAGAAGCAGAAGAACATT	@;@DFFFBFHBDHEHIEHIEFEHHE>DF?DHEH>DHHGEEGGAFHBCHEFC	NH:i:4	NM:i:0
HWI-1KL140:55:C20PMACXX:7:1105:4364:137528	16	1	66849269	1	51M	TGTTGACAATCTCATCAAAAGTAATGTTCCCACTGTGTTTAATGTTCTTCT	IJJJJJJJJIIJIJIJJJJJJJJJJJJJJJHHJJJJJJHHHHGFFFFFCCC	NH:i:7	NM:i:0
HWI-1KL140:55:C20PMACXX:7:1105:12846:138117	16	1	66849543	1	51M	GCCTCCGGTGCACCTCAGGTACACGACTTTGACCTCGTTGGGGTCGAACTT	<EGIIGHDFB?HEGB<HGG@HHFFC?BGBC?CBIIIEIHH?FFB?;=4?@?	NH:i:5	NM:i:1
HWI-1KL140:55:C20PMACXX:7:1105:20107:139963	16	1	66849267	1	51M	AATGTTGACAATCTCATCAAAAGTAATGTTCCCACTGTGTTTAATGTTCTT	JIJJIJIHJJJIIJJIJJJJJJJJJJJJJIJJJJJJJJHGHHHFFFFFCCC	NH:i:7	NM:i:0
HWI-1KL140:55:C20PMACXX:7:1105:6510:142030	16	1	66849269	1	51M	TGTTGACAATCTCATCAAAAGTAATGTTCCCACTGTGTTTAATGTTCTTCT	JJJJJJJIIHIJJJHJJJJJJJJJIJJJIIHIJJJJJJHHHHHFFFFFCCC	NH:i:7	NM:i:0
HWI-1KL140:55:C20PMACXX:7:1105:16533:144190	16	1	66849268	1	51M	ATGTTGACAATCTCATCAAAAGTAATGTTCCCACTGTGTTTAATGTTCTTC	JJIGFGBB@GEEGGHHGGIGGJJHIIHIIIGIFIGHEGFHHHGFFFFD@@<	NH:i:7	NM:i:0
HWI-1KL140:55:C20PMACXX:7:1105:5484:145501	16	1	66849555	1	51M	CCTCAGGTACACGACTTTGACCTCGTTGGGGTCGAACTTGGGCGGCATGGT	HHG@;E=;68578=>HGEF?HG?HGHEIIHFEGHEFIIHHAFHDFFBD@@@	NH:i:5	NM:i:1
HWI-1KL140:55:C20PMACXX:7:1105:16290:146827	0	2	32962093	40	51M	TTGGCCCCGAAGATCGGTCCTCTGGGTCTGGTAAGTCGTCGCTCCCGAGCC	@@CFFFFFHFGHHJJJJJJJIIIIJJFGIIJGHJJIJJJJIIJIJIJIHHF	NH:i:1	NM:i:0
HWI-1KL140:55:C20PMACXX:7:1105:18403:147174	0	2	32962656	3	17M312N34M	AGAACAGACAGGCCCAGATCGAGGTGGTGCCTTCTGCCTCAGCCCTGATCA	@@@DDFFFGHHHHIIIIGEIIAEH?CACHIIHHIGCFDBDGGDDGIIIIII	NH:i:2	NM:i:0
HWI-1KL140:55:C20PMACXX:7:1105:20926:147006	16	1	66849268	1	51M	ATGTTGACAATCTCATCAAAAGTAATGTTCCCACTGTGTTTAATGTTCTTC	JJJJJJJIJJJJIJJIJJJJJJJJJJJJIJIHIJJJJJHHHHHFFFFFCB@	NH:i:7	NM:i:0
HWI-1KL140:55:C20PMACXX:7:1105:11983:147460	0	2	32961828	1	12M209N39M	AGGTCAAAGTCGTGTACCTGAGGTGCACCGGAGGCGAGGTCGGCGCCACAT	CCCFFFFFHHHHHJIIJJJJJJJGHJJJIJJHGIDIJIJAGHHFDDDDDDD	NH:i:4	NM:i:0
HWI-1KL140:55:C20PMACXX:7:1105:2806:149169	16	1	66849269	1	51M	TGTTGACAATCTCATCAAAAGTAATGTTCCCACTGTGTTTAATGTTCTTCT	IJJIJHJJJJJIIJJJJJJJJJJJJJIIJJIIJJJJJJHHHHHFFFFFCCC	NH:i:7	NM:i:0
HWI-1KL140:55:C20PMACXX:7:1105:5121:149929	16	1	66849268	1	51M	ATGTTGACAATCTCATCAAAAGTAATGTTCCCACTGTGTTTAATGTTCTTC	IIJJJIIJIIJJJIIIIJJJJJIGJIIIHJJHGGJJJJHHHHGFFFDFB@B	NH:i:7	NM:i:0
HWI-1KL140:55:C20PMACXX:7:1105:16565:149839	16	1	66849269	1	51M	TGTTGACAATCTCATCAAAAGTAATGTTCCCACTGTGTTTAATGTTCTTCT	IJIEIHJIJJJJIGG?JJJJIIIJJJIIJJIIJJJJJJHHHHHFFFFFCCC	NH:i:7	NM:i:0
HWI-1KL140:55:C20PMACXX:7:1105:18268:151418	0	2	32961831	1	9M209N42M	TCAAAGTCGTGTACCTGAGGTGCACCGGAGGCGAGGTCGGCGCCACATCCG	B@CFFFDFHHHHHJJJHIJIGHIJJJJJIJJIJJJJ@GIHHFDDDDDDDDD	NH:i:4	NM:i:0
HWI-1KL140:55:C20PMACXX:7:1105:19188:151838	16	1	66849269	1	51M	TGTTGACAATCTCATCAAAAGTAATGTTCCCACTGTGTTTAATGTTCTTCT	IJJIJHIIIJJJIIEIJJJIJJIGJJJJJJJIJJJJJJHHHHHFFFFFCCC	NH:i:7	NM:i:0
HWI-1KL140:55:C20PMACXX:7:1105:9302:152715	16	1	36958029	1	51M	CAGGATCTCCTTGATAGTTCCAGAAAGTTCTCTAGCCAAAGACCGGTGTCT	IIIGF?IIGIIGEG@DHGGIIIGIGFEGHIEGIGHEIGDHDDFFFEFD@@;	NH:i:8	NM:i:0
HWI-1KL140:55:C20PMACXX:7:1105:10428:154108	0	1	66849265	1	47M	GCAATGTTGACAATCTCATCAAAAGTAATGTTCCCACTGTGTTTAAT	JJJIJJJJIHIJJIIIHEGJJJJJJJJIHJJJJJIIJJHHHHHFFFF	NH:i:8	NM:i:0
HWI-1KL140:55:C20PMACXX:7:1105:7489:156685	0	2	32963850	3	4M137N47M	AGCTAGTTAAGAAGCAACAAGAAAATATTCCAATAAAAGACTATCTGATAA	@B@FFFEDHHFGHIGIJJJJIGIIJGHIJIJJJJJIJIJGIGIIJJJGIJJ	NH:i:2	NM:i:0
HWI-1KL140:55:C20PMACXX:7:1105:8257:161502	16	1	66849269	1	51M	TGTTGACAATCTCATCAAAAGTAATGTTCCCACTGTGTTTAATGTTCTTCT	IJIIJJJJJIJJJJIJJJJJJIJJJJJIJIHEJJJJJJHHHHHFFFFFCCC	NH:i:7	NM:i:0
HWI-1KL140:55:C20PMACXX:7:1105:14813:162048	16	1	66849272	1	51M	TGACAATCTCATCAAAAGTAATGTTCCCACTGTGTTTAATGTTCTTCTGCT	JIJJJJJJJJJIIJJJJJJJJJJJJIJIHJJJJJJJJJHHHHHFFFFFCCC	NH:i:8	NM:i:0
HWI-1KL140:55:C20PMACXX:7:1105:4657:164326	16	2	32961833	40	47M	AAAGTCGGTGCGTGCCCTCGCCGCGCCCGGGTGCTGTCCCGGGGCCT	@CCFFFFFHHHHGJJJJJJHIJJJJJJJIJJHHGHFEFFFDDDDDDD	NH:i:1	NM:i:0
HWI-1KL140:55:C20PMACXX:7:1105:15704:164921	0	1	66849561	1	46M	GTACACGACTTTGACCTCGTTGGGGTCGAACTTGGGCGGCATGGTG	JJJJIJIHJJJIHFJJJJJJJJJJJJJJJHJJJHHHHHFFFFFCCC	NH:i:5	NM:i:1
HWI-1KL140:55:C20PMACXX:7:1105:1705:165527	0	2	32961833	1	7M209N44M	AAAGTCGTGTACCTGAGGTGCACCGGAGGCGAGGTCGGCGCCACATCCGCC	@@BFDDFFHHHHHJJJJJIJIJJJJJGJJJJJJJ;CHIEFDDDDDDDDDDD	NH:i:4	NM:i:0
HWI-1KL140:55:C20PMACXX:7:1105:9560:166012	16	1	66849269	1	51M	TGTTGACAATCTCATCAAAAGTAATGTTCCCACTGTGTTTAATGTTCTTCT	IJJJJJJJJIJJJIGIJJJJJJJJJJJIJJIHJJJJJJHHHHHFFFFFBCC	NH:i:7	NM:i:0
HWI-1KL140:55:C20PMACXX:7:1105:1958:168269	0	1	36958020	1	47M	TGCAGTACCCAGGATCTCCTTGATAGTTCCAGAAAGTTCTCTAGCCA	JJJJJIGJJJJIIJIJJJJJJJJJJJJHJJIJJJIJIIHHHHHFFFF	NH:i:7	NM:i:0
HWI-1KL140:55:C20PMACXX:7:1105:3484:168938	16	1	66849268	1	51M	ATGTTGACAATCTCATCAAAAGTAATGTTCCCACTGTGTTTAATGTTCTTC	HJIJIJIIJIJJJIJIJJIJJJJJJIJJIIGICJJJJJHGHHHFFFFFCC@	NH:i:7	NM:i:0
HWI-1KL140:55:C20PMACXX:7:1105:11685:169675	16	1	36958025	1	51M	TACCCAGGATCTCCTTGATAGTTCCAGAAAGTTCTCTAGCCAAAGACCGGT	IHJJJIIGFJJIJJJIGHHJJJIJJJJJJIIGIJJJJJHHGHHFFDFFCCB	NH:i:8	NM:i:0
HWI-1KL140:55:C20PMACXX:7:1105:12864:170399	16	1	36958029	1	51M	CAGGATCTCCTTGATAGTTCCAGAAAGTTCTCTAGCCAAAGACCGGTGTCT	JJJJJIJJJJJJIJJJJJJJJJJJJJJJJJJJJJJJJJHHHFHFFFFFCCB	NH:i:8	NM:i:0
HWI-1KL140:55:C20PMACXX:7:1105:15451:171340	0	1	66849561	1	46M	GTACACGACTTTGACCTCGTTGGGGTCGAACTTGGGCGGCATGGTG	JJIIGHHCJJJIHDJJIJJJJIJJJJJJIHJJJHHHHHFFFFFCCC	NH:i:5	NM:i:1
HWI-1KL140:55:C20PMACXX:7:1105:16939:172010	16	1	66849268	1	51M	ATGTTGACAATCTCATCAAAAGTAATGTTCCCACTGTGTTTAATGTTCTTC	JJJJJJJJJJJJJJJIJJJJJJJJJIIJHJJJIJJJJJHHHHHFFFFFCBB	NH:i:7	NM:i:0
HWI-1KL140:55:C20PMACXX:7:1105:12587:172339	16	1	66849269	1	51M	TGTTGACAATCTCATCAAAAGTAATGTTCCCACTGTGTTTAATGTTCTTCT	HJJIJJJJJJJJJJIIJJJJJJJJJJIGJIIHJJJJJJHHHHHFFFFFCCC	NH:i:7	NM:i:0
HWI-1KL140:55:C20PMACXX:7:1105:17778:173744	0	1	36958114	0	47M	GTAATGTTCCCACTGTGTTTAATGTTCTTCTGCTTCTTCCTGTCTCT	JJJJGIHHHIHFJJIJJJJJJIIIJJIJJIJHEJGHHHHFFDDD@B@	NH:i:10	NM:i:0
HWI-1KL140:55:C20PMACXX:7:1105:5570:174312	16	1	66849268	1	51M	ATGTTGACAATCTCATCAAAAGTAATGTTCCCACTGTGTTTAATGTTCTTC	IIIJJJJIIHEJIJIIIJJJJJIJIHJJIJJIHJJJJJHHHHHFFFFFCCC	NH:i:7	NM:i:0
HWI-1KL140:55:C20PMACXX:7:1105:8962:175748	16	1	66849266	1	51M	CAATGTTGACAATCTCATCAAAAGTAATGTTCCCACTGTGTTTAATATTCT	IJJJJJJIJJJJJJJJJIJJJJJJJJJJJJIJIHEJJJHHHHHFFFFFCCC	NH:i:8	NM:i:1
HWI-1KL140:55:C20PMACXX:7:1105:21136:177797	16	1	66849269	1	51M	TGTTGACAATCTCATCAAAAGTAATGTTCCCACTGTGTTTAATGTTCTTCT	JJIIIHJJJJJIJJJJJIGIJJJJJJJJJJHHJJIJJIFGHHHFFFFFCCC	NH:i:7	NM:i:0
HWI-1KL140:55:C20PMACXX:7:1105:4938:179161	16	1	66849269	1	51M	TGTTGACAATCTCATCAAAAGTAATGTTCCCACTGTGTTTAATGTTCTTCT	GJJJJJJIJIJJIGFJJJJJJIJIJIJJJHGFJJJIJJHHGHHFFFFFB@C	NH:i:7	NM:i:0
HWI-1KL140:55:C20PMACXX:7:1105:16691:179457	16	1	36958029	1	51M	CAGGATCTCCTTGATAGTTCCAGAAAGTTCTCTAGCCAAAGACCGGTGTCT	JJJJJIJJJJJIGHDIJJJJJJIJJJJJJJJJJJJIJIHHFCHFDDFF@@@	NH:i:8	NM:i:0
HWI-1KL140:55:C20PMACXX:7:1105:14111:180188	16	1	66849269	1	51M	TGTTGACAATCTCATCAAAAGTAATGTTCCCACTGTGTTTAATGTTCTTCT	JJJJIIJJJJJJIJJJJJJJJJJJJJJJJJJIJJJJJJHHHHHFFFFFCCC	NH:i:7	NM:i:0
HWI-1KL140:55:C20PMACXX:7:1105:19060:182488	16	1	36958039	1	51M	TTGATAGTTCCAGAAAGTTCTCTAGCCAAAGACCGGTGTCTCATCTGCCGG	JJJJJJJJIJJJJJJJIJIJIIJIJJJIJIIHIIIJIJHHGHHFFFFFCCC	NH:i:7	NM:i:0
HWI-1KL140:55:C20PMACXX:7:1105:9726:183182	16	2	32963238	40	44M	ATCCCTAAAATCGTGTTAGGGCTGCTGGTGAGGACTTGCTTGTG	CCCFFFFFHHHHHHIIJJJJJJJJJJJJFHIJJIJJJJJJJIFE	NH:i:1	NM:i:0
HWI-1KL140:55:C20PMACXX:7:1105:4903:185809	16	1	66849269	1	51M	TGTTGACAATCTCATCAAAAGTAATGTTCCCACTGTGTTTAATGTTCTTCT	IJJJJJJJJIJJJJIJJJJJJJJIIJIIJIHFJIJJJJHHHHHFFFFFCCC	NH:i:7	NM:i:0
HWI-1KL140:55:C20PMACXX:7:1105:7342:185780	16	1	66849269	1	51M	TGTTGACAATCTCATCAAAAGTAATGTTCCCACTGTGTTTAATGTTCTTCT	IJJJJJJJJJJJJJJJJJJJJIJJJJJJJJIIJJJJJJHHHHHFFFFFCCC	NH:i:7	NM:i:0
HWI-1KL140:55:C20PMACXX:7:1105:13478:186260	0	1	36958105	1	44M	TCATCAAAAGTAATGTTCCCACTGTGTTTAATGTTCTTCTGCTT	IIIHIJIJJIIGGIGHGGIHHGHIJIJJJIIHFFFFFDFFF@BB	NH:i:9	NM:i:0
HWI-1KL140:55:C20PMACXX:7:1105:9819:186591	0	2	32963726	40	51M	CCATTCTTACTGTAGGAACTATCAAGGAGATCCTGGGTACTGCACAGTCTG	CCCFFFFFHHHHHJJJJJJJJJJJJJJJGIJJJJJJJJJJJJJJJJJHJJJ	NH:i:1	NM:i:0
HWI-1KL140:55:C20PMACXX:7:1105:3626:188165	0	2	32963553	40	51M	AGACACCGGTCTTTGGCTAGAGAACTTTCTGGTAAGAGCACGCTATTTTCC	CCCFFFFFHFHHHJJJJJJJJJJJJJJJIJJJHIJJIJJJJJJJJJJJJJJ	NH:i:1	NM:i:0
HWI-1KL140:55:C20PMACXX:7:1105:7756:189650	16	1	66849269	1	51M	TGTTGACAATCTCATCAAAAGTAATGTTCCCACTGTGTTTAATGTTCTTCT	GJJJJIIJJJJJJJHIJJJJJHJJJJIEJIIHJJJJJJHHHHHFFFFFCCC	NH:i:7	NM:i:0
HWI-1KL140:55:C20PMACXX:7:1105:16380:189543	16	1	66849269	1	51M	TGTTGACAATCTCATCAAAAGTAATGTTCCCACTGTGTTTAATGTTCTTCT	EHGIICJJJIIHGGGGIGIJIIGIHEGGIHHCJJJJJJHHGHFFFFFDC@C	NH:i:7	NM:i:0
HWI-1KL140:55:C20PMACXX:7:1105:11371:190128	0	1	36958020	1	47M	TGCAGTACCCAGGATCTCCTTGATAGTTCCAGAAAGTTCTCTAGCCA	JJJJJIHJJJJJJJIIIJIJIIJIJJJJJJJIJJJJJIGHHHHFFFF	NH:i:7	NM:i:0
HWI-1KL140:55:C20PMACXX:7:1105:10307:195129	16	1	66849268	1	51M	ATGTTGACAATCTCATCAAAAGTAATGTTCCCACTGTGTTTAATGTTCTTC	JJJJIJIJJIJJJJJJJJJJJJJJJJJJJJJIHJJJJJHHHHHFFFFFCCC	NH:i:7	NM:i:0
HWI-1KL140:55:C20PMACXX:7:1105:17100:196277	16	1	66849269	1	51M	TGTTGACAATCTCATCAAAAGTAATGTTCCCACTGTGTTTAATGTTCTTCT	HJJIJHJJIIJJJJIIJJJJJJJJJJIGJIIIJJJJJJHHHHHFFFFFCCC	NH:i:7	NM:i:0
HWI-1KL140:55:C20PMACXX:7:1105:17610:196400	0	1	36958020	1	47M	TGCAGTACCCAGGATCTCCTTGATAGTTCCAGAAAGTTCTCTAGCCA	JJJJJJIJJJJJJIJJJJJJJJJJJJJJJJJJJJJJJIHHHHHFFFF	NH:i:7	NM:i:0
HWI-1KL140:55:C20PMACXX:7:1105:5304:196886	16	1	66849268	1	51M	ATGTTGACAATCTCATCAAAAGTAATGTTCCCACTGTGTTTAATGTTCTTC	JJJJJJJJJJJJJIIGJJJJJJIJJJJJIJJIHJJJJJHHHHHFFFFFCCC	NH:i:7	NM:i:0
HWI-1KL140:55:C20PMACXX:7:1105:5848:199555	16	1	66849268	1	51M	ATGTTGACAATCTCATCAAAAGTAATGTTCCCACTGTGTTTAATGTTCTTC	JJJJIIEJJJIIJJIHIJIJJJJIJJJJHIIIIJJIIJHHHHHFFFFFCBB	NH:i:7	NM:i:0
HWI-1KL140:55:C20PMACXX:7:1105:12694:200107	16	1	36958025	1	51M	TACCCAGGATCTCCTTGATAGTTCCAGAAAGTTCTCTAGCCAAAGACCGGT	GFGEJGIHBJJIIJJJJJJIIJJIJJJJJJJJJJJJJJHGHHGFFDFFCCB	NH:i:8	NM:i:0
HWI-1KL140:55:C20PMACXX:7:1105:18274:200357	16	1	36958101	1	51M	AATCTCATCAAAAGTAATGTTCCCACTGTGTTTAATGTTCTTCTGCTTCTT	IHGIIIHFIJJJIHIIHEGHEJIHHJJJJIIHIJJJJJHHGHFDFDDDCBB	NH:i:9	NM:i:0
HWI-1KL140:55:C20PMACXX:7:1105:20543:200601	16	1	66849552	1	51M	GCACCTCAGGTACACGACTTTGACCTCGTTGGGGTCGAACTTGGGCGGCAT	CHHJIGIJHIIHIHIIHIJHGHDIHHJJJIHHGIGHIIHHHHGFFFFFCCC	NH:i:5	NM:i:1
HWI-1KL140:55:C20PMACXX:7:1106:12095:2293	16	1	66849266	1	51M	CAATGTTGACAATCTCATCAAAAGTAATGTTCCCACTGTGTTTAATGTTCT	HJJJJJIJIJJJJJJGIGJJJJJJIJJIJJJJJIHJJJHHHGHFFFFFCC@	NH:i:8	NM:i:0
HWI-1KL140:55:C20PMACXX:7:1106:20337:4254	16	1	66849268	1	51M	ATGTTGACAATCTCATCAAAAGTAATGTTCCCACTGTGTTTAATGTTCTTC	BDHH@IIIHGHHEDDBGGIIHHFEBHGGFBEC<IIIGHBFBFBFDDDFCC@	NH:i:7	NM:i:0
HWI-1KL140:55:C20PMACXX:7:1106:3390:5037	16	1	36958000	1	51M	ACATTGCAGCCCACAGACTGTGCAGTACCCAGGATCTCCTTGATAGTTCCA	JJJJJJJJJIJIIIJJIJJJJJJJIHFJJJJJGJIJJJHHHHHFFFFFCCC	NH:i:7	NM:i:0
HWI-1KL140:55:C20PMACXX:7:1106:12853:6501	16	1	66849268	1	51M	ATGTTGACAATCTCATCAAAAGTAATGTTCCCACTGTGTTTAATGTTCTTC	JJJJGHHJJIIJIJIHJJJJJJJJJJJIIJJIIJJJJJHGHHHFFFFFCCC	NH:i:7	NM:i:0
HWI-1KL140:55:C20PMACXX:7:1106:20221:6703	16	1	66849555	1	51M	CCTCAGGTACACGACTTTGACCTCGTTGGGGTCGAACTTGGGCGGCATGGT	HHIJJJJIGJJJJIIJJIIGJJJJJJIJJJJJJJJJJIHHHHHFFFFFCCB	NH:i:5	NM:i:1
HWI-1KL140:55:C20PMACXX:7:1106:10943:6873	16	1	66849269	1	51M	TGTTGACAATCTCATCAAAAGTAATGTTCCCACTGTGTTTAATGTTCTTCT	IJIIIHJIHIJIJIIHJJIJJHIJHJJJIIIIIJJJJJHHHHGFFFFF@CC	NH:i:7	NM:i:0
HWI-1KL140:55:C20PMACXX:7:1106:3520:8587	0	2	32963021	1	46M430N5M	AAAGCCCTCAAGGAGCCACCGAGAGACAGGAAGAAGCAGAAGAACATTAAA	B@@FDEFFHGHHHIJJIJIIIGGAHIHGIJBGFFGI<CDEGGDHIIJIIIJ	NH:i:4	NM:i:0
HWI-1KL140:55:C20PMACXX:7:1106:3817:8904	0	2	32963495	3	51M	AGTTAAACACAGTGGGAACATTACTTTTGATGAGATTGTCAACATTGCCCG	CCCFFFFFHHHHHJJJJJJIJJJJJJJJJHGJJJJJJIHJJJJJIJJIJJJ	NH:i:2	NM:i:0
HWI-1KL140:55:C20PMACXX:7:1106:20418:11430	0	2	32963481	40	51M	TACTTGCTTTCTGCAGTTAAACACAGTGGGAACATTACTTTTGATGAGATT	CCCFFFFFHHHHHJJJJJJJJJJJJIHIIJHIIJIIJJIJJJJFIJJJJJJ	NH:i:1	NM:i:0
HWI-1KL140:55:C20PMACXX:7:1106:5988:12680	0	2	32963059	40	51M	GAAGAACAGTGAGTCGGCCCCACTCCCTGGGTTTCCGCTGCAGTGTGCTAC	@BCFFFFFHHHHHGHIJJJJJIJIJJJJJJJHIJJJJIJIJJJIJIHJJJJ	NH:i:1	NM:i:0
HWI-1KL140:55:C20PMACXX:7:1106:12786:13227	16	1	36958029	1	51M	CAGGATCTCCTTGATAGTTCCAGAAAGTTCTCTAGCCAAAGACCGGTGTCT	JJJJJIIJJJJJIJIJJJJJJJJJJJIJJIJJJJJJJJHHHHHFFFFF@BB	NH:i:8	NM:i:0
HWI-1KL140:55:C20PMACXX:7:1106:6631:14301	16	1	66849269	1	51M	TGTTGACAATCTCATCAAAAGTAATGTTCCCACTGTGTTTAATGTTCTTCT	JJJIIJJJIGJJIJGIJJJJJJJIIIIGJIHHJJJJJJHHHHHFFFFFBCC	NH:i:7	NM:i:0
HWI-1KL140:55:C20PMACXX:7:1106:16663:16811	16	1	66849269	1	51M	TGTTGACAATCTCATCAAAAGTAATGTTCCCACTGTGTTTAATGTTCTTCT	IHHIIIJJIJIGIGGGJJJJJJIGIGEHJHHEJJJJJIGHHDFDDDFF@@@	NH:i:7	NM:i:0
HWI-1KL140:55:C20PMACXX:7:1106:5390:17522	16	1	66849264	1	51M	GGCAATGTTGACAATCTCATCAAAAGTAATGTTCCCACTGTGTTTAATGTT	IIJIGIJJJIHJJJJIJJJJJJJIJJJJJJJJIIIHGIGHHHHFFFFFCCC	NH:i:8	NM:i:0
HWI-1KL140:55:C20PMACXX:7:1106:9744:21533	16	1	66849269	1	51M	TGTTGACAATCTCATCAAAAGTAATGTTCCCACTGTGTTTAATGTTCTTCT	JJJJJIJJJJJJJIGJJJJJJJJJJJJJIIHHJJJJJJHHHHHFFFFFBCB	NH:i:7	NM:i:0
HWI-1KL140:55:C20PMACXX:7:1106:20189:22824	16	1	36958044	1	51M	AGTTCCAGAAAGTTCTCTAGCCAAAGACCGGTGTCTCATCTGCCGGGCAAT	GJIHHJJIJIIIIIHEJHIIJJIIHGCJJJJJJJJIJIHHHHHFFFFFCCC	NH:i:6	NM:i:0
HWI-1KL140:55:C20PMACXX:7:1106:17793:23934	16	1	66849553	1	51M	CACCTCAGGTACACGACTTTGACCTCGTTGGGGTCGAACTTGGGCGGCATG	HHJJHEHIJIGHFHHFIIJIG@JIIJJJJJJJJIJIJJHHHHHFFFDFCCB	NH:i:5	NM:i:1
HWI-1KL140:55:C20PMACXX:7:1106:18074:26170	16	1	66849269	1	51M	TGTTGACAATCTCATCAAAAGTAATGTTCCCACTGTGTTTAATGTTCTTCT	IIIIIHHJJJHHBIIJJJJJJJIJJJJJIIIHIJJJJJHHHHHFFFFF@@B	NH:i:7	NM:i:0
HWI-1KL140:55:C20PMACXX:7:1106:5639:26470	16	1	36958042	1	43M	ATAGTTCCAGAAAGTTCTCTAGCCAAAGACCGGTGTCTCATCT	JJJJJJJJJJJJJJJJJIJJJJJJJJJIGJHHHHHFFFFFCCC	NH:i:9	NM:i:0
HWI-1KL140:55:C20PMACXX:7:1106:18177:26258	0	1	36958020	1	47M	TGCAGTACCCAGGATCTCCTTGATAGTTCCAGAAAGTTCTCTAGCCA	GGIIIHGGGGJJJIGIJIJJIJGJJIJJJJIIHGEGHIHHHGHFDFF	NH:i:7	NM:i:0
HWI-1KL140:55:C20PMACXX:7:1106:11268:26602	16	1	66849555	1	51M	CCTCAGGTACACGACTTTGACCTCGTTGGGGTCGAACTTGGGCGGCATGGT	HHIHJJJJGJIIIHHJIJHFJIJJJJJJJJJJJJJJJJHHHHHFFFFFCC@	NH:i:5	NM:i:1
HWI-1KL140:55:C20PMACXX:7:1106:4482:26954	16	1	66849268	1	51M	ATGTTGACAATCACATCAAAAGTAATGTTCCCACTGTGTTTAATGTTCTTC	JIJIJJIJIGIIFIJIJIJIHGIJJJJJIJIEEC3JJJHHHHGFFFFFB@@	NH:i:7	NM:i:1
HWI-1KL140:55:C20PMACXX:7:1106:10561:28405	0	1	66849561	1	46M	GTACACGACTTTGACCTCGTTGGGGTCGAACTTGGGCGGCATGGTG	HHFEFIHFIIHFB7IHIGIJJJJJIJJIIHJJJGHHHHFFFFFCCB	NH:i:5	NM:i:1
HWI-1KL140:55:C20PMACXX:7:1106:20374:28403	16	1	66849553	1	51M	CACCTCAGGTACACGACTTTGACCTCGTTGGGGTCGAACTTGGGCGGCATG	?AGGGHHFCF@A7F==JIGGB?IHAIFIGHIGIIHFFCHGHDFAADDFCC@	NH:i:5	NM:i:1
HWI-1KL140:55:C20PMACXX:7:1106:6064:32532	16	1	36958043	1	51M	TAGTTCCAGAAAGTTCTCTAGCCAAAGACCGGTGTCTCATCTGCCGGGCAA	IJJJIJJJJJJIIJGIIJJJJJIJJIHFJJJIGIGJJJHHHHHFFFFFCC@	NH:i:6	NM:i:0
HWI-1KL140:55:C20PMACXX:7:1106:9590:32942	16	1	66849267	1	51M	AATGTTGACAATCTCATCAAAAGTAATGTTCCCACTGTGTTTAATGTTCTT	JJJJJJIIJJJJJJIJJJJJJJJJJJJJJJJJJJJJJJHHHHHFFFFFCCC	NH:i:7	NM:i:0
HWI-1KL140:55:C20PMACXX:7:1106:3305:33004	16	1	36958103	1	51M	TCTCATCAAAAGTAATGTTCCCACTGTGTTTAATGTTCTTCTGCTTCTTCC	<BB9DB?IIHGHDGECDFE@F?+GBGEAEIIGHEG?@GF;FHHDDDDD?@@	NH:i:9	NM:i:0
HWI-1KL140:55:C20PMACXX:7:1106:6724:34479	16	1	66849269	1	51M	TGTTGACAATCTCATCAAAAGTAATGTTCCCACTGTGTTTAATGTTCTTCT	GIHGEIHFFCCHEF<JJJJJIIIGHHGHJIHIIGIGJIHHFGGFDDDFCC@	NH:i:7	NM:i:0
HWI-1KL140:55:C20PMACXX:7:1106:6951:39851	16	1	66849269	1	51M	TGTTGACAATCTCATCAAAAGTAATGTTCCCACTGTGTTTAATGTTCTTCT	JJJJIIJJJJJJJIIHJJJIJJJJJJJJJJJIJJJJJJHHHHHFFFFFCCC	NH:i:7	NM:i:0
HWI-1KL140:55:C20PMACXX:7:1106:20141:40467	16	1	66849269	1	51M	TGTTGACAATCTCATCAAAAGTAATGTTCCCACTGTGTTTAATGTTCTTCT	IJJJJJJJJIJIIIGIJJJJJIJJJJIHJIHHJJJJJJHHHHHFFFFFCCC	NH:i:7	NM:i:0
HWI-1KL140:55:C20PMACXX:7:1106:3402:41668	16	1	66849268	1	51M	ATGTTGACAATCTCATCAAAAGTAATGTTCCCACTGTGTTTAATGTTCTTC	JJJJIJJJIIIJJJIFJJJJJJJJIJJJJIIIHJIJJJHHGHHFFFFFCCC	NH:i:7	NM:i:0
HWI-1KL140:55:C20PMACXX:7:1106:17977:42488	16	1	66849555	1	51M	CCTCAGGTACACGACTTTGACCTCGTTGGGGTCGAACTTGGGCGGCATGGT	FHIJIJJJJJJIGHIJIIHDJIIJJJJJJJJJJIHHJJHHHGGFFFFFCCB	NH:i:5	NM:i:1
HWI-1KL140:55:C20PMACXX:7:1106:13022:44036	16	1	66849269	1	51M	TGTTGACAATCTCATCAAAAGTAATGTTCCCACTGTGTTTAATGTTCTTCT	JJJIJIJJJJJJJJIJJJJJJJJJJJJJJJJJJJJJJJHHHHHFFFFF@CC	NH:i:7	NM:i:0
HWI-1KL140:55:C20PMACXX:7:1106:13525:44636	16	1	66849268	1	51M	ATGTTGACAATCTCATCAAAAGTAATGTTCCCACTGTGTTTAATGTTCTTC	JJJJJJJJJGEJJJJIJJJJJJJIJIIJJJIIGJJJJJHHHHHFFFFF@BB	NH:i:7	NM:i:0
HWI-1KL140:55:C20PMACXX:7:1106:19165:45887	16	1	66849269	1	51M	TGTTGACAATCTCATCAAAAGTAATGTTCCCACTGTGTTTAATGTTCTTCT	DIIIIICEBBG@HDAIIGHFAGH@IIHFGCFCADHDHGFFHF?EDDDB;??	NH:i:7	NM:i:0
HWI-1KL140:55:C20PMACXX:7:1106:8929:46043	16	1	66849270	1	51M	GTTGACAATCTCATCAAAAGTAATGTTCCCACTGTGTTTAATGTTCTTCTG	IIHIJJJJJJJIIHGJJIJJIJIJIJJJIHFJJIJJJJHHHHHFFFFFCCC	NH:i:7	NM:i:0
HWI-1KL140:55:C20PMACXX:7:1106:1768:46368	16	1	66849268	1	51M	ATGTTGACAATCTCATCAAAAGTAATGTTCCCACTGTGTTTAATGTTCTTC	JJJJJIIJJJJJIJIGJJJJJJJJJJJJIJJIHJJJJJHHHHHFFFFFCCC	NH:i:7	NM:i:0
HWI-1KL140:55:C20PMACXX:7:1106:11926:46258	16	1	66849268	1	51M	ATGTTGACAATCTCATCAAAAGTAATGTTCCCACTGTGTTTAATGTTCTTC	JJJJJJJIJJJJJJIHIJJJJIJJJIJJJJIIFJJJJJHHHHHFFFFFCBB	NH:i:7	NM:i:0
HWI-1KL140:55:C20PMACXX:7:1106:19597:46524	16	1	66849269	1	51M	TGTTGACAATCTCATCAAAAGTAATGTTCCCACTGTGTTTAATGTTCTTCT	JJJJIGJJIJJJIIGGJJJJJIJJIJJJJJIHJJJJJJHHHHHFFFFFCCC	NH:i:7	NM:i:0
HWI-1KL140:55:C20PMACXX:7:1106:16967:47601	0	2	32962108	1	15M451N27M	GGTCCTCTGGGTCTGTCTCCGAAGAAAGTTGGCGATGACATT	HHFHIGIJJJJJJJJJIJJJJJJGIJJJBG@EHHFHJIJJJJ	NH:i:4	NM:i:0
HWI-1KL140:55:C20PMACXX:7:1106:15212:48689	16	1	36958101	1	51M	AATCTCATCAAAAGTAATGTTCCCACTGTGTTTAATGTTCTTCTGCTTCTT	HFDIEGGHJIJJJIJJJJIHFIIGHJIJHIJJIIGHGIHGHHHFFDFDCCC	NH:i:9	NM:i:0
HWI-1KL140:55:C20PMACXX:7:1106:20850:50142	16	1	66849269	1	51M	TGTTGACAATCTCATCAAAAGTAATGTTCCCACTGTGTTTAATGTTCTTCT	IJJIJIJJJIIIJJIJJJJJJJJJJJJJJJJJJJJJJJHHHHGFFFFFCCC	NH:i:7	NM:i:0
HWI-1KL140:55:C20PMACXX:7:1106:19953:51016	16	1	36958000	1	51M	ACATTGCAGCCCACAGACTGTGCAGTACCCAGGATCTCCTTGATAGTTCCA	IJJJJJJJJJJJIJJJJJIJJIIJJIGJJJJJJIJIIIHHHHHFFFFFCCB	NH:i:7	NM:i:0
HWI-1KL140:55:C20PMACXX:7:1106:19900:51955	0	2	32963018	1	49M430N2M	ATCAAAGCCCTCAAGGAGCCACCGAGAGACAGGAAGAAGCAGAAGAACATT	CCCFFFFEHHHHHJJJJJJJJJJJHIIIGJJJJIJIHGIIJJGJJIJJIII	NH:i:4	NM:i:0
HWI-1KL140:55:C20PMACXX:7:1106:5030:52164	16	1	66849266	1	51M	CAATGTTGACAATCTCATCAAAAGTAATGTTCCCACTGTGTTTAATGTTCT	IHGJJJJJHHIGHCJJJJJJJJJJJJJJIIIIGHFJJJHHHHGFFFFFCCB	NH:i:8	NM:i:0
HWI-1KL140:55:C20PMACXX:7:1106:3064:56089	16	1	36958029	1	51M	CAGGATCTCCTTGATAGTTCCAGAAAGTTCTCTAGCCAAAGACCGGTGTCT	JIIJJJJJJJJJIIGJJJJJIJJJJJJJJJJJJJJJJJHHHHHFFFFFCC@	NH:i:8	NM:i:0
HWI-1KL140:55:C20PMACXX:7:1106:15368:56483	16	1	36958042	1	43M	ATAGTTCCAGAAAGTTCTCTAGCCAAAGACCGGTGTCTCATCT	IJJJJIJIIJJJJJIIJJJJJJJJJJIHGJHHHHHFFFFFCCC	NH:i:9	NM:i:0
HWI-1KL140:55:C20PMACXX:7:1106:17926:56427	0	2	32962108	1	15M451N27M	GGTCCTCTGGGTCTGTCTCCGAAGAAAGTTGGCGATGACATT	FFADFGIFFEC<FDEFFEIDFIIBAB@F?4BFBDBFE>FCFF	NH:i:4	NM:i:0
HWI-1KL140:55:C20PMACXX:7:1106:3047:57448	0	1	36958020	1	47M	TGCAGTACCCAGGATCTCCTTGATAGTTCCAGAAAGTTCTCTAGCCA	IJJJJIHJJJJJJJJIJIIJJJJJIJJIJJJIJIJJIJHHHHHFFFF	NH:i:7	NM:i:0
HWI-1KL140:55:C20PMACXX:7:1106:14188:59231	16	1	36958101	1	51M	AATCTCATCAAAAGTAATGTTCCCACTGTGTTTAATGTTCTTCTGCTTCTT	?<D90*:1GF??11499D:*)IGGHB@FHCC?C<AIHF?A+:C3?BDA@=:	NH:i:9	NM:i:0
HWI-1KL140:55:C20PMACXX:7:1106:18252:59543	16	2	32961833	40	47M	AAAGTCGGTGCGTGCCCTCGCCGCGCCCGGGTGCTGTCCCGGGGCCT	BBCFFFDDFDFFHJIIIJIJJJJJJEHGIJIEHGHDCDCFCDDDDDD	NH:i:1	NM:i:0
HWI-1KL140:55:C20PMACXX:7:1106:13454:61317	16	1	66849269	1	51M	TGTTGACAATCTCATCAAAAGTAATGTTCCCACTGTGTTTAATGTTCTTCT	JJIGJIJJIJJIGGFHJJJJJJJJJIJIJJHHIHJJJJHHHGHFFFFF@BB	NH:i:7	NM:i:0
HWI-1KL140:55:C20PMACXX:7:1106:6398:63139	16	1	66849269	1	51M	TGTTGACAATCTCATCAAAAGTAATGTTCCCACTGTGTTTAATGTTCTTCT	D@D?BDIIHDIIGGCGIIHEFCIHHAE=HHEAGF?AEBFBDC8>DDDD@@@	NH:i:7	NM:i:0
HWI-1KL140:55:C20PMACXX:7:1106:19928:65216	0	2	32963487	3	47M	CTTTCTGCAGTTAAACACAGTGGGAACATTACTTTTGATGAGATTGT	FFDEHFHHFGIIJIGIIGGJHIIICHIIGIEDFGIIGGIIG@F?FHB	NH:i:2	NM:i:0
HWI-1KL140:55:C20PMACXX:7:1106:11781:67805	16	1	66849552	1	51M	GCACCTCAGGTACACGACTTTGACCTCGTTGGGGTCGAACTTGGGCGGCAT	FHIJJIIIJJJIJJJJIHJJIGGJJIJJJJJJJJJJIIHHHHHFFFFFCCC	NH:i:5	NM:i:1
HWI-1KL140:55:C20PMACXX:7:1106:15975:69389	16	1	66849268	1	51M	ATGTTGACAATCTCATCAAAAGTAATGTTCCCACTGTGTTTAATGTTCTTC	JJJJJJJJJJJJIIHCIJJJIIJJJJJJJJJJIJJJJJHHHHHFFFFFCCC	NH:i:7	NM:i:0
HWI-1KL140:55:C20PMACXX:7:1106:10941:72421	16	1	66849293	1	51M	TGTTCCCACTGTGTTTAATGTTCTTCTGCTTCTTCCTGTCTCTCGGTGGCT	JJHIJJIHJJJJJJJHIIJIGIJIIIJIJJGJJIJIIHDHFHFFFFFFCCC	NH:i:6	NM:i:1
HWI-1KL140:55:C20PMACXX:7:1106:5210:75130	16	1	66849269	1	51M	TGTTGACAATCTCATCAAAAGTAATGTTCCCACTGTGTTTAATGTTCTTCT	JJJJJIJJJJJJIHFGJJJJJIJJJJIIJJIIJJJJJJHHHHHFFFFFCCC	NH:i:7	NM:i:0
HWI-1KL140:55:C20PMACXX:7:1106:8985:76212	16	1	66849263	1	51M	GGGCAATGTTGACAATCTCATCAAAAGTAATGTTCCCACTGTGTTTAATGT	JJJJJJIIJIIEJJJIJJJJJJJJJJJJIIGJJIJJIHHHHHHFFFFFCCC	NH:i:8	NM:i:0
HWI-1KL140:55:C20PMACXX:7:1106:5138:77188	16	1	66849269	1	51M	TGTTGACAATCTCATCAAAAGTAATGTTCCCACTATGTTTAATGTTCTTCT	JJJJJIJJGJJJJJIIJJJIJJJJJJJIJIJHJJIIHHHHHHHFFFFFCCB	NH:i:7	NM:i:1
HWI-1KL140:55:C20PMACXX:7:1106:6324:80871	16	1	66849268	1	51M	ATGTTGACAATCTCATCAAAAGTAATGTTCCCACTGTGTTTAATGTTCTTC	JJIIJIGJJIIJJIIGJJJJJJJJJIJJJJIIIJJJJJHGHHHFFFFF@@@	NH:i:7	NM:i:0
HWI-1KL140:55:C20PMACXX:7:1106:10783:81210	16	1	66849294	1	51M	GTTCCCACTGTGTTTAATGTTCTTCTGCTTCTTCCTGTCTCTCGGTGGCTC	IIHJJIHJJJJJJJJJJJJJJIJJJJIJJJJJJJJJJJHGHHHFFFFFB@@	NH:i:6	NM:i:1
HWI-1KL140:55:C20PMACXX:7:1106:11096:86458	0	2	32962093	40	51M	TTGGCCCCGAAGATCGGTCCTCTGGGTCTGGTAAGTCGTCGCTCCCGAGCC	CC@FFFFFGHHHHJJJJGHIJJJJIJFDGGIFGEBFIGIIJGE?@HG@HHE	NH:i:1	NM:i:0
HWI-1KL140:55:C20PMACXX:7:1106:9139:88176	0	1	36958114	0	47M	GTAATGTTCCCACTGTGTTTAATGTTCTTCTGCTTCTTCCTGTCTCT	JJIGEFEDHGHDFGGGIJJIGJJJJIGGIGGGEIFGHHHDDDAD@B=	NH:i:10	NM:i:0
HWI-1KL140:55:C20PMACXX:7:1106:19721:88594	0	2	32963021	1	46M430N5M	AAAGCCCTCAAGGAGCCACCGAGAGACAGGAAGAAGCAGAAGAACATTAAA	@CCDFFFFGHHGGJIFIIIIJIJGIGIGIJIJIHIIFJICGIIIJIIJIJJ	NH:i:4	NM:i:0
HWI-1KL140:55:C20PMACXX:7:1106:3991:90346	0	2	32961815	36	42M	TTCGACCCCAACGAGGCCAAAGTCGGTGCGTGCCCCCGCCGC	;1?D1AD?A?C<C?8E)CE81:*?8:))87?DAC>(;;ADD/	NH:i:1	NM:i:2
HWI-1KL140:55:C20PMACXX:7:1106:19065:91229	0	1	36958105	1	44M	TCATCAAAAGTAATGTTCCCACTGTGTTTAATGTTCTTCTGCTT	IIHGIJJJJJJJJJJJJJJJJJJJJJJIIJJHHHHHFFFFFCCC	NH:i:9	NM:i:0
HWI-1KL140:55:C20PMACXX:7:1106:2930:94519	16	1	66849268	1	51M	ATGTTGACAATCTCATCAAAAGTAATGTTCCCACTGTGTTTAATGTTCTTC	GGIIIIHGHFFIGGGADGIHGCIIHDGBDFCEFIIIIIHFDHFFFFFF@CC	NH:i:7	NM:i:0
HWI-1KL140:55:C20PMACXX:7:1106:2182:99831	0	2	32963021	1	46M430N5M	AAAGCCCTCAAGGAGCCACCGAGAGACAGGAAGAAGCAGAAGAACATTAAA	CCCFFFFFHHHHHJJJJJJJIHJIIJJJIJJJJIIJIJJJJJJJJJJJJJJ	NH:i:4	NM:i:0
HWI-1KL140:55:C20PMACXX:7:1106:18427:101038	16	1	66849269	1	51M	TGTTGACAATCTCATCAAAAGTAATGTTCCCACTGTGTTTAATGTTCTTCT	IJJJJIJJJIJJIIIJJJJGJIJJJJJJJJJIJJJJJJHHHHHFFFFFCCC	NH:i:7	NM:i:0
HWI-1KL140:55:C20PMACXX:7:1106:16069:102599	16	1	66849269	1	51M	TGTTGACAATCTCATCAAAAGTAATGTTCCCACTGTGTTTAATGTTCTTCT	IJJJJJIJJJJJJIGJJJJJJIJJJJJIJJHIJJJJJJHHHHHFFFFFCCC	NH:i:7	NM:i:0
HWI-1KL140:55:C20PMACXX:7:1106:12289:105481	16	1	66849269	1	51M	TGTTGACAATCTCATCAAAAGTAATGTTCCCACTGTGTTTAATGTTCTTCT	JJJJJJJJIJJIIIGGJJJJJJJJJJJJJJJJJJJJJJHHHHHFFFFFCCC	NH:i:7	NM:i:0
HWI-1KL140:55:C20PMACXX:7:1106:14448:105487	16	1	66849267	1	51M	AATGTTGACAATCTCATCAAAAGTAATGTTCCCACTGTGTTTAATGTTCTT	JJJJIJIIJJJJJJJJJJJJJJJJJJJJJJJJJJJJJJHHHHHFFFFFCCC	NH:i:7	NM:i:0
HWI-1KL140:55:C20PMACXX:7:1106:15074:107400	16	1	66849264	1	51M	GGCAATGTTGACAATCTCATCAAAAGTAATGTTCCCACTGTGTTTAATGTT	JJJIJJJIIIHJIJIJJJJJJJJJJJIJJJJJIJJHHJHHHHHFFFFFCCC	NH:i:8	NM:i:0
HWI-1KL140:55:C20PMACXX:7:1106:17512:108500	16	1	66849268	1	51M	ATGTTGACAATCTCATCAAAAGTAATGTTCCCACTGTGTTTAATGTTCTTC	JJJIIJJJJJJJJIJJIJJJJJJJIIJJIJJJIIIJJJHHHHHFFFFFCCC	NH:i:7	NM:i:0
HWI-1KL140:55:C20PMACXX:7:1106:5196:109088	16	1	66849269	1	51M	TGTTGACAATCTCATCAAAAGTAATGTTCCCACTGTGTTTAATGTTCTTCT	IJJJJJJJJJJJJIIJJJJJJJJJJJIJJIHIJJJJJJHHHHHFFFFFBCC	NH:i:7	NM:i:0
HWI-1KL140:55:C20PMACXX:7:1106:16821:110580	16	1	66849268	1	51M	ATGTTGACAATCTCATCAAAAGTAATGTTCCCACTGTGTTTAATGTTCTTC	GDFDDBGB?AFIGCD89FC?F?CAA<A<:A?IC2:CCE?FDFFBBA=B?@=	NH:i:7	NM:i:0
HWI-1KL140:55:C20PMACXX:7:1106:20201:111221	16	1	66849267	1	51M	AATGTTGACAATCTCATCAAAAGTAATGTTCCCACTGTGTTTAATGTTCTT	IJJJJJJIJJJJJJJJIJJJJJJJJJJJJJJJJIJJJJHHHHHFFFFFCCC	NH:i:7	NM:i:0
HWI-1KL140:55:C20PMACXX:7:1106:11872:111506	16	1	66849271	1	51M	TTGACAATCTCATCAAAAGTAATGTTCCCACTGTGTTTAATGTTCTTCTGC	IIIIJJJJJJJIGJJJJJJJJJJJJJJJHEJJJJJJJJHHHHHFFFFFCCC	NH:i:7	NM:i:0
HWI-1KL140:55:C20PMACXX:7:1106:7262:112237	16	2	32962097	1	26M451N21M	CCCCGAAGATCGGTCCTCTGGGTCTGTCTCCGAAGAAAGTTGGCGAT	CCCFFFFFHHHHHFGIGIIJJJGFGGHIJJJJIJIIJHIFHEIIJJJ	NH:i:4	NM:i:0
HWI-1KL140:55:C20PMACXX:7:1106:19327:112050	0	2	32963850	3	4M137N47M	AGCTAGTTAAGAAGCAACAAGAAAATATTCCAATAAAAGACTATCTGATAA	CCCFFFFFHHHHHJJJJJJIJJJJJIJJJJJJJJJJJJJIJJJJJJJJIJJ	NH:i:2	NM:i:0
HWI-1KL140:55:C20PMACXX:7:1106:4082:114255	0	1	66849265	1	47M	GCAATGTTGACAATCTCATCAAAAGTAATGTTCCCACTGTGTTTAAT	JJJJIIJJIHJJJJJJJJIJJJJJJIJJJJJJJJJIJJHHHHHFFFF	NH:i:8	NM:i:0
HWI-1KL140:55:C20PMACXX:7:1106:13139:116696	0	1	36958020	1	47M	TGCAGTACCCAGGATCTCCTTGATAGTTCCAGAAAGTTCTCTAGCCA	IIJJIHGJIGJJIJHGFIIJJJJJJHIJJIIJIIJJJJHHHHHFFEF	NH:i:7	NM:i:0
HWI-1KL140:55:C20PMACXX:7:1106:16941:120139	0	2	32962108	1	15M451N27M	GGTCCTCTGGGTCTGTCTCCGAAGAAAGTTGGCGATGACATT	HAADCAFGEGIBGGIIEAFIGGGGHHFHHIFHIGIHIEEDHG	NH:i:4	NM:i:0
HWI-1KL140:55:C20PMACXX:7:1106:15475:121553	16	1	36958039	1	51M	TTGATAGTTCCAGAAAGTTCTCTAGCCAAAGACCGGTGTCTCATCTGCCGG	IJJJJJJJIJJJIJJIJJJJIJJJJJJJJJJHJJJJJJHHHHHFFFFFCCC	NH:i:7	NM:i:0
HWI-1KL140:55:C20PMACXX:7:1106:18970:122930	0	2	32963487	3	47M	CTTTCTGCAGTTAAACACAGTGGGAACATTACTTTTGATGAGATTGT	DFFFHHHHHJJIJJJJJJJJHHJJIIJJJIJJJJJJJIJJIJJJJJH	NH:i:2	NM:i:0
HWI-1KL140:55:C20PMACXX:7:1106:11706:124464	16	1	66849268	1	51M	ATGTTGACAATCTCATCAAAAGTAATGTTCCCACTGTGTTTAATGTTCTTC	JJJIIJIJJJJJIJIHJJJJJJJJJJJJJJJJIJIJJJHHHHHFFFFFCBB	NH:i:7	NM:i:0
HWI-1KL140:55:C20PMACXX:7:1106:15465:127231	16	1	66849269	1	51M	TGTTGACAATCTCATCAAAAGTAATGTTCCCACTGTGTTTAATGTTCTTCT	JJIGIHJJJIJJJJIJJJJJJJJJJIJJJIHIJJJIJJGHHHHFFFFF@C@	NH:i:7	NM:i:0
HWI-1KL140:55:C20PMACXX:7:1106:17183:127989	16	1	66849270	1	51M	GTTGACAATCTCATCAAAAGTAATGTTCCCACTGTGTTTAATGTTCTTCTG	JJJIGJJJIJJIJIJJJJIIGJJJJJGJIIHJJJJIJJHHHHHFFFFF@C@	NH:i:7	NM:i:0
HWI-1KL140:55:C20PMACXX:7:1106:12147:129619	16	1	66849269	1	51M	TGTTGACAATCTCATCAAAAGTAATGTTCCCACTGTGTTTAATGTTCTTCT	IJJJIHIJJJJJJJJJJJJJJJJJJJJIJJIGJJJJJJHHHHHFFFFFCCC	NH:i:7	NM:i:0
HWI-1KL140:55:C20PMACXX:7:1106:2663:130007	0	2	32963850	3	4M137N47M	AGCTAGTTAAGAAGCAACAAGAAAATATTCCAATAAAAGACTATCTGATAA	CCCFFFEFHHHHHJJJJJJJJJJJJJJJJJJJJJJJJHGGIJJJJJJJJJJ	NH:i:2	NM:i:0
HWI-1KL140:55:C20PMACXX:7:1106:12186:132677	16	1	66849269	1	51M	TGTTGACAGTCTCATCAAAAGTAATGTTCCCACTGTGTTTAATGTTCTTCT	IJJJJHGB*JJJJJJJJJJJJIJJJJIIJJIIJJJJJJHHHHHFFFFFCCC	NH:i:7	NM:i:1
HWI-1KL140:55:C20PMACXX:7:1106:5939:133034	16	1	66849555	1	51M	CCTCAGGTACACGACTTTGACCTCGTTGGGGTCGAACTTGGGCGGCATGGT	HHIJJJIHHHHHHGJJIIHFJJIIJJJJJJJJJJIIJIHHHHHFFFFFCCC	NH:i:5	NM:i:1
HWI-1KL140:55:C20PMACXX:7:1106:2147:133321	16	2	32962121	40	47M	TGGTAAGTCGTCGCTCCCGAGCCGTAGACCTCTAACGTGCATGCTGT	CCCDFFFFHHHHHJJJJIJJJJJJIJGIIJIIIJJIJFGGGJJJIIJ	NH:i:1	NM:i:0
HWI-1KL140:55:C20PMACXX:7:1106:17768:133677	16	1	66849269	1	51M	TGTTGACAATCTCATCAAAAGTAATGTTCCCACTGTGTTTAATGTTCTTCT	JJJIIHJJJJJJIJIJJJJJJJJJIJJJJJIIJJJJJJHHHHHFFFFF@B@	NH:i:7	NM:i:0
HWI-1KL140:55:C20PMACXX:7:1106:12287:134091	0	2	32963333	40	51M	AGTGGTGAGCTGACAGTGAGCCCCAGCTTTTAGGAAACAGGGCTGTCCTAC	CCCFFDFFHHHHHJJJFHIJJIJJJJJJJJJIIIJJJIJJJJJJJJJJJJJ	NH:i:1	NM:i:0
HWI-1KL140:55:C20PMACXX:7:1106:13125:134634	16	1	66849264	1	51M	GGCAATGTTGACAATCTCATCAAAAGTAATGTTCCCACTGTGTTTAATGTT	JJJJJJIJJJIJJJJJJJIIIJJJJJJJJJJJJJIHEJHHHHHFFFFFCCC	NH:i:8	NM:i:0
HWI-1KL140:55:C20PMACXX:7:1106:4404:135480	0	2	32962664	3	9M312N42M	CAGGCCCAGATCGAGGTGGTGCCTTCTGCCTCAGCCCTGATCATCAAAGCC	CCCFFFFFHHGHHJJJFHIGHHIJJJJJJIIJJJJJJJIJJJJJJJJJJJJ	NH:i:2	NM:i:0
HWI-1KL140:55:C20PMACXX:7:1106:16173:135740	16	1	66849268	1	51M	ATGTTGACAATCTCATCAAAAGTAATGTTCCCACTGTGTTTAATGTTCTTC	JJJJIIGIIIJIGIIIJJJJJJHJIJIIJJJJIIIJJJHHHHHFFFFFCCC	NH:i:7	NM:i:0
HWI-1KL140:55:C20PMACXX:7:1106:8167:136218	16	1	66849266	1	51M	CAATGTTGACAATCTCATCAAAAGTAATGTTCCCACTGTGTTTAATGTTCT	IJJJJJJJHJJJIJJJJJJJJJJJIJJJJJJJJHHJJJHHHHHFFFFFCCC	NH:i:8	NM:i:0
HWI-1KL140:55:C20PMACXX:7:1106:3276:136883	16	1	66849269	1	51M	TGTTGACAATCTCATCAAAAGTAATGTTCCCACTGTGTTTAATGTTCTTCT	IJIIJJJJJJJIJJIGJJHHEJJJJJIHJIJIJJJJJJHHHHGFFFFFCCC	NH:i:7	NM:i:0
HWI-1KL140:55:C20PMACXX:7:1106:14438:138573	16	1	66849270	1	51M	GTTGACAATCTCATCAAAAGTAATGTTCCCACTGTGTTTAATGTTCTTCTG	JJIIJJJJJJJJJIJIJJJJJJJJJJJJJIHJJJJJJJHHHHHFFFFFCCC	NH:i:7	NM:i:0
HWI-1KL140:55:C20PMACXX:7:1106:13513:141088	0	2	32961828	1	12M209N39M	AGGTCAAAGTCGTGTACCTGAGGTGCACCGGAGGCGAGGTCGGCGCCACAT	BCCFFFFFHHHHHJIJHIJJJJJCFHIJJJJGIJGJJJJAHHHFDDDDDDD	NH:i:4	NM:i:0
HWI-1KL140:55:C20PMACXX:7:1106:9427:141995	16	1	66849269	1	51M	TGTTGACAATCTCATCAAAAGTAATGTTCCCACTGTGTTTAATGTTCTTCT	HJJJJHJJJJJJIJIJJJJJJJJJJJJJJJIIJJJJJJHHHHHFFFFFCCC	NH:i:7	NM:i:0
HWI-1KL140:55:C20PMACXX:7:1106:18201:144347	16	1	66849269	1	51M	TGTTGACAATCTCATCAAAAGTAATGTTCCCACTGTGTTTAATGTTCTTCT	HHHHFFGJIIIHGDAIIIIIHGGJJIHDFFFHIGJJIGHDHHFDDDFF@@@	NH:i:7	NM:i:0
HWI-1KL140:55:C20PMACXX:7:1106:9438:144692	16	1	66849269	1	51M	TGTTGACAATCTCATCAAAAGTAATGTTCCCACTGTGTTTAATGTTCTTCT	IJJJJIJJJIJJIJIJJJJJJJJJJJJJJJIIJJJJJJHHHHHFFFFFCCC	NH:i:7	NM:i:0
HWI-1KL140:55:C20PMACXX:7:1106:21154:144833	16	1	66849553	1	51M	CACCTCAGGTACACGACTTTGACCTCGTTGGGGTCGAACTTGGGCGGCATG	HCJIGIGJIIGA;FFBGGHGF?JIHGIIJJJJIGGFHEHHHHHD?DFFCC@	NH:i:5	NM:i:1
HWI-1KL140:55:C20PMACXX:7:1106:7802:145034	16	1	66849269	1	51M	TGTTGACAATCTCATCAAAAGTAATGTTCCCACTGTGTTTAATGTTCTTCT	GCEDDHDFD@HGHHIGHFDCGHEHFEHGGGHBGHHFHFBHGFFFFDFF@@@	NH:i:7	NM:i:0
HWI-1KL140:55:C20PMACXX:7:1106:4044:146698	0	2	32963726	40	51M	CCATTCTTACTGTAGGAACTATCAAGGAGATCCTGGGTACTGCACAGTCTG	CC@FFFFFHHHHHJJJJIJJJIJJJJJIIJIIJIJJJGHIJJJIJJJHHII	NH:i:1	NM:i:0
HWI-1KL140:55:C20PMACXX:7:1106:15736:146737	0	2	32962108	1	15M451N27M	GGTCCTCTGGGTCTGTCTCCGAAGAAAGTTGGCGATGACATT	HHHHIHJJJIJIJIJGHEIJEGIIJJGH?BGIJGHBGHIIGJ	NH:i:4	NM:i:0
HWI-1KL140:55:C20PMACXX:7:1106:18624:146916	16	1	36958000	1	51M	ACATTGCAGCCCACAGACTGTGCAGTACCCAGGATCTCCTTGATAGTTCCA	4DCFDA@EFFC?4EFEC3<@>AFHEHCBFHHFAC:<+3>BF<BD3D==<@?	NH:i:7	NM:i:0
HWI-1KL140:55:C20PMACXX:7:1106:6689:147827	16	1	66849268	1	51M	ATGTTGACAATCTCATCAAAAGTAATGTTCCCACTGTGTTTAATGTTCTTC	IJJJJJJJJJJJJJJIJJJJJIJJJIJJIJJIIJJJJJHHHHHFFFFFCCC	NH:i:7	NM:i:0
HWI-1KL140:55:C20PMACXX:7:1106:6656:149313	16	1	66849268	1	51M	ATGTTGACAATCTCATCAAAAGTAATGTTCCCACTGTGTTTAATGTTCTTC	JJJJIIHIJJIJJJJGIJJJJJJJIJJIJIIHHJJJIJHHHHHFFFFFCCC	NH:i:7	NM:i:0
HWI-1KL140:55:C20PMACXX:7:1106:10169:149349	16	1	66849268	1	51M	ATGTTGACAATCTCATCAAAAGTAATGTTCCCACTGTGTTTAATGTTCTTC	JJJJJIJJJJJJJJJIJJJJJJJJJJJJJJJIHJJJJJHHHHHFFFFFCB?	NH:i:7	NM:i:0
HWI-1KL140:55:C20PMACXX:7:1106:19575:149766	16	1	66849269	1	51M	TGTTGACAATCTCATCAAAAGTAATGTTCCCACTGTGTTTAATGTTCTTCT	JJJJIIIIJJJJIJIGJJJJJJJJJJJJJIIHJJJJJJHHHHHFFFFFCCC	NH:i:7	NM:i:0
HWI-1KL140:55:C20PMACXX:7:1106:2326:152233	0	2	32963217	40	51M	GGTTTAACTTTATCTGTTTCCATCCCTAAAATCGTGTTAGGGCTGCTGGTG	@B@DFFFFHHHHHJJJJJJJJJJJJIJIJJJJJJHIIJHIJJJIJJIJIGH	NH:i:1	NM:i:0
HWI-1KL140:55:C20PMACXX:7:1106:1724:152951	16	1	36958013	1	51M	CAGACTGTGCAGTACCCAGGATCTCCTTGATAGTTCCAGAAAGTTCTCTAG	IHHHJJJJJJJIHFJJJJJJJJIJJJJIJJJIHJJJJJHHHHHFFFFFCCB	NH:i:8	NM:i:0
HWI-1KL140:55:C20PMACXX:7:1106:1925:155442	0	1	66849561	1	46M	GTACACGACTTTGACCTCGTTGGGGTCGAACTTGGGCGGCATGGTG	JIFIJJIHJIIHHFJIHJJJIJJJJIIHJJJJJHHHGGFFFFF@B@	NH:i:5	NM:i:1
HWI-1KL140:55:C20PMACXX:7:1106:7292:158715	16	1	66849269	1	51M	TGTTGACAATCTCATCAAAAGTAATGTTCCCACTGTGTTTAATGTTCTTCT	JJIIIIJIJJJJJJIIJJJJJJJJJJJJJIIIJJJJJJHHHHHFFFFFCCC	NH:i:7	NM:i:0
HWI-1KL140:55:C20PMACXX:7:1106:17747:159933	16	1	66849269	1	51M	TGTTGACAATCTCATCAAAAGTAATGTTCCCACTGTGTTTAATGTTCTTCT	JJJJJIJJJGJJIJJJJJJJJJJJJJJJJIHIJJJJJJHHHHHFFFFFCCC	NH:i:7	NM:i:0
HWI-1KL140:55:C20PMACXX:7:1106:12232:160266	16	1	66849269	1	51M	TGTTGACAATCTCATCAAAAGTAATGTTCCCACTGTGTTTAATGTTCTTCT	IJJIJIJJJJIJIJIJJJJJJJJJJJJJJIHIJJJJJJHHHHHFFFFFBCC	NH:i:7	NM:i:0
HWI-1KL140:55:C20PMACXX:7:1106:20576:161266	0	2	32963463	40	44M	AAGCTGTAAAAGGCCCTGTACTTGCTTTCTGCAGTTAAACACAG	FHHHHHJJJJJJIIJJIGFHIJJIHJHIIICIIJJJJJJJIJII	NH:i:1	NM:i:0
HWI-1KL140:55:C20PMACXX:7:1106:2262:162030	16	1	66849268	1	51M	ATGTTGACAATCTCATCAAAAGTAATGTTCCCACTGTGTTTAATGTTCTTC	IJIGGGJIIIJIIIHCJJJIJJJJIJJIFGHHEJJJJJHHHHFFFFFFCC@	NH:i:7	NM:i:0
HWI-1KL140:55:C20PMACXX:7:1106:17257:162476	16	1	66849555	1	51M	CCTCAGGTACACGACTTTGACCTCGTTGGGGTCGAACTTGGGCGGCATGGT	HHIIJJJIIIHIGHIJIHHFJIGIJJJJJJJJJJJJJJHHHHHFFFFFCCC	NH:i:5	NM:i:1
HWI-1KL140:55:C20PMACXX:7:1106:15180:164994	16	1	66849269	1	51M	TGTTGACAATCTCATCAAAAGTAATGTTCCCACTGTGTTTAATGTTCTTCT	IJJJIGJJJJJJJJIIJJJIJJJJJIJJJJJIJJJJJJHHHHHFFFFFCCC	NH:i:7	NM:i:0
HWI-1KL140:55:C20PMACXX:7:1106:11788:165660	16	1	66849269	1	51M	TGTTGACAATCTCATCAAAAGTAATGTTCCCACTGTGTTTAATGTTCTTCT	GJJIJJJJJJJJJIIJJJJJJJJJJJJHJJIIJJJJJJHHHHHFFFFFCCC	NH:i:7	NM:i:0
HWI-1KL140:55:C20PMACXX:7:1106:18128:167568	16	1	36958039	1	51M	TTGATAGTTCCAGAAAGTTCTCTAGCCAAAGACCGGTGTCTCATCTGCCGG	JJJJJJJJJJJJJJJJJHFIHIJJJJIIJJHHJJJJJJHHHHHFFFFFCCC	NH:i:7	NM:i:0
HWI-1KL140:55:C20PMACXX:7:1106:16692:168337	16	1	66849269	1	51M	TGTTGACAATCTCATCAAAAGTAATGTTCCCACTGTGTTTAATGTTCTTCT	IEDEDDDDDIIEIDIIIEEEBEF@DEFF<+<+CBBEC@DDDC;D?DDD???	NH:i:7	NM:i:0
HWI-1KL140:55:C20PMACXX:7:1106:20354:169339	16	1	66849269	1	51M	TGTTGACAATCTCATCAAAAGTAATGTTCCCACTGTGTTTAATGTTCTTCT	GGGHIHIHGIJJIGDCJJJJJIGGJHGFBGHFIEIIIIHHHHHDDDFFCC@	NH:i:7	NM:i:0
HWI-1KL140:55:C20PMACXX:7:1106:16909:169698	16	1	66849266	1	51M	CAATGTTGACAATCTCATCAAAAGTAATGTTCCCACTGTGTTTAATGTTCT	IIJJIIHFBIHHHIGGGGJJJJGIIIIJHEIJIIIJJJHHGHHFFFFFCCC	NH:i:8	NM:i:0
HWI-1KL140:55:C20PMACXX:7:1106:9116:170909	0	1	66849565	1	44M	ACGACTTTGACCTCGTTGGGGTCGAACTTGGGCGGCATGGTGGA	HIHFJJIHF@JJIIJJJJJJJJJJJIJJJJJHHHHHFFFFFCCC	NH:i:5	NM:i:1
HWI-1KL140:55:C20PMACXX:7:1106:9438:171562	0	2	32962431	40	51M	TTACTGCAGAGTTGTCTTAGTGAAGAAGGATGTGGAGCCATTGTGGGCAGG	B@CFFFFFHHHFFHFIIJJJCHHIIHIJJIIIGHIJJJJFGIIIJJIIIJJ	NH:i:1	NM:i:0
HWI-1KL140:55:C20PMACXX:7:1106:15967:178277	0	2	32963487	3	47M	CTTTCTGCAGTTAAACACAGTGGGAACATTACTTTTGATGAGATTGT	FFFFHHHHHIIIJHIIJJJJHHIIIJJIIJJIJIJJJIJJJJIIJJB	NH:i:2	NM:i:0
HWI-1KL140:55:C20PMACXX:7:1106:15918:182194	0	1	36958020	1	47M	TGCAGTACCCAGGATCTCCTTGATAGTTCCAGAAAGTTCTCTAGCCA	JIJJJIHJJJJJJJJJJJJJJIJJJJJJJJJJJJJJJJHHHHHFFFF	NH:i:7	NM:i:0
HWI-1KL140:55:C20PMACXX:7:1106:3028:186146	0	2	32962656	3	17M312N34M	AGAACAGACAGGCCCAGATCGAGGTGGTGCCTTCTGCCTCAGCCCTGATCA	@CCFFFFFGHHGGJJIJIJIJIJJDFHDHIIIJIFIIJIIHIBFIIJJJJJ	NH:i:2	NM:i:0
HWI-1KL140:55:C20PMACXX:7:1106:9714:186076	16	1	66849268	1	51M	ATGTTGACAATCTCATCAAAAGTAATGTTCCCACTGTGTTTAATGTTCTTC	JIHGGIFGIIIIIGHGHGGIEIGGJJJIGJHHFIGIGIHGGGHFFFFFCC@	NH:i:7	NM:i:0
HWI-1KL140:55:C20PMACXX:7:1106:14685:186408	16	1	66849268	1	51M	ATGTTGACAATCTCATCAAAAGTAATGTTCCCACTGTGTTTAATGTTCTTC	EIGHG<?DGGHFGG@GBBEHGGIGGIGIHAHHBIIGIGHHHHHFFFDD?=@	NH:i:7	NM:i:0
HWI-1KL140:55:C20PMACXX:7:1106:21174:188772	16	1	36958027	1	51M	CCCAGGATCTCCTTGATAGTTCCAGAAAGTTCTCTAGCCAAAGACCGGTGT	DB8BBDD?8)D@?99IEBEDD:1C:?:*F<4BFEBCA;4DDC<08ADD<?;	NH:i:8	NM:i:0
HWI-1KL140:55:C20PMACXX:7:1106:19476:189342	16	1	66849269	1	51M	TGTTGACAATCTCATCAAAAGTAATGTTCCCACTGTGTTTAATGTTCTTCT	IJIFJIIIJJJJJJHHJJJJIJJIIJJJIHHFJIJJJJHHHHHFFFFFCCC	NH:i:7	NM:i:0
HWI-1KL140:55:C20PMACXX:7:1106:20753:191464	0	1	36958020	1	47M	TGCAGTACCCAGGATCTCCTTGATAGTTCCAGAAAGTTCTCTAGCCA	JJJJJIHJJJJJJJJIIIJIJIJJJJJJJJJJJJJJJJHHHHHFFFF	NH:i:7	NM:i:0
HWI-1KL140:55:C20PMACXX:7:1106:6891:192004	0	2	32961831	1	9M209N42M	TCAAAGTCGTGTACCTGAGGTGCACCGGAGGCGAGGTCGGCGCCACATCCG	@BBFFFDFHHHHHIIIJIJJHHIJJJJJGJJIIHIJAGHHHFDDDDDDDCD	NH:i:4	NM:i:0
HWI-1KL140:55:C20PMACXX:7:1106:9454:194280	16	1	66849269	1	51M	TGTTGACAATCTCATCAAAAGTAATGTTCCCACTGTGTTTAATGTTCTTCT	IJJJJJJJJJJJJJIJJJJJJJJJJJJJJJIHJJJJJJHHHHHFFFFFCCC	NH:i:7	NM:i:0
HWI-1KL140:55:C20PMACXX:7:1106:18311:194660	16	1	66849268	1	51M	ATGTTGACAATCTCATCAAAAGTAATGTTCCCACTGTGTTTAATGTTCTTC	JJIJJJIJJIJIJIJJJJGIJIGJIIGHAGHFHGGJJJHFHHFAFFFF@@@	NH:i:7	NM:i:0
HWI-1KL140:55:C20PMACXX:7:1106:2926:195182	0	1	66849561	1	46M	GTACACGACTTTGACCTCGTTGGGGTCGAACTTGGGCGGCATGGTG	JIGIIIHFBJIHD?IJJIJJJIIJJHF@IJJJJHHHHHFFFFFCCC	NH:i:5	NM:i:1
HWI-1KL140:55:C20PMACXX:7:1106:11633:195994	16	1	36958029	1	51M	CAGGATCTCCTTGATAGTTCCAGAAAGTTCTCTAGCCAAAGACAGGTGTCT	JJJJJJJJJJJJJJJJJJJIJJJJJJJJJJIJJJJJJJHHHHHFFFFFCCC	NH:i:8	NM:i:1
HWI-1KL140:55:C20PMACXX:7:1106:13288:197693	16	1	66849268	1	51M	ATGTTGACAATCTCATCAAAAGTAATGTTCCCACTGTGTTTAATGTTCTTC	GGGD?B:F<<GGCDC?HHGGDC?C?HFD??EAI>D?GHBFBFDDBDAF@@?	NH:i:7	NM:i:0
HWI-1KL140:55:C20PMACXX:7:1106:13489:197980	0	1	36958020	1	47M	TGCAGTACCCAGGATCTCCTTGATAGTTCCAGAAAGTTCTCTAGCCA	JJJJJHGJJJJJIJHGIGJJJIJJJJJJJJJJJJJJJJHHHHHFFFF	NH:i:7	NM:i:0
HWI-1KL140:55:C20PMACXX:7:1106:13311:198452	16	1	66849553	1	51M	CACCTCAGGTACACGACTTTGACCTCGTTGGGGTCGAACTTGGGCGGCATG	HEJJIHJJIIGJIIHFJJJJJHJJIJJJJJJJJJJJHGHGHHHFFFFFCCC	NH:i:5	NM:i:1
HWI-1KL140:55:C20PMACXX:7:1106:11980:199008	16	1	36958009	1	51M	CCCACAGACTGTGCAGTACCCAGGATCTCCTTGATAGTTCCAGAAAGTTCT	JIJJJJJIJIJJJJJIHGJJJJJJJHIIJJJJJJJJJJHHHHHFFFFFCCC	NH:i:8	NM:i:0
HWI-1KL140:55:C20PMACXX:7:1106:12078:199588	16	1	66849269	1	51M	TGTTGACAATCTCATCAAAAGTAATGTTCCCACTGTGTTTAATGTTCTTCT	JIIHGFHIHFIIHGHIJJJJJJHIJJJIIIHHGGJJIIFHHFHDDDFF@C@	NH:i:7	NM:i:0
HWI-1KL140:55:C20PMACXX:7:1106:11981:199873	16	1	36958047	1	51M	TCCAGAAAGTTCTCTAGCCAAAGACCGGTGTCTCATCTGCCGGGCAATGTT	JIJJJIJJJIGJHHJJIJJJJIHFJJJIIJIJJJJIJJHHHHHFFFFFCCC	NH:i:6	NM:i:0
HWI-1KL140:55:C20PMACXX:7:1106:19874:200212	16	1	36958026	1	51M	ACCCAGGATCTCCTTGATAGTTCCAGAAAGTTCTCTAGCCAAAGACCGGTG	HJJJJJJJJJIJJJJJJIJJJIJJJJJJJJJJJIJJJJHHHHHDDFFFCCC	NH:i:8	NM:i:0
HWI-1KL140:55:C20PMACXX:7:1107:16453:2981	16	1	66849555	1	51M	CCTCAGGTACACGACTTTGACCTCGTTGGGGTCGAACTTGGGCGGCATGGT	HHJJJJIIIJIJIHJJJIHFJJJJJJJJJJJJJJIHJJHHHHHFFFFFCCC	NH:i:5	NM:i:1
HWI-1KL140:55:C20PMACXX:7:1107:15060:3407	16	1	66849269	1	51M	TGTTGACAATCTCATCAAAAGTAATGTTCCCACTGTGTTTAATGTTCTTCT	JJJJJJJJJIJJIJGJJJJJJJJJJJJJJJHHJJJJJJHHHHHFFFFFCCC	NH:i:7	NM:i:0
HWI-1KL140:55:C20PMACXX:7:1107:12827:3997	16	1	66849268	1	51M	ATGTTGACAATCTCATCAAAAGTAATGTTCCCACTGTGTTTAATGTTCTTC	BD?9??BBFFFCBDGDHEC<C?4FH@FC;?FA<GBEIGBHHDHDDDDD?:@	NH:i:7	NM:i:0
HWI-1KL140:55:C20PMACXX:7:1107:4170:4367	16	1	66849269	1	51M	TGTTGACAATCTCATCAAAAGTAATGTTCCCACTGTGTTTAATGTTCTTCT	IJJIJJJJJJJJJJIIJJJJJJJJJJJJJJJIJJJJJJHHHHHFFFFFCCC	NH:i:7	NM:i:0
HWI-1KL140:55:C20PMACXX:7:1107:3267:5247	0	2	32962656	3	17M312N34M	AGAACAGACAGGCCCAGATCGAGGTGGTGCCTTCTGCCTCAGCCCTGATCA	CCCFFFFFHHHGHJJJJJJJJJJJCGHFHHIJIIJIJJJJJJIJJJJJJJJ	NH:i:2	NM:i:0
HWI-1KL140:55:C20PMACXX:7:1107:9686:5277	0	2	32963570	40	51M	TAGAGAACTTTCTGGTAAGAGCACGCTATTTTCCCTGAGTGGTGGCTGCCA	CCCFFFFFHHHHHJJHHJJJJJJJJJJJJJJJJJJJJJJFHIGIJJJJJJJ	NH:i:1	NM:i:0
HWI-1KL140:55:C20PMACXX:7:1107:11857:6440	16	1	66849269	1	51M	TGTTGACAATCTCATCAAAAGTAATGTTCCCACTGTGTTTAATGTTCTTCT	IJJIIHIJIIIJIJIFJJIIIIJIJJJIGGHGIHJJGIHHHHHFFFFF@@B	NH:i:7	NM:i:0
HWI-1KL140:55:C20PMACXX:7:1107:17850:6383	16	1	66849269	1	51M	TGTTGACAATCTCATCAAAAGTAATGTTCCCACTGTGTTTAATGTTCTTCT	IJJIIHJJJJJJIJIJJJJJJJJJJJJJJJIHJJJJJJHHHHHFFFFFCCC	NH:i:7	NM:i:0
HWI-1KL140:55:C20PMACXX:7:1107:12159:7483	16	1	66849268	1	51M	ATGTTGACAATCTCATCAAAAGTAATGTTCCCACTGTGTTTAATGTTCTTC	JJJJJJIJJJJJJJJIJJJJJJJJJIJJIJJJJJJJJJHHHHHFFFFFCCC	NH:i:7	NM:i:0
HWI-1KL140:55:C20PMACXX:7:1107:5062:7987	0	1	36958020	1	47M	TGCAGTACCCAGGATCTCCTTGATAGTTCCAGAAAGTTCTCTAGCCA	JJJJHFBJJJJJJIIJIJJJJJJIJJJIJJJJJJJJJJHHHHHFFFF	NH:i:7	NM:i:0
HWI-1KL140:55:C20PMACXX:7:1107:21366:7892	16	1	66849269	1	51M	TGTTGACAATCTCATCAAAAGTAATGTTCCCACTGTGTTTAATGTTCTTCT	IJJJIIJJJJIJJJIJJJJJJIJJJJIIJJHIJJJJJJHHHHHFFFFFCCC	NH:i:7	NM:i:0
HWI-1KL140:55:C20PMACXX:7:1107:21363:8349	0	2	32962096	40	47M	GCCCCGAAGATCGGTCCTCTGGGTCTGGTAAGTCGTCGCTCCCGAGC	FFFFHGFHHJJJJJHIJJJJJJIGICG@BFHIGGIIJJJIJIIJGHH	NH:i:1	NM:i:0
HWI-1KL140:55:C20PMACXX:7:1107:20777:9615	16	1	36958110	1	35M	AAAAGTAATGTTCCCACTGTGTTTAATGTTCTTCT	GFE?:*C<CAF@FFBCIHIHIIHHHHHDDBFD@@@	NH:i:9	NM:i:0
HWI-1KL140:55:C20PMACXX:7:1107:9883:11290	0	2	32962656	3	17M312N34M	AGAACAGACAGGCCCAGATCGAGGTGGTGCCTTCTGCCTCAGCCCTGATCA	@@<DBDDDFBBFDFFGGGEAHIE>)@B:D<DFDGGDH>FCHGEHG>G@DF@	NH:i:2	NM:i:0
HWI-1KL140:55:C20PMACXX:7:1107:5294:11780	16	1	66849266	1	51M	CAATGTTGACAATCTCATCAAAAGTAATGTTCCCACTGTGTTTAATGTTCT	HGGIGEHDIHFCCGIGIGGIIIHGHIGGFG=AGIIEIIHHHFHDDFFF@@C	NH:i:8	NM:i:0
HWI-1KL140:55:C20PMACXX:7:1107:7728:12320	16	1	66849268	1	51M	ATGTTGACAATCTCATCAAAAGTAATGTTCCCACTGTGTTTAATGTTCTTC	JJJJJJJJJJJJIJIIIJJJJJJJJJJJIJIHIJJJJJHHHHHFFFFFCCC	NH:i:7	NM:i:0
HWI-1KL140:55:C20PMACXX:7:1107:4684:14174	16	1	66849269	1	51M	TGTTGACAATCTCATCAAAAGTAATGTTCCCACTGTGTTTAATGTTCTTCT	JIGGJJIIHGJIHJIIIJJJJJIJIJIIFGHEJJIIIJHFGHGFDFFFCC@	NH:i:7	NM:i:0
HWI-1KL140:55:C20PMACXX:7:1107:4470:15204	16	2	32961833	40	47M	AAAGTCGGTGCGTGCCCTCGCCGCGCCCGGGTGCTGTCCCGGGGCCT	?@@FDDDADF:CFGBHGAE@DFABFEIIIG@AACEFBBEDCBBBCCB	NH:i:1	NM:i:0
HWI-1KL140:55:C20PMACXX:7:1107:12104:17449	16	1	66849269	1	51M	TGTTGACAATCTCATCAAAAGTAATGTTCCCACTGTGTTTAATGTTCTTCT	BHEFD?HF@EHGDFDIGHEF@FCGGEF;A;CAFF=FBFC?BHDDDDDD;?@	NH:i:7	NM:i:0
HWI-1KL140:55:C20PMACXX:7:1107:1931:17933	16	1	66849269	1	51M	TGTTGACAATCTCATCAAAAGTAATGTTCCCACTGTGTTTAATGTTCTTCT	IJJJJIJJJJJJJJHJJJJJJJJJIJJJJJIIJJJJJJHHHHGFFFFFCCC	NH:i:7	NM:i:0
HWI-1KL140:55:C20PMACXX:7:1107:9906:17966	0	2	32963031	1	36M430N15M	AGGAGCCACCGAGAGACAGGAAGAAGCAGAAGAACATTAAACACAGTGGGA	=@@BDDBDF?CFD<?7C<A?FHE>DFDCF3BD;?FECCHFHEH@;=FFGA2	NH:i:4	NM:i:0
HWI-1KL140:55:C20PMACXX:7:1107:5122:20104	0	1	66849561	1	46M	GTACACGACTTTGACCTCGTTGGGGTCGAACTTGGGCGGCATGGTG	GEFGHIGFHGGGEFGJIJIIHIJJJIJIHGJIGHHHHHFFDDD@@@	NH:i:5	NM:i:1
HWI-1KL140:55:C20PMACXX:7:1107:11904:21356	16	1	66849269	1	51M	TGTTGACAATCTCATCAAAAGTAATGTTCCCACTGTGTTTAATGTTCTTCT	JJJJJJJJJJJJJJIJJJJJJJJJJJJJJJHHJJJJJJHHHHHFFFFFBCB	NH:i:7	NM:i:0
HWI-1KL140:55:C20PMACXX:7:1107:17482:25377	16	1	66849269	1	51M	TGTTGACAATCTCATCAAAAGTAATGTTCCCACTGTGTTTAATGTTCTTCT	HJJIIIJJJIJJJIHJJJJJJJJJJJJJJIHIJJJJJJHHHHHFFFFF@CC	NH:i:7	NM:i:0
HWI-1KL140:55:C20PMACXX:7:1107:10657:26236	0	2	32962108	1	15M451N27M	GGTCCTCTGGGTCTGTCTCCGAAGAAAGTTGGCGATGACATT	HHHHJJJJJJJHHGIHIJJJJHGGJJJJJIJJJJIJIJIJJJ	NH:i:4	NM:i:0
HWI-1KL140:55:C20PMACXX:7:1107:4729:26349	0	2	32962091	1	32M451N15M	CCTTGGCCCCGAAGATCGGTCCTCTGGGTCTGTCTCCGAAGAAAGTT	FFFFHHHHHJJJJJJJJJJHIJJJIJJJCHIJHGIJJJHJJJJJICH	NH:i:4	NM:i:0
HWI-1KL140:55:C20PMACXX:7:1107:12084:26990	0	2	32963553	40	51M	AGACACCGGTCTTTGGCTAGAGAACTTTCTGGTAAGAGCACGCTATTTTCC	@CCFFFFDHFHHHJJJJJJJIJIJJJJJJJJJHIJJJJJJJIJJJJJJJJI	NH:i:1	NM:i:0
HWI-1KL140:55:C20PMACXX:7:1107:13747:27344	0	1	36958114	0	47M	GTAATGTTCCCACTGTGTTTAATGTTCTTCTGCTTCTTCCTGTCTCT	JJJJJJIHJJHGJIJJJJJJJJJJJJIJJJJJJJHHHHHFFFFFCCC	NH:i:10	NM:i:0
HWI-1KL140:55:C20PMACXX:7:1107:1691:28025	16	1	66849269	1	51M	TGTTGACAATCTCATCAAAAGTAATGTTCCCACTGTGTTTAATGTTCTTCT	JJJJIGJJJIJJJJIJJJJIJJJJJJJJIIHIJIJJJJHHHHHFFDFF@C@	NH:i:7	NM:i:0
HWI-1KL140:55:C20PMACXX:7:1107:12747:29672	16	1	66849269	1	51M	TGTTGACAATCTCATCAAAAGTAATGTTCCCACTGTGTTTAATGTTCTTCT	HJJJJJJJIIJJIIIJJJJJJJJJJJJIJIHHJJJJJJHHHHHFFFFFBCC	NH:i:7	NM:i:0
HWI-1KL140:55:C20PMACXX:7:1107:20896:31967	16	2	32961833	40	47M	AAAGTCGGTGCGTGCCCTCGCCGCGCCCGGGTGCTGTCCCGGGGCCT	BCCFDFFFHHHHHJJJJJJJJJJIIJJJJJJBHHHFFFFFDDDDDDD	NH:i:1	NM:i:0
HWI-1KL140:55:C20PMACXX:7:1107:8494:33685	0	1	66849561	1	46M	GTACACGACTTTGACCTCGTTGGGGTCGAACTTGGGCGGCATGGTG	IGJIHIHFFHHIIGHGBGHGGJJIJIHAIJJJIHHHHHFFFFFCCC	NH:i:5	NM:i:1
HWI-1KL140:55:C20PMACXX:7:1107:6077:33836	0	1	36958114	0	47M	GTAATGTTCCCACTGTGTTTAATGTTCTTCTGCTTCTTCCTGTCTCT	DDF>IHIGEIGHDGIIIIGIHCHGIFBF@GGGGGDHHHHFFFDD?@@	NH:i:10	NM:i:0
HWI-1KL140:55:C20PMACXX:7:1107:9745:35684	0	2	32961812	40	51M	AAGTTCGACCCCAACGAGGTCAAAGTCGGTGCGTGCCCTCGCCGCGCCCGG	CCCFFFFFHHHHHJJJJJJHHJJJJIJJJJJIIHJJJJJJIIJHFDDDDDD	NH:i:1	NM:i:0
HWI-1KL140:55:C20PMACXX:7:1107:5513:38289	16	1	66849268	1	51M	ATGTTGACAATCTCATCAAAAGTAATGTTCCCACTGTGTTTAATGTTCTTC	HJHHIJJJIIJJJJJJJJJJIJIHCIIJEJJJJIIIJIFHHHHFFFDD?:?	NH:i:7	NM:i:0
HWI-1KL140:55:C20PMACXX:7:1107:17095:38711	16	1	36958042	1	43M	ATAGTTCCAGAAAGTTCTCTAGCCAAAGACCGGTGTCTCATCT	IIJJJIJIJJJJJJIGHGHJJIIH@GHEHJHHHHHFFFFFCCC	NH:i:9	NM:i:0
HWI-1KL140:55:C20PMACXX:7:1107:2782:39759	16	1	66849269	1	51M	TGTTGACAATCTCATCAAAAGTAATGTTGCCACTGTGTTTAATGTTCTTCT	HFJJIIIIIJJJJIIIJJJJIIJJJJJJIHFIGIJJJJGHHHHFFFFFCCC	NH:i:7	NM:i:1
HWI-1KL140:55:C20PMACXX:7:1107:18239:45921	16	1	66849269	1	51M	TGTTGACAATCTCATCAAAAGTAATGTTCCCACTGTGTTTAATGTTCTTCT	JJJJJIJJJJJJGJIIJJJJJJJJJJJJJJJJJJJJJJHHHHHFFFFFBCC	NH:i:7	NM:i:0
HWI-1KL140:55:C20PMACXX:7:1107:18234:46608	16	1	66849269	1	51M	TGTTGACAATCTCATCAAAAGTAATGTTCCCACTGTGTTTAATGTTCTTCT	GCIGGJIHIGIIEHIGIGGGHFHFCAHFIHHCIIIGJJHGHHHFFFFFCCC	NH:i:7	NM:i:0
HWI-1KL140:55:C20PMACXX:7:1107:11921:46867	16	2	32962103	40	34M	AGATCGGTCCTCTGGGTCTGGTAAGTCGTCGCTC	CCCFFFFDHHHHHJJJHHIJJIJJJIIJJIJJJJ	NH:i:1	NM:i:0
HWI-1KL140:55:C20PMACXX:7:1107:6855:48661	16	1	66849268	1	51M	ATGTTGACAATCTCATCAAAAGTAATGTTCCCACTGTGTTTAATGTTCTTC	AEDGGIIE@G?D?FG?FCFEFBF?<<C?3CCA<;GEFFDFAF?DDDDD@??	NH:i:7	NM:i:0
HWI-1KL140:55:C20PMACXX:7:1107:19040:48986	16	1	36958031	1	51M	GGATCTCCTTGATAGTTCCAGAAAGTTCTCTAGCCAAAGACCGGTGTCTCA	IIEHEGHHHHFF<EGGCHGDDIHIIIGEBJHGEIGIIGFCGHHFFFFF@C@	NH:i:8	NM:i:0
HWI-1KL140:55:C20PMACXX:7:1107:3513:50447	16	1	66849268	1	51M	ATGTTGACAATCTCATCAAAAGTAATGTTCCCACTGTGTTTAATGTTCTTC	IJJJIIHJGIHJIJIIIJJJJJJIJJJJJIJIHJJJJJHHHHHFFFFFCCC	NH:i:7	NM:i:0
HWI-1KL140:55:C20PMACXX:7:1107:10898:50895	16	1	66849553	1	51M	CACCTCAGGTACACGACTTTGACCTCGTTGGGGTCGAACTTGGGCGGCATG	HHJJJJJJJJIIGIHCJJJIHDJIFJJJJJJJJJJJIGHHHHHFFFFFCC@	NH:i:5	NM:i:1
HWI-1KL140:55:C20PMACXX:7:1107:14639:52162	16	1	66849269	1	51M	TGTTGACAATCTCATCAAAAGTAATGTTCCCACTGTGTTTAATGTTCTTCT	JJJJJIJJJJJJIJIJJJJJJJJJJJJJJJIHJJJJJJHHHHHFFFFFCCC	NH:i:7	NM:i:0
HWI-1KL140:55:C20PMACXX:7:1107:15799:53186	0	2	32963216	40	47M	GGGTTTAACTTTATCTGTTTCCATCCCTAAAATCGTGTTAGGGCTGC	FDD@DFHHHIIIIIJJIIIIJGIIJJIHIIIJIIJDGFDGGIIJJII	NH:i:1	NM:i:0
HWI-1KL140:55:C20PMACXX:7:1107:7306:54008	16	1	36957923	0	47M	TTGCTTCTTAACTAGCTGGGCACTCCACTGCACCACTGTTGATGTCA	JJJJJJJJJJJJJJJJJJJHGEJIJHHIHIIHIHDHHHHFFFFFCC@	NH:i:14	NM:i:0
HWI-1KL140:55:C20PMACXX:7:1107:11412:54534	16	2	32961833	40	47M	AAAGTCGGTGCGTGCCCTCGCCGCGCCCGGGTGCTGTCCCGGGGCCT	BBCFFFFFHHHHHJJJJJJHIJIJJJJIJIJ@EHHFFFFFDDDDDDD	NH:i:1	NM:i:0
HWI-1KL140:55:C20PMACXX:7:1107:11745:54805	16	1	36958042	1	43M	ATAGTTCCAGAAAGTTCTCTAGCCAAAGACCGGTGTCTCATCT	IJJJIIIJJJJJJJJJIJJJJJJJJJJJIJHHHHHFFFFFCCC	NH:i:9	NM:i:0
HWI-1KL140:55:C20PMACXX:7:1107:19310:57378	16	1	36958101	1	51M	AATCTCATCAAAAGTAATGTTCCCACTGTGTTTAATGTTCTTCTGCTTCTT	JJJJJJJJJJJJJJJIJIJJIJJIHJJJJJJJJJJJJJHHHHHFFFFFCCC	NH:i:9	NM:i:0
HWI-1KL140:55:C20PMACXX:7:1107:17784:58185	16	1	66849269	1	51M	TGTTGACAATCTCATCAAAAGTAATGTTCCCACTGTGTTTAATGTTCTTCT	HJIIJJJJJIJJJIIJJJJJJJJJJJJIJIIGJJJJJIHHHHHFFFFFCCC	NH:i:7	NM:i:0
HWI-1KL140:55:C20PMACXX:7:1107:7559:58606	0	2	32962085	1	38M451N13M	CATCCGCCTTGGCCCCGAAGATCGGTCCTCTGGGTCTGTCTCCGAAGAAAG	CCCFFFFFHHHHHJJJJJJJJJJJJGHIIJJJIJHIIJGIJJJJJJJJJJH	NH:i:4	NM:i:0
HWI-1KL140:55:C20PMACXX:7:1107:12025:62572	0	2	32962656	3	17M312N34M	AGAACAGACAGGCCCAGATCGAGGTGGTGCCTTCTGCCTCAGCCCTGATCA	CCCFFFFFHHHHGJJJJJJJJJJJEGIHIIJJJIGJJIJJJJIJJIIFGII	NH:i:2	NM:i:0
HWI-1KL140:55:C20PMACXX:7:1107:6757:64801	0	2	32963843	3	11M137N40M	AGTGCCCAGCTAGTTAAGAAGCAACAAGAAAATATTCCAATAAAAGACTAT	CCBFFFFFHHHHHIIJJJJIJIIJJJJJJJJJJJJJJJJJJJJJJJJJJJJ	NH:i:2	NM:i:0
HWI-1KL140:55:C20PMACXX:7:1107:19797:64969	0	2	32961833	1	7M209N44M	AAAGTCGTGTACCTGAGGTGCACCGGAGGCGAGGTCGGCGCCACATCCGCC	@@CFDDDBFCF?DFEGIGDCEEHEHACFGG@DG@-=BBBBA>3>BD>5=?1	NH:i:4	NM:i:0
HWI-1KL140:55:C20PMACXX:7:1107:8880:65290	16	1	66849269	1	51M	TGTTGACAATCTCATCAAAAGTAATGTTCCCACTGTGTTTAATGTTCTTCT	IJJJJIJJJJJJJIGIJJIJJJJJJJJJIIHGJJJJJJHHHHHFFFFFCCC	NH:i:7	NM:i:0
HWI-1KL140:55:C20PMACXX:7:1107:5035:67264	0	2	32962108	1	15M451N27M	GGTCCTCTGGGTCTGTCTCCGAAGAAAGTTGGCGATGACATT	GHHHJJJJJJJEIGHHICHIJGHJJJGHBGGGIIHIIGEGGG	NH:i:4	NM:i:0
HWI-1KL140:55:C20PMACXX:7:1107:1794:69317	16	1	66849269	1	51M	TGTTGACAATCTCATCAAAAGTAATGTTCCCACTGTGTTTAATGTTCTTCT	@HFHD?HGHHGFHG@HGIIIIIIIIFE?GBHHGIIIFIGHHHGFEDBA@@@	NH:i:7	NM:i:0
HWI-1KL140:55:C20PMACXX:7:1107:16215:72905	16	1	66849269	1	51M	TGTTGACAATCTCATCAAAAGTAATGTTCCCACTGTGTTTAATGTTCTTCT	JJJJJIJIJJJIJGHIJJJJHFIIIJJHJJJJJJJJJJHHHHHFFFFFCCC	NH:i:7	NM:i:0
HWI-1KL140:55:C20PMACXX:7:1107:6787:75231	16	1	66849268	1	51M	ATGTTGACAATCTCATCAAAAGTAATGTTCCCACTGTGTTTAATGTTCTTC	JJIJJJJJIIIJJIJIJJJJJIJJJJJJIJJIIJIJJJHHGHHFFFFFBB@	NH:i:7	NM:i:0
HWI-1KL140:55:C20PMACXX:7:1107:10859:75895	0	1	66849561	1	46M	GTACACGACTTTGACCTCGTTGGGGTCGAACTTGGGCGGCATGGTG	JHHJJJJIIJIHHFIHFJJIJJJJJIIHJJJJJHHHHHFFFFFCCC	NH:i:5	NM:i:1
HWI-1KL140:55:C20PMACXX:7:1107:11418:78577	16	1	66849552	1	51M	GCACCTCAGGTACACGACTTTGACCTCGTTGGGGTCGAACTTGGGCGGCAT	EEDJIGIJJJIJIGIIHJIHFB?JJJJJIJJJIJIJJJHHHHHFFFFFCCC	NH:i:5	NM:i:1
HWI-1KL140:55:C20PMACXX:7:1107:17219:78535	16	1	66849269	1	51M	TGTTGACAATCTCATCAAAAGTAATGTTCCCACTGTGTTTAATGTTCTTCT	IIIJJIJJJIJJJJIJJJJJJJJJJJJJJIHHJJJJJJHHHHHFFFFFCCC	NH:i:7	NM:i:0
HWI-1KL140:55:C20PMACXX:7:1107:2255:81983	16	1	36958031	1	51M	GGATCTCCTTGATAGTTCCAGAAAGTTCTCTAGCCAAAGACCGGTGTCTCA	JIIIHJJJJJJJIIJJIJIJJJIIJJIJIJJJIJJJJJHFHHHFFFFFCCC	NH:i:8	NM:i:0
HWI-1KL140:55:C20PMACXX:7:1107:9008:84741	16	1	66849264	1	51M	GGCAATGTTGACAATCTCATCAAAAGTAATGTTCCCACTGTGTTTAATGTT	JIHJIIHFFFDIHGGIGGGHEHGEGGIHBEEGFHGHFHFDHHHFFFFFCCC	NH:i:8	NM:i:0
HWI-1KL140:55:C20PMACXX:7:1107:7789:86073	16	1	66849269	1	51M	TGTTGACAATCTCATCAAAAGTAATGTTCCCACTGTGTTTAATGTTCTTCT	JIJIIHIIJJJJIJIJJJJJJJJJIJJJJJIHJJIJJJHHHHHFFFFFCCC	NH:i:7	NM:i:0
HWI-1KL140:55:C20PMACXX:7:1107:8539:86648	16	1	36958112	1	2S49M	CTAAGTAATGTTCCCACTGTGTTTAATGTTCTTCTGCTTCTTCCTGTCTCT	JJJIHGIJIJJIIIGFJIJJJJJIJJJJJIJJJJJJJJHHHHHFFFFFCCC	NH:i:9	NM:i:0
HWI-1KL140:55:C20PMACXX:7:1107:16608:87632	16	1	66849555	1	51M	CCTCAGGTACACGACTTTGACCTCGTTGGGGTCGAACTTGGGCGGCATGGT	HHIGJJIHFIHHEIHJIHF@JJIIJJJJJIHHIHJIJJHHHHHFFFFFCCC	NH:i:5	NM:i:1
HWI-1KL140:55:C20PMACXX:7:1107:16662:88173	16	1	36958029	1	51M	CAGGATCTCCTTGATAGTTCCAGAAAGTTCTCTAGCCAAAGACCGGTGTCT	JJJJJJJJJJJIJJJJJJJJJJJJJIJJJJJJJJJJJJHHHFHFFFFFCCC	NH:i:8	NM:i:0
HWI-1KL140:55:C20PMACXX:7:1107:15135:90008	16	1	36958031	1	51M	GGATCTCCTTGATAGTTCCAGAAAGTTCTCTAGCCAAAGACCGGTGTCTCA	IJJJJJJJIIJJJJJJJJJJJJJJJJIJJJIJJJJJJJHHHHHFFFFF@B@	NH:i:8	NM:i:0
HWI-1KL140:55:C20PMACXX:7:1107:16812:90632	0	2	32963031	1	36M430N15M	AGGAGCCACCGAGAGACAGGAAGAAGCAGAAGAACATTAAACACAGTGGGA	@@CFFFFBDHHDHDC@FFGIHCFEGIGGIGCEGEHGIIIFHIIIIIHHIII	NH:i:4	NM:i:0
HWI-1KL140:55:C20PMACXX:7:1107:9088:92475	0	2	32962103	40	51M	AGATCGGTCCTCTGGGTCTGGTAAGTCGTCGCTCCCGAGCCGTAAACCTCT	@CCFFFFBFHHHHIGJGFHHIFGHJJJJJJGHGJJJIADHIIFH/@HIJHG	NH:i:1	NM:i:1
HWI-1KL140:55:C20PMACXX:7:1107:18910:94516	16	1	66849269	1	51M	TGTTGACAATCTCATCAAAAGTAATGTTCCCACTGTGTTTAATGTTCTTCT	JJJIIIIIJJJJJJIJJJJIJJJJJJJJJJIIJIJJJJHHHHHFFFFFCCC	NH:i:7	NM:i:0
HWI-1KL140:55:C20PMACXX:7:1107:19834:96101	16	1	36958017	1	51M	CTGTGCAGTACCCAGGATCTCCTTGATAGTTCCAGAAAGTTCTCTAGCCAA	IIGGJJIIIHIIGIHEIJJJJJJJIIJIHIGJJIIJJJHHGHGFFFFFCCC	NH:i:6	NM:i:0
HWI-1KL140:55:C20PMACXX:7:1107:12929:99335	16	1	36958103	1	42M	TCTCATCAAAAGTAATGTTCCCACTGTGTTTAATGTTCTTCT	?3?FD;9EFED?*>A;=FF?CF?<@EEE>ADFA+:BDA1@@?	NH:i:9	NM:i:0
HWI-1KL140:55:C20PMACXX:7:1107:19394:99285	0	2	32963059	40	51M	GAAGAACAGTGAGTCGGCCCCACTCCCTGGGTTTCCGCTGCAGTGTGCTAC	BCCFFFFFHHHHHEGIJJJJJJJJJJJJIIJFHJJJIIIIJIIHJIJJJJJ	NH:i:1	NM:i:0
HWI-1KL140:55:C20PMACXX:7:1107:13927:101665	0	2	32962096	36	28M	GCCCCGAAGATCGGTCCTCTGGGGCTGG	::DDACE??<E+A?:C?DEEB?;)?6@?	NH:i:1	NM:i:1
HWI-1KL140:55:C20PMACXX:7:1107:19811:101714	16	1	66849269	1	51M	TGTTGACAATCTCATCAAAAGTAATGTTCCCACTGTGTTTAATGTTCTTCT	FJGJIIJIIIJJJIJJJIJIHIIHEHIHJIHHJJIJIJHHHHHFFFFFCCC	NH:i:7	NM:i:0
HWI-1KL140:55:C20PMACXX:7:1107:3726:105283	0	1	66849565	1	41M	ACGACTTTGACCTCGTTGGGGTCGAACTTGGGCGGCATGGT	F@F>)890/.?GD:?0???8?<A29<E<8001?D?D?:???	NH:i:5	NM:i:1
HWI-1KL140:55:C20PMACXX:7:1107:11958:106824	0	2	32963058	40	51M	AGAAGAACAGTGAGTCGGCCCCACTCCCTGGGTTTCCGCTGCAGTGTGCTA	@@@FFD?DDFHDHGFHHGGGHGIIGIGIGGIGBFHJJCHIJJIJHHFGGII	NH:i:1	NM:i:0
HWI-1KL140:55:C20PMACXX:7:1107:20838:108230	0	2	32961828	1	12M209N39M	AGGTCAAAGTCGTGTACCTGAGGTGCACCGGAGGCGAGGTCGGCGCCACAT	BCCFFFFFHFHHHJGGJJJJJJJFHIJJIJJIJJFHGIJGGGHFDDDDBBD	NH:i:4	NM:i:0
HWI-1KL140:55:C20PMACXX:7:1107:17345:109975	16	1	36958042	1	47M	ATAGTTCCAGAAAGTTCTCTAGCCAAAGACCGGTGTCTCATCTGCCG	JJJJJJJJJIJJJJJJJIJJJJJJJJIHHJJJJJHHHHHFFFFFCCC	NH:i:7	NM:i:0
HWI-1KL140:55:C20PMACXX:7:1107:9566:110135	0	2	32962083	1	40M451N11M	CACATCCGCCTTGGCCCCGAAGATCGGTCCTCTGGGTCTGTCTCCGAAGAA	CCCFFFFFHHHHHJJJJJJHJJIJJJJFHIJJJJJJGIIIJJJJJJHIHBH	NH:i:4	NM:i:0
HWI-1KL140:55:C20PMACXX:7:1107:4170:110266	16	1	36958031	1	51M	GGATCTCCTTGATAGTTCCAGAAAGTTCTCTAGCCAAAGACCGGTGTCTCA	JJIJJIJJJIIJJJJIHJJJIJIJJJJIIJJJJJJJJJHFHHHFFFDFCCB	NH:i:8	NM:i:0
HWI-1KL140:55:C20PMACXX:7:1107:5369:112578	16	1	66849269	1	51M	TGTTGACAATCTCATCAAAAGTAATGTTCCCACTGTGTTTAATGTTCTTCT	JJJJJIJJJJJIIJIJJJJJIGIJIJJJJIIIJJJJJJHHHHHFFFFFCCC	NH:i:7	NM:i:0
HWI-1KL140:55:C20PMACXX:7:1107:3112:117771	16	1	36958031	1	51M	GGATCTCCTTGATAGTTCCAGAAAGTTCTCTAGCCAAAGACCGGTGTCTCA	JJJIJIJIJJIIIIJJIJJJJJJJJJIJIJJJJJJJJIHHHHHFFFFFCCC	NH:i:8	NM:i:0
HWI-1KL140:55:C20PMACXX:7:1107:9378:119139	16	1	66849269	1	51M	TGTTGACAATCTCATCAAAAGTAATGTTCCCACTGTGTTTAATGTTCTTCT	CBBBFDGB4AHFF9?ABBEHGIHFA<A3GFGHACHGGGBAD<BDDDDD<@@	NH:i:7	NM:i:0
HWI-1KL140:55:C20PMACXX:7:1107:12258:119061	16	1	66849268	1	51M	ATGTTGACAATCTCATCAAAAGTAATGTTCCCACTGTGTTTAATGTTCTTC	JJJJJJJJJIIJJJIJJJJJJJJJIGJIIJIIIJJJJJHGHHHFFFFFC@C	NH:i:7	NM:i:0
HWI-1KL140:55:C20PMACXX:7:1107:2735:119284	16	1	66849269	1	51M	TGTTGACAATCTCATCAAAAGTAATGTTCCCACTGTGTTTAATGTTCTTCT	IGIIIFFJJJJIGJIHGJJJJJJJIJJJJIIIJJJIJJHHHHHFFFFFCCC	NH:i:7	NM:i:0
HWI-1KL140:55:C20PMACXX:7:1107:10799:119737	0	2	32963843	3	11M137N40M	AGTGCCCAGCTAGTTAAGAAGCAACAAGAAAATATTCCAATAAAAGACTAT	BC@FFFFFHGGHHIIJJJJJJJJIJIJJJJJJGHGIIJGIJIIJHHGIJJG	NH:i:2	NM:i:0
HWI-1KL140:55:C20PMACXX:7:1107:7760:121997	16	1	36958025	1	51M	TACCCAGGATCTCCTTGATAGTTCCAGAAAGTTCTCTAGCCAAAGACCGGT	DBGIJIIJIGHIIJJIIHGJJIIJJJJJJJJJJJIIJJHHHHHFFDFFCC@	NH:i:8	NM:i:0
HWI-1KL140:55:C20PMACXX:7:1107:1505:128076	16	10	29698749	3	51M	TGGTTATCAGATAGTCTTTTATTGGAATATTTTCTTGTTGCTTCTTAACTA	JJJJJJIJIJIJIJJJJIGIIIJIIJJJJIJJIGIIJIHHHHHFFFFFCCB	NH:i:2	NM:i:0
HWI-1KL140:55:C20PMACXX:7:1107:17974:130762	16	1	66849269	1	51M	TGTTGACAATCTCATCAAAAGTAATGTTCCCACTGTGTTTAATGTTCTTCT	JJJJJJJJJJJJJIGJJJJJJJJIIJHHIHHFJJJJJJHHHHHFFFFFCCC	NH:i:7	NM:i:0
HWI-1KL140:55:C20PMACXX:7:1107:18624:131155	16	1	36958026	1	51M	ACCCAGGATCTCCTTGATAGTTCCAGAAAGTTCTCTAGCCAAAGACCGGTG	IJJJJJIJJJJJJJJJJIJJJJJJJJJJJJJJJJJJJJHHHHHFFFFFCBC	NH:i:8	NM:i:0
HWI-1KL140:55:C20PMACXX:7:1107:5449:131982	16	1	66849269	1	51M	TGTTGACAATCTCATCAAAAGTAATGTTCCCACTGTGTTTAATGTTCTTCT	GIIIJIJJJJJJIJGFJJJIJJIJJJJJJJJJJJJJJJHHFHHFFFFFCCC	NH:i:7	NM:i:0
HWI-1KL140:55:C20PMACXX:7:1107:12283:132171	16	1	66849269	1	51M	TGTTGACAATCTCATCAAAAGTAATGTTCCCACTGTGTTTAATGTTCTTCT	GHGGIGHFEIGHIGIJIIIIIFGHEJIGHCHHHGJIJJHHHHHFFFFF@C@	NH:i:7	NM:i:0
HWI-1KL140:55:C20PMACXX:7:1107:7253:132907	16	1	66849269	1	51M	TGTTGACAATCTCATCAAAAGTAATGTTCCCACTGTGTTTAATGTTCTTCT	IJJJJIJJJIGIHGEJIJJIHIIGGIHEIHHHJJJJGIHHHHHFFFFFCCC	NH:i:7	NM:i:0
HWI-1KL140:55:C20PMACXX:7:1107:20709:133824	0	2	32962108	1	15M451N29M	GGTCCTCTGGGTCTGTCTCCGAAGAAAGGTGGCGATGACATTGC	FHHHHHJJJIICGHJHH<EHEFEE<FGG):BBB@D<@FEHHIFG	NH:i:4	NM:i:1
HWI-1KL140:55:C20PMACXX:7:1107:10155:135230	16	1	66849269	1	51M	TGTTGACAATCTCATCAAAAGTAATGTTCCCACTGTGTTTAATGTTCTTCT	D?DB<B?:00*1**19GBIG@FBEACA<<<<+BFGB<<CC?C?D?=:B=@@	NH:i:7	NM:i:0
HWI-1KL140:55:C20PMACXX:7:1107:2575:135379	16	1	66849269	1	51M	TGTTGACAATCTCATCAAAAGTAATGTTCCCACTGTGTTTAATGTTCTTCT	IJIIIGJIIIGIHHFJJJJJJJJJIHIIHHFCJJJJJJHHHGGFFDFF@@B	NH:i:7	NM:i:0
HWI-1KL140:55:C20PMACXX:7:1107:2860:136595	16	1	66849266	1	51M	CAATGTTGACAATCTCATCAAAAGTAATGTTCCCACTGTGTTTAATGTTCT	IJJJJJIJHIJJJJJJIGJJJJJJJJJJJJIJJIHJJJHHHHHFFFFFCCC	NH:i:8	NM:i:0
HWI-1KL140:55:C20PMACXX:7:1107:3745:136512	16	1	36958025	1	51M	TACCCAGGATCTCCTTGATAGTTCCAGAAAGTTCTCTAGCCAAAGACCGGT	JJJJJJJJIJJIIJJIIJIJJJJIJJJJJJJJJIIJIJHHHHHFDDFFCC@	NH:i:8	NM:i:0
HWI-1KL140:55:C20PMACXX:7:1107:7276:137046	16	1	66849270	1	51M	GTTGACAATCTCATCAAAAGTAATGTTCCCACTGTGTTTAATGTTCTTCTG	JJJIHJJJJJJJJJJJJJJJIJJIJJIJIHHJJJJJJJHHHHHFFFFFCCC	NH:i:7	NM:i:0
HWI-1KL140:55:C20PMACXX:7:1107:15250:139773	16	1	66849269	1	51M	TGTTGACAATCTCATCAAAAGTAATGTTCCCACTGTGTTTAATGTTCTTCT	IJJJJIJJJJJJJJIJJJJJJJJJJJJJJJIIJJJJJJHHHHHFFFFFCCC	NH:i:7	NM:i:0
HWI-1KL140:55:C20PMACXX:7:1107:16489:139759	0	2	32962108	40	38M	GGTCCTCTGGGTCTGGTAAGTCGTCGCTCCCGAGCCGT	HHHHJJJJIJJIIJJJ?HHIHIIJJJJIIJJIIJJJJG	NH:i:1	NM:i:0
HWI-1KL140:55:C20PMACXX:7:1107:1755:141068	16	1	66849268	1	51M	ATGTTGACAATCTCATCAAAAGTAATGTTCCCACTGTGTTTAATGTTCTTC	F@IGIIIJJJGJJGGIJIIIHFHEFBHHFJHIFGJJJJGHHHHFFFFFC@@	NH:i:7	NM:i:0
HWI-1KL140:55:C20PMACXX:7:1107:9858:143508	0	1	66849561	1	46M	GTACACGACTTTGACCTCGTTGGGGTCGAACTTGGGCGGCATGGTG	JJIJIJIHGJIIHGHHDJJJJJJJJJJJJJJJJHHHHHFFFFFCCC	NH:i:5	NM:i:1
HWI-1KL140:55:C20PMACXX:7:1107:2814:145038	0	2	32961860	40	51M	CGGGTGCTGTCCCGGGGCCTGGCGGGTCTCCCTTGGGCCTTGGCTGCCACG	@CCFFFFFHHHHHGGIDGHHGEIIGE:BDDFFEEEDDDDDD@CCCDDDCDD	NH:i:1	NM:i:0
HWI-1KL140:55:C20PMACXX:7:1107:17351:145757	0	2	32963687	40	51M	AATGGAACCCTGGAATTCTTTCCCCTGTGACTGAGGCCACCATTCTTACTG	@@@FFFFFHHHGHJJJJJJJIJJIJGHCGGHIIGIIGIEIJGGIIIJJJJJ	NH:i:1	NM:i:0
HWI-1KL140:55:C20PMACXX:7:1107:4281:149635	0	1	66849561	1	46M	GTACACGACTTTGACCTCGTTGGGGTCGAACTTGGGCGGCATGGTG	EECIHEHCGIHDB(IHFIJIIJIIIIGGGCIJIHHHHFFFFFF@CC	NH:i:5	NM:i:1
HWI-1KL140:55:C20PMACXX:7:1107:17092:149865	0	1	66849561	1	46M	GTACACGACTTTGACCTCGTTGGGGTCGAACTTGGGCGGCATGGTG	GIIIGIIGJJHHHDIGBJJJJJJJJJJIIHJJJHHHHHFFDDDCB@	NH:i:5	NM:i:1
HWI-1KL140:55:C20PMACXX:7:1107:10626:150333	16	1	36958029	1	51M	CAGGATCTCCTTGATAGTTCCAGAAAGTTCTCTAGCCAAAGACCGGTGTCT	HJIGGIJJJJJJIJJIJJJIJJJJJJJIIJIJJJJJJJHFFFHFFFFF@BB	NH:i:8	NM:i:0
HWI-1KL140:55:C20PMACXX:7:1107:4689:153289	16	1	36958029	1	51M	CAGGATCTCCTTGATAGTTCCAGAAAGTTCTCTAGCCAAAGACCGGTGTCT	JJJJJGJJIIJJJJJJJJJJJJJJJIGGJJJJJJJIJJHHHFHFFFFF@BB	NH:i:8	NM:i:0
HWI-1KL140:55:C20PMACXX:7:1107:1459:155201	0	2	32961831	1	9M209N42M	TCAAAGTCGTGTACCTGAGGTGCACCGGAGGCGAGGTCGGCGCCACATCCG	BBCFFFFFHFHFHIJJJJJIHIJJJJJIIIJJIIIH;FHFGFDDDDDDDDD	NH:i:4	NM:i:0
HWI-1KL140:55:C20PMACXX:7:1107:20077:156505	16	1	66849269	1	51M	TGTTGACAATCTCATCAAAAGTAATGTTCCCACTGTGTTTAATGTTCTTCT	@AHBJGIIGGJJHGGCGGCGEBIGGGIGFECCHGIHGIDHHFFFDDDB@@@	NH:i:7	NM:i:0
HWI-1KL140:55:C20PMACXX:7:1107:14630:158584	16	1	36958109	1	51M	CAAAAGTAATGTTCCCACTGTGTTTAATGTTCTTCTGCTTCTTCCTGTCTC	>IHGBBDFBFDHEHGC18C?E<IHCF>FDGA?FAADDDF??HDDBB?B???	NH:i:9	NM:i:0
HWI-1KL140:55:C20PMACXX:7:1107:16344:161249	16	1	36958106	1	51M	CATCAAAAGTAATGTTCCCACTGTGTTTAATGTTCTTCTGCTTCTTCCTGT	JJJJJJJJJJJJIJJIIIHGJJJJJJJJJJJJJJJJJJHHHHHFFFFFCCC	NH:i:9	NM:i:0
HWI-1KL140:55:C20PMACXX:7:1107:18864:161805	16	1	66849269	1	51M	TGTTGACAATCTCATCAAAAGTAATGTTCCCACTGTGTTTAATGTTCTTCT	GJJIJJJIIGJJIIHJJJJJJIIIIJJIIHHIJJJJJGHHHHHFFFFFCCC	NH:i:7	NM:i:0
HWI-1KL140:55:C20PMACXX:7:1107:21178:161985	16	1	66849269	1	51M	TGTTGACAATCTCATCAAAAGTAATGTTCCCACTGTGTTTAATGTTCTTCT	DIHIFBHCGIIICIHIIGHGHFFHHHGGIEHIGJJJHEHHHHHFFFFFCCC	NH:i:7	NM:i:0
HWI-1KL140:55:C20PMACXX:7:1107:19309:162722	16	1	66849268	1	51M	ATGTTGACAATCTCATCAAAAGTAATGTTCCCACTGTGTTTAATGTTCTTC	IGIIGIFJIHIJIIJJJIJJIJJJHGIGJJIIFJIJJJHGHHHFFFFFCCC	NH:i:7	NM:i:0
HWI-1KL140:55:C20PMACXX:7:1107:13747:163427	16	1	66849264	1	51M	GGCAATGTTGACAATCTCATCAAAAGTAATGTTCCCACTGTGTTTAATGTT	JJIJJJJJJIHJJJJJJJJIJJJJJJJJJJIIIIHHFGHHHHHFFFFFCCC	NH:i:8	NM:i:0
HWI-1KL140:55:C20PMACXX:7:1107:7413:163673	0	1	66849561	1	46M	GTACACGACTTTGACCTCGTTGGGGTCGAACTTGGGCGGCATGGTG	IGCGGIFGGGGHF?HIGFEIGGGIHGIHIHGGIHAGFGFEDDD@@?	NH:i:5	NM:i:1
HWI-1KL140:55:C20PMACXX:7:1107:12468:165787	16	1	66849269	1	51M	TGTTGACAATCTCATCAAAAGTAATGTTCCCACTGTGTTTAATGTTCTTCT	FIGCHEJIJIIJIIIJJIIGIIEJIJIHIHFIIJJJJJHHFHHFFFFFCCC	NH:i:7	NM:i:0
HWI-1KL140:55:C20PMACXX:7:1107:14187:170328	16	1	66849268	1	51M	ATGTTGACAATCTCATCAAAAGTAATGTTCCCACTGTGTTTAATGTTCTTC	JJJJJJJJJIJJIIGCIJJJJJJJJJJJJJJJIIJJJJHHHHHFFFFFCBC	NH:i:7	NM:i:0
HWI-1KL140:55:C20PMACXX:7:1107:2278:170634	16	1	66849269	1	51M	TGTTGACAATCTCATCAAAAGTAATGTTCCCACTGTGTTTAATGTTCTTCT	JJJJJJJJJJJJIIHJJJJIJJJJJJJJJIHFJJJJJJHHHHHFFFFF@CC	NH:i:7	NM:i:0
HWI-1KL140:55:C20PMACXX:7:1107:6226:172704	16	1	66849269	1	51M	TGTTGACAATCTCATCAAAAGTAATGTTCCCACTGTGTTTAATGTTCTTCT	JJJJJJJJJIJJJJIJJJJJJJJJIJJIJIHFJJJJJJHHHHGFFFFFCCC	NH:i:7	NM:i:0
HWI-1KL140:55:C20PMACXX:7:1107:14722:173094	0	2	32963216	40	46M	GGGTTTAACTTTATCTGTTTCCATCCCTAAAATCGTGTTAGGGCTG	FFFFHHHHIJJJJJJJIHJJJJJJJJJIJJIIJIJGHHJJIJIJJJ	NH:i:1	NM:i:0
HWI-1KL140:55:C20PMACXX:7:1107:7613:175421	16	1	66849268	1	51M	ATGTTGACAATCTCATCAAAAGTAATGTTCCCACTGTGTTTAATGTTCTTC	JJJJIIIJJJJJJJJIJJJJJJJJJJJJJJJIHJJJIJHHHHHFFFFFCCC	NH:i:7	NM:i:0
HWI-1KL140:55:C20PMACXX:7:1107:18239:175562	16	1	36958039	1	51M	TTGATAGTTCCAGAAAGTTCTCTAGCCAAAGACCGGTGTCTCATCTGCCGG	IJJJJJJJJIIJJJJJJJIJJJJJJJJJJJIHJJJJJJHHHHHFFFFFCCC	NH:i:7	NM:i:0
HWI-1KL140:55:C20PMACXX:7:1107:6252:175781	16	1	66849268	1	51M	ATGTTGACAATCTCATCAAAAGTAATGTTCCCACTGTGTTTAATGTTCTTC	IGJJIIHIIDIIJIHEJJJJJIJJJIJJJJJIIJIGGJHGHHHDFFFFB@@	NH:i:7	NM:i:0
HWI-1KL140:55:C20PMACXX:7:1107:18301:176609	16	1	36958029	1	51M	CAGGATCTCCTTGATAGTTCCAGAAAGTTCTCTAGCCAAAGACCGGTGTCT	IJIIJJJIJJIJJJJJJJIJJJIJJJJJIJJJJJJJJJHHHFHFFFFFCC@	NH:i:8	NM:i:0
HWI-1KL140:55:C20PMACXX:7:1107:17450:176783	16	1	36958043	1	51M	TAGTTCCAGAAAGTTCTCTAGCCAAAGACCGGTGTCTCATCTGCCGGGCAA	JJJIIJJIJJJJJJJJJJIJJIJJJJJHJJJJJJIJJJHHHHHFFFFFCCC	NH:i:6	NM:i:0
HWI-1KL140:55:C20PMACXX:7:1107:3927:177810	0	2	32963058	40	51M	AGAAGAACAGTGAGTCGGCCCCACTCCCTGGGTTTCCGCTGCAGTGTGCTA	@CCFFFF3CFDHHJHIIIIJIJIJJJJJJJJJ?DHGHIJIEIGIIIJIJJJ	NH:i:1	NM:i:0
HWI-1KL140:55:C20PMACXX:7:1107:8529:178475	0	2	32963495	3	51M	AGTTAAACACAGTGGGAACATTACTTTTGATGAGATTGTCAACATTGCCCG	@CCFFFFFGHHHHHIIIIJJJJIJIIJJJIJIIJIJJJHIJJJJJJJJIIH	NH:i:2	NM:i:0
HWI-1KL140:55:C20PMACXX:7:1107:4770:179611	0	1	36958114	0	47M	GTAATGTTCCCACTGTGTTTAATGTTCTTCTGCTTCTTCCTGTCTCT	JIIGGGHDJIGFHGGDGJIGIGIIIGIHGIIJIJHGGHGFFFFF@CB	NH:i:10	NM:i:0
HWI-1KL140:55:C20PMACXX:7:1107:10444:179839	16	1	66849268	1	51M	ATGTTGACAATCTCATCAAAAGTAATGTTCCCACTGTGTTTAATGTTCTTC	JJJJJJIJJJJJJJJJJJJJJJJJJJJJJJJIIJJJJJHHHHHFFFFFCCC	NH:i:7	NM:i:0
HWI-1KL140:55:C20PMACXX:7:1107:8412:182275	16	1	66849268	1	51M	ATGTTGACAATCTCATCAAAAGTAATGTTCCCACTGTGTTTAATGTTCTTC	JJJIIIGJJIJJIJIIIJJJJJJJIIJJIJIHIJJJJJGHHHHFFFFFBB@	NH:i:7	NM:i:0
HWI-1KL140:55:C20PMACXX:7:1107:7132:182547	16	1	36958047	1	51M	TCCAGAAAGTTCTCTAGCCAAAGACCGGTGTCTCATCTGCCGGGCAATGTT	IJJJJJJJIIFJJJJJIGJJIHHDJJIHHIHJJJJIJJHHGHHFFFFFCCC	NH:i:6	NM:i:0
HWI-1KL140:55:C20PMACXX:7:1107:2589:183552	16	1	66849553	1	51M	CACCTCAGGTACACGACTTTGACCTCGTTGGGGTCGAACTTGGGCGGCATG	2A1=7D==C86IHDB88??????)=GGDBIGHABHBGBHBAHADDAD?<@@	NH:i:5	NM:i:1
HWI-1KL140:55:C20PMACXX:7:1107:14778:183857	0	2	32961833	1	7M209N44M	AAAGTCGTGTACCTGAGGTGCACCGGAGGCGAGGTCGGCGCCACATCCGCC	BBCFDFFFHFHHHJJJIJHHIJJIIJGJIJJJII@FHGEFDDDDDDDDDDD	NH:i:4	NM:i:0
HWI-1KL140:55:C20PMACXX:7:1107:12704:184170	16	1	66849269	1	51M	TGTTGACAATCTCATCAAAAGTAATGTTCCCACTGTGTTTAATGTTCTTCT	IJJJIIJJJIJJIIHJJJJJJJJJJIJJJIIIJJJJJJHHHHHFFFFF@CC	NH:i:7	NM:i:0
HWI-1KL140:55:C20PMACXX:7:1107:21108:184909	16	1	36958013	1	51M	CAGACTGTGCAGTACCCAGGATCTCCTTGATAGTTCCAGAAAGTTCTCTAG	JJIHIJIGIIIHDHIIFIIJIHJJIJJJJIIJJJIIIJHHGHHFFFFFCCC	NH:i:8	NM:i:0
HWI-1KL140:55:C20PMACXX:7:1107:3304:185295	0	2	32961834	1	6M209N45M	AAGTCGTGTACCTGAGGTGCACCGGAGGCGAGGTCGGCGCCACATCCGCCT	@CBDFFFFHHHHHIJJJHHIIJJJJJJIJHGIJHHJJHFDDDDDDDDDDDD	NH:i:4	NM:i:0
HWI-1KL140:55:C20PMACXX:7:1107:7930:186263	0	1	36958020	1	47M	TGCAGTACCCAGGATCTCCTTGATAGTTCCAGAAAGTTCTCTAGCCA	DDEGB?0;EF@HDFBGF@9BFHCIIGHFFCI@IF?EB??CC?DDB?D	NH:i:7	NM:i:0
HWI-1KL140:55:C20PMACXX:7:1107:18613:187435	16	1	36958026	1	51M	ACCCAGGATCTCCTTGATAGTTCCAGAAAGTTCTCTAGCCAAAGACCGGTG	?DD9*B99;D;D<<D:*:9@EC*::E?F<9A<EA@E@BBFDDC00=+>???	NH:i:8	NM:i:0
HWI-1KL140:55:C20PMACXX:7:1107:13766:188951	16	2	32963541	40	47M	GCCCGGCAGATGAGACACCGGTCTTTGGCTAGAGAACTTTCTGGTAA	FFFFHHHHHJJIJJJJJIJJJGIJJJJJJJJJJJJJJJJJJJJJGII	NH:i:1	NM:i:0
HWI-1KL140:55:C20PMACXX:7:1107:14016:189088	0	2	32961820	1	20M209N24M	CCCCAACGAGGTCAAAGTCGTGTACCTGAGGTGCACCGGAGGCG	CCCFFFFFGHHFHIIIIIJHEGGHIJIGGGGDFHIJJJGDHGGI	NH:i:4	NM:i:0
HWI-1KL140:55:C20PMACXX:7:1107:4208:189343	16	1	36958112	1	2S49M	CTAAGTAATGTTCCCACTGTGTTTAATGTTCTTCTGCTTCTTCCTGTCTCT	JJJJJJJJJJIHJJIFJJJJJJJIJJJJJJJJJJJJJJHHHHHFFFFFCCC	NH:i:9	NM:i:0
HWI-1KL140:55:C20PMACXX:7:1107:14771:191928	16	1	66849269	1	51M	TGTTGACAATCTCATCAAAAGTAATGTTCCCACTGTGTTTAATGTTCTTCT	IJJIJIJJJJJJJJIIJJJJJJJJIJJIJIIIJJIJJJHHHHHFFFFFCCC	NH:i:7	NM:i:0
HWI-1KL140:55:C20PMACXX:7:1107:9137:193121	16	1	66849552	1	51M	GCACCTCAGGTACACGACTTTGACCTCGTTGGGGTCGAACTTGGGCGGCAT	ECCGHFHGIHCCGHIGGFIGGB?JJIJJJIIIIJJJIIFHHHFFFFFDB?B	NH:i:5	NM:i:1
HWI-1KL140:55:C20PMACXX:7:1107:13979:194751	16	1	66849269	1	51M	TGTTGACAATCTCATCAAAAGTAATGTTCCCACTGTGTTTAATGTTCTTCT	GJJIIHIIIGHJHHEJJJJJIIGGHJIIJIHFJJJJJJHGHHHFFFFFCCC	NH:i:7	NM:i:0
HWI-1KL140:55:C20PMACXX:7:1107:14115:195645	16	1	36958028	1	51M	CCAGGATCTCCTTGATAGTTCCAGAAAGTTCTCTAGCCAAAGACCGGTGTC	IJJJJJJIJJJJJJJJJJIHJJJJJJJJJJJIJJIJJJHHHHHFFFFF@@B	NH:i:8	NM:i:0
HWI-1KL140:55:C20PMACXX:7:1107:12238:196931	16	1	36958101	1	51M	AATCTCATCAAAAGTAATGTTCCCACTGTGTTTAATGTTCTTCTGCTTCTT	JJJJJJJJJJJJJJIJJJJJJIJHHJJJJJJJJJJJJJHHHHHFFFFFC@B	NH:i:9	NM:i:0
HWI-1KL140:55:C20PMACXX:7:1107:19994:197219	16	1	66849269	1	51M	TGTTGACAATCTCATCAAAAGTAATGTTCCCACTGTGTTTAATGTTCTTCT	IJHJJIIJIIJJJIGIIGIJJJJJJJJHJJHIIHIGIIHHHHHFFFFF@C@	NH:i:7	NM:i:0
HWI-1KL140:55:C20PMACXX:7:1107:8759:198408	0	1	36958105	1	44M	TCATCAAAAGTAATGTTCCCACTGTGTTTAATGTTCTTCTGCTT	JJJJJJJJJJJJJJJJJJIHHJJJJJJJJJJHHHHHFFFFFCCC	NH:i:9	NM:i:0
HWI-1KL140:55:C20PMACXX:7:1107:10164:198510	16	1	66849269	1	51M	TGTTGACAATCTCATCAAAAGTAATGTTCCCACTGTGTTTAATGTTCTTCT	JJJJJIJJJJJJIJIIJJJJIIJJJJJIJIIIJJJJJJHHHHHFFFFFCCC	NH:i:7	NM:i:0
HWI-1KL140:55:C20PMACXX:7:1107:12771:199506	16	1	66849551	1	51M	TGCACCTCAGGTACACGACTTTGACCTCGTTGGGGTCGAACTTGGGCGGCA	HIHHJJIIJJIIHIIIFDIJJHF@IHGJJJJJJJJJJIHHHHHFFFFFCCC	NH:i:5	NM:i:1
HWI-1KL140:55:C20PMACXX:7:1108:3612:2979	16	1	66849266	1	51M	CAATGTTGACAATCTCATCAAAAGTAATGTTCCCACTGTGTTTAATGTTCT	IJJHIIJJJIHIEJJJIIJJJJIIJGIJIGEIIHFJJJHHHHHFFFDDCB@	NH:i:8	NM:i:0
HWI-1KL140:55:C20PMACXX:7:1108:15515:2918	0	2	32963710	40	51M	CCTGTGACTGAGGCCACCATTCTTACTGTAGGAACTATCAAGGAGATCCTG	CCCFFFFFHHHHHJJJJJJJJJJJJJJJJJJJJJJJJJJJJJIJJIJJJJJ	NH:i:1	NM:i:0
HWI-1KL140:55:C20PMACXX:7:1108:16105:6058	16	1	36958025	1	51M	TACCCAGGATCTCCTTGATAGTTCCAGAAAGTTCTCTAGCCAAAGACCGGT	<GDGIIGHFB@HFEIIIIIIGGHH>CIIIHAIGGIHBIHGFFBDDDAD@C@	NH:i:8	NM:i:0
HWI-1KL140:55:C20PMACXX:7:1108:15213:8198	16	2	32963697	40	34M	TGGAATTCTTTCCCCTGTGACTGAGGCCACCATT	CCCFFFFFHHHHHJJJJJJJJJJJJIJJJJJJJJ	NH:i:1	NM:i:0
HWI-1KL140:55:C20PMACXX:7:1108:13633:9957	16	1	66849555	1	51M	CCTCAGGTACACGACTTTGACCTCGTTGGGGTCGAACTTGGGCGGCATGGT	HHIIJJJIGIGIGFIJIIGFJJHJJJJJJJJIJIIHJJHHHHHFFFFFCCC	NH:i:5	NM:i:1
HWI-1KL140:55:C20PMACXX:7:1108:19345:11223	16	1	36958029	1	51M	CAGGATCTCCTTGATAGTTCCAGAAAGTTCTCTAGCCAAAGACCGGTGTCT	IIIIIIIIIEHGBEIHGGCIIIIIGIHHFFFFHAHBIHFF:FHFFFDD@??	NH:i:8	NM:i:0
HWI-1KL140:55:C20PMACXX:7:1108:16243:11747	0	2	32963471	40	51M	AAAGGCCCTGTACTTGCTTTCTGCAGTTAAACACAGTGGGAACATTACTTT	BCCFFFFFHHFFHJIJJJJJJJJJJJJJJJJJJJIJIIIJGHJIJJJJJJJ	NH:i:1	NM:i:0
HWI-1KL140:55:C20PMACXX:7:1108:10610:12770	16	1	66849268	1	51M	ATGTTGACAATCTCATCAAAAGTAATGTTCCCACTGTGTTTAATGTTCTTC	JJJJIJIJJJJJIIHGJJJJJJJJJJJJJIIHHJJJJIHHHHHFFFFFCCC	NH:i:7	NM:i:0
HWI-1KL140:55:C20PMACXX:7:1108:15687:13130	16	1	66849552	1	51M	GCACCTCAGGTACACGACTTTGACCTCGTTGGGGTCGAACTTGGGCGGCAT	HEGGIGGIJJIIJJIIHHIIHGDIHHJJIJJJIJJJJJHHHHHFFFFFCC@	NH:i:5	NM:i:1
HWI-1KL140:55:C20PMACXX:7:1108:15627:14455	16	1	66849268	1	51M	ATGTTGACAATCTCATCAAAAGTAATGTTCCCACTGTGTTTAATGTTCTTC	JJJJJJIJJJIJIJIIJJJJJJJJJJJJIJJJIJJJJJHHHHHFFFFFB@B	NH:i:7	NM:i:0
HWI-1KL140:55:C20PMACXX:7:1108:20461:15887	16	1	36958029	1	51M	CAGGATCTCCTTGATAGTTCCAGAAAGTTCTCTAGCCAAAGACCGGTGTCT	JJJJJJJJIJJJJIJJIJJJJJIJJJJIGJIJJJJJJJHHHFHFFFFFCCC	NH:i:8	NM:i:0
HWI-1KL140:55:C20PMACXX:7:1108:19005:16168	16	1	66849269	1	51M	TGTTGACAATCTCATCAAAAGTAATGTTCCCACTGTGTTTAATGTTCTTCT	AIHGIHFDAF@CCGGHIHBGEEFF@EE;IHHFGGGIIHF?FDFDDD?D@@@	NH:i:7	NM:i:0
HWI-1KL140:55:C20PMACXX:7:1108:13279:16565	16	1	66849269	1	51M	TGTTGACAATCTCATCAAAAGTAATGTTCCCACTGTGTTTAATGTTCTTCT	IJJIIHJJJJJJJJIJJJJJJIJJJJJJJJIIJJJJJJHHHHHFFFFF@CC	NH:i:7	NM:i:0
HWI-1KL140:55:C20PMACXX:7:1108:3466:16886	16	2	32963557	40	47M	ACCGGTCTTTGGCTAGAGAACTTTCTGGTAAGAGCACGCTATTTTCC	@@CDDDDFHHHHGIIIGIIIGIJJJJIIEFHIIIJJJIIJJIJGJJG	NH:i:1	NM:i:0
HWI-1KL140:55:C20PMACXX:7:1108:15451:17241	16	1	66849286	1	51M	AAAGTAATGTTCCCACTGTGTTTAATGTTCTTCTGCTTCTTCCTGTCTCTC	JJJJIIJGIIIJIHGIIJIIJIIJIJJJJJJJIIGIGEGHHHHFFFFF@BB	NH:i:6	NM:i:1
HWI-1KL140:55:C20PMACXX:7:1108:11090:17801	16	1	66849269	1	51M	TGTTGACAATCTCATCAAAAGTAATGTTCCCACTGTGTTTAATGTTCTTCT	JJIJJIJIIJJIJJIJJJJIJJJIIJJIJJJJJJJJJJHHHHGFFFFFCCC	NH:i:7	NM:i:0
HWI-1KL140:55:C20PMACXX:7:1108:13584:21057	16	1	66849268	1	51M	ATGTTGACAATCTCATCAAAAGTAATGTTCCCACTGTGTTTAATGTTCTTC	IIIGJIIGHGGIGGHCHJJJJJIIJIGIHJJJIIHHEJGGHFHDFDFF@?@	NH:i:7	NM:i:0
HWI-1KL140:55:C20PMACXX:7:1108:21272:24491	16	2	32963061	40	47M	AGAACAGTGAGTCGGCCCCACTCCCTGGGTTTCCGCTGCAGTGTGCT	@@@FFFFDHFFFHIIIHIJJJJIJJJJJJIJJJGHIBGIGI>GHIIJ	NH:i:1	NM:i:0
HWI-1KL140:55:C20PMACXX:7:1108:13741:24652	16	1	66849267	1	51M	AATGTTGACAATCTCATCAAAAGTAATGTTCCCACTGTGTTTAATGTTCTT	JJJJJJJJJJJIJJJIIJJJJJJJJJJJJJJJHHJJJJHHHHHFFFFFCCC	NH:i:7	NM:i:0
HWI-1KL140:55:C20PMACXX:7:1108:4442:24824	0	2	32961860	40	51M	CGGGTGCTGTCCCGGGGCCTGGCGGGTCTCCCTTGGGCCTTGGCTGCCACG	@C@FDFFDHHHHHJJGIGJJHIEIJJFFFCFFEDDEDDDDDCCDDDDBCCD	NH:i:1	NM:i:0
HWI-1KL140:55:C20PMACXX:7:1108:11297:31357	16	1	66849269	1	51M	TGTTGACAATCTCATCAAAAGTAATGTTCCCACTGTGTTTAATGTTCTTCT	JJIGIGJHHJJJJIIIJJIJJJJJJJJJJJJIJJJJJJHHHHHFFFFFCCC	NH:i:7	NM:i:0
HWI-1KL140:55:C20PMACXX:7:1108:13056:31454	0	2	32963570	40	51M	TAGAGAACTTTCTGGTAAGAGCACGCTATTTTCCCTGAGTGGTGGCTGCCA	@@<DDDDDDHFHHGGACCFHGBGHGEHGIIIIIIIHIIIBGDDFHEHEEGI	NH:i:1	NM:i:0
HWI-1KL140:55:C20PMACXX:7:1108:12501:31712	16	1	66849269	1	51M	TGTTGACAATCTCATCAAAAGTAATGTTCCCACTGTGTTTAATGTTCTTCT	IJIIIIJJJJJJJJIJJJJJJJJJJJJJJIJHJJJJJJHHHHHFFFFFCCC	NH:i:7	NM:i:0
HWI-1KL140:55:C20PMACXX:7:1108:9878:32220	16	1	66849269	1	51M	TGTTGACAATCTCATCAAAAGTAATGTTCCCACTGTGTTTAATGTTCTTCT	IJJJJIJJJIIJJJJJJJJJJJJJJIJJJJHIJJJJJJHHHHHFFFFF@CC	NH:i:7	NM:i:0
HWI-1KL140:55:C20PMACXX:7:1108:2459:32783	16	1	36958013	1	51M	CAGACTGTGCAGTACCCAGGATCTCCTTGATAGTTCCAGAAAGTTCTCTAG	JIHDIIJIIJJIHFJJIIJJIJJIJIIIIJIJJIJJJJHHHHHFFFFFCCC	NH:i:8	NM:i:0
HWI-1KL140:55:C20PMACXX:7:1108:13591:34243	16	1	36958029	1	51M	CAGGATCTCCTTGATAGTTCCAGAAAGTTCTCTAGCCAAAGACCGGTGTCT	IJJJJJJJJJJJJIIJJJJJIJJJJJIJIIJJJJJJJJHHHFHFFFFFCCB	NH:i:8	NM:i:0
HWI-1KL140:55:C20PMACXX:7:1108:1572:34734	16	1	66849269	1	51M	TGTTGACAATCTCATCAAAAGTAATGTTCCCACTGTGTTTAATGTTCTTCT	JJJIIHFIIIJJIGHIIJJJIIIJJIGHHHHIJIJJJJGFHGGFFDFF@@@	NH:i:7	NM:i:0
HWI-1KL140:55:C20PMACXX:7:1108:7365:40698	16	1	66849552	1	51M	GCACCTCAGGTACACGACTTTGACCTCGTTGGGGTCGAACTTGGGCGGCAT	HHJJJIJJJJIHHGHGBJIIGIGIJIJJJJJJIJJJJHFHHHHFFFFFCCC	NH:i:5	NM:i:1
HWI-1KL140:55:C20PMACXX:7:1108:5334:41791	16	2	32963243	38	39M	TAAAATCGTGTTAGGGCTGCTGGGGAGGACTTGCTTGTG	???DDBDD?DF;CGBDEG:GDCB+@?F?;DB@?<BD>FE	NH:i:1	NM:i:1
HWI-1KL140:55:C20PMACXX:7:1108:7060:41888	16	1	66849269	1	51M	TGTTGACAATCTCATCAAAAGTAATGTTCCCACTGTGTTTAATGTTCTTCT	JJJIIGJJJHJJJIHIJJJJJJJJJJJJJJJIJJJJJJHGHHHFFFFF@CC	NH:i:7	NM:i:0
HWI-1KL140:55:C20PMACXX:7:1108:6855:44960	16	1	66849269	1	51M	TGTTGACAATCTCATCAAAAGTAATGTTCCCACTGTGTTTAATGTTCTTCT	HJJJJIJIJJJJIIIJJJJJJJJJJJIHJIGHJJJJJJHHHHHFFFFFCCC	NH:i:7	NM:i:0
HWI-1KL140:55:C20PMACXX:7:1108:11989:45764	16	1	66849269	1	51M	TGTTGACAATCTCATCAAAAGTAATGTTCCCACTGTGTTTAATGTTCTTCT	GIHIJIIIHCIIGEDIGGJJJJJJJIIGGHEDGJJIGIHDDHGFFDFFCCC	NH:i:7	NM:i:0
HWI-1KL140:55:C20PMACXX:7:1108:21369:45837	0	1	66849561	1	46M	GTACACGACTTTGACCTCGTTGGGGTCGAACTTGGGCGGCATGGTG	JJIJJJIHJJJHF@GIHEIHGJJJIGEHHEJIGHHHHHDFFFFCCC	NH:i:5	NM:i:1
HWI-1KL140:55:C20PMACXX:7:1108:6234:47031	16	1	36958026	1	51M	ACCCAGGATCTCCTTGATAGTTCCAGAAAGTTCTCTAGCCAAAGACCGGTG	DBDHBEFECFBDD?GIHCDHF@HHFCIIHAHFIHGFHBAH>D:A0DBD<;=	NH:i:8	NM:i:0
HWI-1KL140:55:C20PMACXX:7:1108:14745:47732	16	1	36958044	1	51M	AGTTCCAGAAAGTTCTCTAGCCAAAGACCGGTGTCTCATCTGCCGGGCAAT	JJJJJJJJJJJJJJJIIJJJJIJJJIGJJJJJJJJJJJHHHHHFFFFFCCC	NH:i:6	NM:i:0
HWI-1KL140:55:C20PMACXX:7:1108:19670:54969	16	1	66849553	1	51M	CACCTCAGGTACACGACTTTGACCTCGTTGGGGTCGAACTTGGGCGGCATG	E?IHCGDIGGHF;IHCJJJJIIIIHJJJIJJJJHGIJHHHHHHFFFFF@@@	NH:i:5	NM:i:1
HWI-1KL140:55:C20PMACXX:7:1108:3483:56022	16	1	66849268	1	51M	ATGTTGACAATCTCATCAAAAGTAATGTTCCCACTGTGTTTAATGTTCTTC	JJJJJJIJJJJIJJJIJJJJJJJJJJJJIJJIIJJJJJHHHHHFFFFFCCC	NH:i:7	NM:i:0
HWI-1KL140:55:C20PMACXX:7:1108:9790:56396	16	1	66849266	1	51M	CAATGTTGACAATCTCATCAAAAGTAATGTTCCCACTGTGTTTAATGTTCT	JJJJJJJJJJJIIJJJJJIJJJJJJJJJJJJJIIIJJJHGHHHFFFFFCCC	NH:i:8	NM:i:0
HWI-1KL140:55:C20PMACXX:7:1108:14569:57940	16	1	66849266	1	51M	CAATGTTGACAATCTCATCAAAAGTAATGTTCCCACTGTGTTTAATGTTCT	IHCIHGGJIGIIGJJIHEJJJJJJIIJIJIHHGBEIJIHHDHHFFDFFCCC	NH:i:8	NM:i:0
HWI-1KL140:55:C20PMACXX:7:1108:5820:58931	16	1	66849268	1	51M	ATGTTGACAATCTCATCAAAAGTAATGTTCCCACTGTGTTTAATGTTCTTC	JIJJJJIJJJJJJIJIIJJJJJIJJJJJJIIICJJJIJHHGHHFFFFFCBB	NH:i:7	NM:i:0
HWI-1KL140:55:C20PMACXX:7:1108:16324:61335	16	1	66849268	1	51M	ATGTTGACAATCTCATCAAAAGTAATGTTCCCACTGTGTTTAATGTTCTTC	JJJJJJJIJJIIEHH?JJJJJJJJJJJJJIIIHJJJJIHHHHHFFEFFC@@	NH:i:7	NM:i:0
HWI-1KL140:55:C20PMACXX:7:1108:14440:61796	0	2	32961828	1	12M209N39M	AGGTCAAAGTCGTGTACCTGAGGTGCACCGGAGGCGAGGTCGGCGCCACAT	BC@FFEFFHFDHHIGGHIIIJIJGHIIIIJJGEHGHBGGAEEHFDDDDDDD	NH:i:4	NM:i:0
HWI-1KL140:55:C20PMACXX:7:1108:11041:63853	16	1	66849266	1	51M	CAATGTTGACAATCTCATCAAAAGTAATGTTCCCACTGTGTTTAATGTTCT	@IIGHGEIGGIGIIGGIGGGHHEHHHEEHFBGHFCIIGDDHHFFDDDD@@@	NH:i:8	NM:i:0
HWI-1KL140:55:C20PMACXX:7:1108:2725:65004	16	2	32963838	3	16M137N30M	AGTGGAGTGCCCAGCTAGTTAAGAAGCAACAAGAAAATATTCCAAT	BBBDFFFEHHHHHJJJJJJJJIJJJJIIJJJJJJJJJHHIJJJJJJ	NH:i:2	NM:i:0
HWI-1KL140:55:C20PMACXX:7:1108:3578:65239	16	1	66849269	1	51M	TGTTGACAATCTCATCAAAAGTAATGTTCCCACTGTGTTTAATGTTCTTCT	JJJJJIJJJJJJIIGJJJJJJJJJIJJJIHHHJJJJJJHHHHHFFFFFCCC	NH:i:7	NM:i:0
HWI-1KL140:55:C20PMACXX:7:1108:19120:65818	0	2	32962640	3	33M312N18M	GTGAAACTGACCATCCAGAACAGACAGGCCCAGATCGAGGTGGTGCCTTCT	B=BFFFFFHGHHHJGIGJJJIIIIJJJJJJJJJIIJJEHHBGIHIIJJIJJ	NH:i:2	NM:i:0
HWI-1KL140:55:C20PMACXX:7:1108:2067:66483	16	1	66849269	1	51M	TGTTGACAATCTCATCAAAAGTAATGTTCCCACTGTGTTTAATGTTCTTCT	IJJJIHJJIJJJJJJJJJJJJIIJIJJJJJIIJJJJJJHHHHHFFFFFCCC	NH:i:7	NM:i:0
HWI-1KL140:55:C20PMACXX:7:1108:16228:67528	16	1	66849269	1	51M	TGTTGACAATCTCATCAAAAGTAATGTTCCCACTGTGTTTAATGTTCTTCT	JJJJJIFJHEJIIIHJJJJJJIJJJIHAIGFCJJJIJIHFHHHFFFFF@CC	NH:i:7	NM:i:0
HWI-1KL140:55:C20PMACXX:7:1108:14982:67818	0	2	32963612	40	47M	TGGCTGCCACTTTGCTGTTGAAGGTTCAAGATTTGGATTTTCCCATG	CCCFFFFFHHHHHJJJJJJIJJJJHIJJJJJJJJJJGIJJJIJJIII	NH:i:1	NM:i:0
HWI-1KL140:55:C20PMACXX:7:1108:2132:68265	16	1	66849269	1	51M	TGTTGACAATCTCATCAAAAGTAATGTTCCCACTGTGTTTAATGTTCTTCT	IIIGIHJJJJJIJJJIJJJIIJIJIJIJIJJIIJJJJJGHHHHFFFFFCCC	NH:i:7	NM:i:0
HWI-1KL140:55:C20PMACXX:7:1108:12091:68914	16	1	66849269	1	51M	TGTTGACAATCTCATCAAAAGTAATGTTCCCACTGTGTTTAATGTTCTTCT	EEIGGHIGIIIIGECIIIIHEF@HBFF=IFCCIIGIIHBHFDFFFDDBC@@	NH:i:7	NM:i:0
HWI-1KL140:55:C20PMACXX:7:1108:15358:69930	16	1	66849268	1	51M	ATGTTGACAATCTCATCAAAAGTAATGTTCCCACTGTGTTTAATGTTCTTC	JJJJIIHJJJJJIJJIJIJJJJJJJJJJIJJJIJJJJJHHHHHFFFFF@CC	NH:i:7	NM:i:0
HWI-1KL140:55:C20PMACXX:7:1108:2918:70197	16	1	66849269	1	51M	TGTTGACAATCTCATCAAAAGTAATGTTCCCACTGTGTTTAATGTTCTTCT	IJIGGGIJIJIIIJIJJIJJJIJJJJJIIJIJIJJJJJHHHHHFFFFFCCC	NH:i:7	NM:i:0
HWI-1KL140:55:C20PMACXX:7:1108:11180:70207	0	2	32962664	3	9M312N42M	CAGGCCCAGATCGAGGTGGTGCCTTCTGCCTCAGCCCTGATCATCAAAGCC	@CCFFFFFHFHHHJJJCEHFGHJJJJJJJJJJJJJJJJJHIJJJJJIJJIJ	NH:i:2	NM:i:0
HWI-1KL140:55:C20PMACXX:7:1108:17465:70117	16	1	66849269	1	51M	TGTTGACAATCTCATCAAAAGTAATGTTCCCACTGTGTTTAATGTTCTTCT	JJJIJIJJJJJJIJJIJJJJJJJJJJJJJJIIIJJJJJHHHHHFFFFFCCC	NH:i:7	NM:i:0
HWI-1KL140:55:C20PMACXX:7:1108:20138:71260	16	1	66849269	1	51M	TGTTGACAATCTCATCAAAAGTAATGTTCCCACTGTGTTTAATGTTCTTCT	D?@FEEIFDDDBFC7EDFDBFBFA9GEGGEF<EG=EFFFDFFADADDD@?1	NH:i:7	NM:i:0
HWI-1KL140:55:C20PMACXX:7:1108:12063:73302	16	1	66849555	1	51M	CCTCAGGTACACGACTTTGACCTCGTTGGGGTCGAACTTGGGCGGCATGGT	HHJJJJJJJIJIIHIJJIHDJJJJJJJJJJIJJJIHJJHHHHHFFFFFCCC	NH:i:5	NM:i:1
HWI-1KL140:55:C20PMACXX:7:1108:7320:74324	16	1	66849269	1	51M	TGTTGACAATCTCATCAAAAGTAATGTTCCCACTGTGTTTAATGTTCTTCT	JJJJJJJJJIJIJIHJJJJJJJJJIIJJIGHIIJJJJJHHHHHFFFFF@CB	NH:i:7	NM:i:0
HWI-1KL140:55:C20PMACXX:7:1108:7624:74960	16	1	66849553	1	51M	CACCTCAGGTACACGACTTTGACCTCGTTGGGGTCGAACTTGGGCGGCATG	HHJJIHJJJJIIIJIHJJJJIHJJIJJJJJJJJJJIIGHHHHHFFFFFCCC	NH:i:5	NM:i:1
HWI-1KL140:55:C20PMACXX:7:1108:16792:76275	16	1	66849269	1	51M	TGTTGACAATCTCATCAAAAGTAATGTTCCCACTGTGTTTAATGTTCTTCT	GJJJIIIJJIJJJJJJJJJJIJIIJIJJJIHHJJJJJIHHHHHFFFFFCCC	NH:i:7	NM:i:0
HWI-1KL140:55:C20PMACXX:7:1108:18050:79169	0	2	32963600	40	51M	TTCCCTGAGTGGTGGCTGCCACTTTGCTGTTGAAGGTTCAAGATTTGGATT	@CCFFFFDFFHHFHGIGIIJIIIBHGIJJIIIJJJIFGIGGIIIIJJJIGI	NH:i:1	NM:i:0
HWI-1KL140:55:C20PMACXX:7:1108:10359:79651	16	1	66849269	1	49M2S	TGTTGACAATCTCATCAAAAGTAATGTTCCCACTGTGTTTAATGTTCTTAT	IJGJJIJJJJJIJJIHJJJJJJJJIIJJJJJIJJJJJJHHHHHFFFFFCCC	NH:i:7	NM:i:0
HWI-1KL140:55:C20PMACXX:7:1108:7082:81238	16	1	66849269	1	51M	TGTTGACAATCTCATCAAAAGTAATGTTCCCACTGTGTTTAATGTTCTTCT	JIJIJIJIJJJJJJJIJJJJJJJJJJJJJJIJJJJJIJHHHHHFFFFFCCC	NH:i:7	NM:i:0
HWI-1KL140:55:C20PMACXX:7:1108:9102:81081	16	1	36958103	1	51M	TCTCATCAAAAGTAATGTTCCCACTGTGTTTAATGTTCTTCTGCTTCTTCC	4?B9B??DB:4ED<@CC?C::9F;AC<<<?@:<A2<+<A<B?===2:D??:	NH:i:9	NM:i:0
HWI-1KL140:55:C20PMACXX:7:1108:8331:81373	16	1	66849270	1	51M	GTTGACAATCTCATCAAAAGTAATGTTCCCACTGTGTTTAATGTTCTTCTG	JJJIIJJJJIJJIGJJJJJJJJJJJJJJJIHJJJJJJJHHHHHFFFFFCCC	NH:i:7	NM:i:0
HWI-1KL140:55:C20PMACXX:7:1108:6695:81604	16	1	36958000	1	51M	ACATTGCAGCCCACAGACTGTGCAGTACCCAGGATCTCCTTGATAGTTCCA	HJIIJJJJIJJIIJJJJJJJJIJJJIHJJJJJJIJJJIHHHHHFFFFFCCC	NH:i:7	NM:i:0
HWI-1KL140:55:C20PMACXX:7:1108:12401:82171	0	2	32961833	1	7M209N44M	AAAGTCGTGTACCTGAGGTGCACCGGAGGCGAGGTCGGCGCCACATCCGCC	BCCFDDFFHHHHHJIJJJJJIJJJJJJJJJJJJJ;FHIHFDDDDDDDCDDD	NH:i:4	NM:i:0
HWI-1KL140:55:C20PMACXX:7:1108:7249:83130	0	1	36958020	1	47M	TGCAGTACCCAGGATCTCCTTGATAGTTCCAGAAAGTTCTCTAGCCA	JJJJJIIJJJJJJIJJJIJJJJJIJJJJJJJJJJJJJJHHHHHFFFF	NH:i:7	NM:i:0
HWI-1KL140:55:C20PMACXX:7:1108:1849:84720	16	1	66849555	1	51M	CCTCAGGTACACGACTTTGACCTCGTTGGGGTCGAACTTGGGCGGCATGGT	HHJJJJJIGHIIHFJJIIGDJHGJJJJJJJJJJJIIJJHHHHHFFFFFCCC	NH:i:5	NM:i:1
HWI-1KL140:55:C20PMACXX:7:1108:17052:87419	0	2	32963471	40	51M	AAAGGCCGTGTACTTGCTTTCTGCAGTTAAACACAGTGGGAACATTACTTT	@@CFFFF:FHHHHJJJJJJJJIJJJIJHJJJJJJJJIJJJIJJJJJJIJJJ	NH:i:1	NM:i:1
HWI-1KL140:55:C20PMACXX:7:1108:12084:89197	16	1	66849269	1	51M	TGTTGACAATCTCATCAAAAGTAATGTTCCCACTGTGTTTAATGTTCTTCT	IJJIJJJJJIJJJJIIJJJJJJJJJJJJJJJHJJJJJJHHHHHFFFFFCCC	NH:i:7	NM:i:0
HWI-1KL140:55:C20PMACXX:7:1108:13732:89387	0	2	32963021	1	46M430N5M	AAAGCCCTCAAGGAGCCACCGAGAGACAGGAAGAAGCAGAAGAACATTAAA	BCCFFFFFHHHHHIJJIGHHIIJHHJIIJJJJJJJIGHIIJIGJJJJJIJJ	NH:i:4	NM:i:0
HWI-1KL140:55:C20PMACXX:7:1108:3914:89828	0	2	32961831	1	9M209N42M	TCAAAGTCGTGTACCTGAGGTGCACCGGAGGCGAGGTCGGCGCCACATCCG	BCCFFFDEHHHHHJJJIJJJHHIJJJJJJJJJJJJJ;FHHHFDDDDDDDCD	NH:i:4	NM:i:0
HWI-1KL140:55:C20PMACXX:7:1108:4674:89904	0	2	32961833	1	7M209N44M	AAAGTCGTGTACCTGAGGTGCACCGGAGGCGAGGTCGGCGCCACATCCGCC	@@@FDDFFHFHHFHGIII@EHHGHIJIJIIDBHI-=AEEEDDDBBCCDDDD	NH:i:4	NM:i:0
HWI-1KL140:55:C20PMACXX:7:1108:18150:92149	16	1	66849264	1	51M	GGCAATGTTGACAATCTCATCAAAAGTAATGTTCCCACTGTGTTTAATGTT	@D<DDGHIIHHFDDC?EB91AFIIIIIIIIIGHDBEAFBA+DAD?DDFC@@	NH:i:8	NM:i:0
HWI-1KL140:55:C20PMACXX:7:1108:18060:92535	0	1	66849561	1	46M	GTACACGACTTTGACCTCGTTGGGGTCGAACTTGGGCGGCATGGTG	JIIIHIHFIJIHF@JIJJJJJIJJJJJJHGJJJHHHHHFFFFFCCC	NH:i:5	NM:i:1
HWI-1KL140:55:C20PMACXX:7:1108:18322:93564	16	1	66849269	1	51M	TGTTGACAATCTCATCAAAAGTAATGTTCCCACTGTGTTTAATGTTCTTCT	IJJIJIJJIJJJGGGIJJIJIGIIIJJHJIHHJJJJJJHHGHHFFFFFCCC	NH:i:7	NM:i:0
HWI-1KL140:55:C20PMACXX:7:1108:7875:94188	0	1	66849265	1	47M	GCAATGTTGACAATCTCATCAAAAGTAATGTTCCCACTGTGTTTAAT	IJJJIJJJIJJJIJJJIIJJJJJJJIJJJJJJJJIHJJHGHHHFFFF	NH:i:8	NM:i:0
HWI-1KL140:55:C20PMACXX:7:1108:4637:94412	16	1	36958013	1	51M	CAGACTGTGCAGTACCCAGGATCTCCTTGATAGTTCCAGAAAGTTCTCTAG	HHGGHIIIGHIIGJJIIIHIGGIGGHEIIGIJIIJIDJHHFHHFDFFFC@@	NH:i:8	NM:i:0
HWI-1KL140:55:C20PMACXX:7:1108:5405:94879	16	1	66849552	1	51M	GCACCTCAGGTACACGACTTTGACCTCGTTGGGGTCGAACTTGGGCGGCAT	GHGJIJIJIHHFGGJJJJJIHHDIGGJJJIIIIGDJJJHHHHHFFFFFCC@	NH:i:5	NM:i:1
HWI-1KL140:55:C20PMACXX:7:1108:5196:100186	16	1	66849269	1	51M	TGTTGACAATCTCATCAAAAGTAATGTTCCCACTGTGTTTAATGTTCTTCT	GJJJIGJJJIJJJIIJJJJJJJJIIGJIIIHIJIJJJJHHHHHFFFFFCCC	NH:i:7	NM:i:0
HWI-1KL140:55:C20PMACXX:7:1108:18005:100387	16	1	66849272	1	51M	TGACAATCTCATCAAAAGTAATGTTCCCACTGTGTTTAATGTTCTTCTGCT	JIHJIJIJJJJJJJJJJJJJJJJJJIIHHJJJJJJJJJHHHHHFFFFFCCC	NH:i:8	NM:i:0
HWI-1KL140:55:C20PMACXX:7:1108:14813:101071	16	1	66849269	1	51M	TGTTGACAATCTCATCAAAAGTAATGTTCCCACTGTGTTTAATGTTCTTCT	IJIJIHJIJIJJIJJJJJJJJJJJJJJJJJJJJJJJJJHHHHHFFFFFCCC	NH:i:7	NM:i:0
HWI-1KL140:55:C20PMACXX:7:1108:2273:102869	16	1	66849286	1	51M	AAAGTAATGTTCCCACTGTGTTTAATGTTCTTCTGCTTCTTCCTGTCTCTC	BDDB?@HFBHCGIHGCGIGGIHGHEHHEFBIIEIHFC;HH?DFDD;AB?;?	NH:i:6	NM:i:1
HWI-1KL140:55:C20PMACXX:7:1108:8074:103290	16	1	66849269	1	51M	TGTTGACAATCTCATCAAAAGTAATGTTCCCACTGTGTTTAATGTTCTTCT	ADHEEIHGHBFDIIIGGEEEC>HF?GDBEHC?FDGIEFCDBHHBDDDD??8	NH:i:7	NM:i:0
HWI-1KL140:55:C20PMACXX:7:1108:20501:104379	16	1	36958029	1	51M	CAGGATCTCCTTGATAGTTCCAGAAAGTTCTCTAGCCAAAGACCGGTGTCT	HGB<GDBDDGD@AHBIIHBC<DFCFBHF<C>CFBIIIEFHD@FFDEFF@@@	NH:i:8	NM:i:0
HWI-1KL140:55:C20PMACXX:7:1108:12769:105376	0	2	32961831	1	9M209N42M	TCAAAGTCGTGTACCTGAGGTGCACCGGAGGCGAGGTCGGCGCCACATCCG	BCCFFFEFHHHHHJJJJIJIGHHIJJJJJJJJIIJIFGIHHFDDDDDDDDD	NH:i:4	NM:i:0
HWI-1KL140:55:C20PMACXX:7:1108:9751:105675	0	1	36958114	0	47M	GTAATGTTCCCACTGTGTTTAATGTTCTTCTGCTTCTTCCTGTCTCT	JJJIJIHDJIHFJIJJJJJJJJIIJJJJJJJIJJHHHHHFFFFFCCC	NH:i:10	NM:i:0
HWI-1KL140:55:C20PMACXX:7:1108:15517:105755	16	1	66849268	1	51M	ATGTTGACAATCTCATCAAAAGTAATGTTCCCACTGTGTTTAATGTTCTTC	JJJJIJIJJIJJIJIGJIJJJJJJJJJIIJIGHJJJJJHHGHHFFDDD@BB	NH:i:7	NM:i:0
HWI-1KL140:55:C20PMACXX:7:1108:1935:106514	16	1	66849269	1	51M	TGTTGACAATCTCATCAAAAGTAATGTTCCCACTGTGTTTAATGTTCTTCT	JJIJIHIIJIJJIIIJJJJJJJIJJJJJJJJIJIIJJJHGHHHFFFFFCCC	NH:i:7	NM:i:0
HWI-1KL140:55:C20PMACXX:7:1108:20903:108158	16	1	36958030	1	1S50M	AAGGATCTCCTTGATAGTTCCAGAAAGTTCTCTAGCCAAAGACCGGTGTCT	IIJJJJIFCHGJIGGIJIIJJIIGIIHDHIJJJJJIHIHDHFHFFDDFCC@	NH:i:8	NM:i:0
HWI-1KL140:55:C20PMACXX:7:1108:7495:108436	0	1	36958020	1	47M	TGCAGTACCCAGGATCTCCTTGATAGTTCCAGAAAGTTCTCTAGCCA	JJJJJJJJJJJJJJJJJJJJJJJIJJJJJJJJJJJJJIHHHHHFFFF	NH:i:7	NM:i:0
HWI-1KL140:55:C20PMACXX:7:1108:5207:108649	16	1	66849269	1	51M	TGTTGACAATCTCATCAAAAGTAATGTTCCCACTGTGTTTAATGTTCTTCT	IJJIJIJJJJJIGJJJIJJJJIJJJJJIIJHHJJIJJJHHHHHFFFFFBCC	NH:i:7	NM:i:0
HWI-1KL140:55:C20PMACXX:7:1108:5172:109858	16	1	66849266	1	51M	CAATGTTGACAATCTCATCAAAAGTAATGTTCCCACTGTGTTTAATGTTCT	IJJJJJJJIJJJJJJIJJJJJJJJJJJJJJIJJIHJJJHHHHHFFFFFCCC	NH:i:8	NM:i:0
HWI-1KL140:55:C20PMACXX:7:1108:21044:111385	16	1	66849269	1	51M	TGTTGACAATCTCATCAAAAGTAATGTTCCCACTGTGTTTAATGTTCTTCT	GIIIJIJJJJJJJIIIJJJJJJJJJJJIIHHHJJJJJJHHHHGFFFFF@CC	NH:i:7	NM:i:0
HWI-1KL140:55:C20PMACXX:7:1108:8443:111591	16	1	66849268	1	51M	ATGTTGACAATCTCATCAAAAGTAATGTTCCCACTGTGTTTAATGTTCTTC	JJJJJJIJJJJJIIIIJJJJJJJJJJJJJJJIIJJJJIHHHHHFFFFFCC@	NH:i:7	NM:i:0
HWI-1KL140:55:C20PMACXX:7:1108:11111:113582	0	2	32963021	1	46M430N5M	AAAGCCCTCAAGGAGCCACCGAGAGACAGGAAGAAGCAGAAGAACATTAAA	@BCFFEFFHHHHHJJJJJIJJIJIHJJJIIJJJJIGIJJHIIEHGIIIJJJ	NH:i:4	NM:i:0
HWI-1KL140:55:C20PMACXX:7:1108:13765:113623	0	1	36958114	0	47M	GTAATGTTCCCACTGTGTTTAATGTTCTTCTGCTTCTTCCTGTCTCT	IIIEGGGHJIHGGHIJIJJIIIGIIIIHGJJJJIHFGGHFFFFF@@@	NH:i:10	NM:i:0
HWI-1KL140:55:C20PMACXX:7:1108:9767:114002	16	2	32961833	40	47M	AAAGTCGGTGCGTGCCCTCGCCGCGCCCGGGTGCTGTCCCGGGGCCT	CCCFFFFFHHHHHIJJJJJGIJIIJJJHIJJ@EEEFEFFFDDDBDDB	NH:i:1	NM:i:0
HWI-1KL140:55:C20PMACXX:7:1108:14069:115013	16	1	66849270	1	51M	GTTGACAATCTCATCAAAAGTAATGTTCCCACTGTGTTTAATGTTCTTCTG	JIGFDGIIDJJJJIJJIIGHFEGGIGJIGDFEGIJJJJHHHDHFFDBD@@@	NH:i:7	NM:i:0
HWI-1KL140:55:C20PMACXX:7:1108:2285:115403	0	2	32961831	1	9M209N42M	TCAAAGTCGTGTACCTGAGGTGCACCGGAGGCGAGGTCGGCGCCACATCCG	@@@DDADEBADHHJIJJIJGCFHGIIJJBHIIJEBA5CHHHFDDB?BCDDB	NH:i:4	NM:i:0
HWI-1KL140:55:C20PMACXX:7:1108:2203:115926	0	2	32963128	40	51M	TTCTTGGGACCTAGGGGTGGAATGAGATCACAGTAGGCGTCTGTTGTCTGT	CCCFFFFFHHHHHJJJJCHHIIJJIJJJJJJJJGIIJIJHHIJHJJJJJJJ	NH:i:1	NM:i:0
HWI-1KL140:55:C20PMACXX:7:1108:20309:117110	0	1	66849561	1	46M	GTACACGACTTTGACCTCGTTGGGGTCGAACTTGGGCGGCATGGTG	IIHHEJHFGJIHHDJIEJJJJIJJJIJIJIJIGFHHHHFBFFFC@B	NH:i:5	NM:i:1
HWI-1KL140:55:C20PMACXX:7:1108:16300:119165	0	2	32962119	40	51M	TCTGGTAAGTCGTCGCTCCCGAGCCGTAGACCTCTAACGTGCATGCTGTTT	@@@DDDBDHAFFHHIIIIGIA@ABGGHGIHGHIGIIIICCGHHHEHIICCG	NH:i:1	NM:i:0
HWI-1KL140:55:C20PMACXX:7:1108:15287:120036	16	1	66849269	1	51M	TGTTGACAATCTCATCAAAAGTAATGTTCCCACTGTGTTTAATGTTCTTCT	IHIHFHHFD>IIHF?HGGGIGIGIGGFEIGC:IJHGGEFBDFHDFDFFCC@	NH:i:7	NM:i:0
HWI-1KL140:55:C20PMACXX:7:1108:8375:120566	16	1	66849268	1	51M	ATGTTGACAATCTCATCAAAAGTAATGTTCCCACTGTGTTTAATGTTCTTC	JJJJIIHJJJJJJJIIJJJJJJJJJJJJJJIIFJJJJJHHHHHFFFFFBB@	NH:i:7	NM:i:0
HWI-1KL140:55:C20PMACXX:7:1108:12627:122455	16	1	66849555	1	51M	CCTCAGGTACACGACTTTGACCTCGTTGGGGTCGAACTTGGGCGGCATGGT	7E@;EEE@C;(B=8=FD?97E@6CGBEDIIGDFAA2?:CC8?>DDDDD@@@	NH:i:5	NM:i:1
HWI-1KL140:55:C20PMACXX:7:1108:4702:125410	16	1	66849268	1	51M	ATGTTGACAATCTCATCAAAAGTAATGTTCCCACTGTGTTTAATGTTCTTC	JJJJIIHJJJJJJJJJJJJJJJJJIJJJJJJIIJJJJJHHHHHFFFFFBB@	NH:i:7	NM:i:0
HWI-1KL140:55:C20PMACXX:7:1108:18456:125316	16	1	36958101	1	51M	AATCTCATCAAAAGTAATGTTCCCACTGTGTTTAATGTTCTTCTGCTTCTT	EGFIFFDBF>>EFIGFD>B??DEA2;EE>BF@HDBA<:F?F;D?DDBA?@@	NH:i:9	NM:i:0
HWI-1KL140:55:C20PMACXX:7:1108:20539:126505	16	1	66849268	1	51M	ATGTTGACAATCTCATCAAAAGTAATGTTCCCACTGTGTTTAATGTTCTTC	JJIIGJIJIIIHHIGBIJJJJIIJJIJJIJIHIJJJGIHHGHGFEFDFB@@	NH:i:7	NM:i:0
HWI-1KL140:55:C20PMACXX:7:1108:9846:136000	16	1	66849267	1	51M	AATGTTGACAATCTCATCAAAAGTAATGTTCCCACTGTGTTTAATGTTCTT	HJIIJJJJJJJIJJJIJJJJJJJJJJJJJIJJJJJJJJHHHHHFFFFFCCC	NH:i:7	NM:i:0
HWI-1KL140:55:C20PMACXX:7:1108:13764:136393	16	1	66849269	1	51M	TGTTGACAATCTCATCAAAAGTAATGTTCCCACTGTGTTTAATGTTCTTCT	99F??9@?*?DGIGF?B94?*C9B;A>ADFFA+CEC9G<FFFFDDBD??@@	NH:i:7	NM:i:0
HWI-1KL140:55:C20PMACXX:7:1108:16274:137604	16	1	36958031	1	2S49M	CTGGATCTCCTTGATAGTTCCAGAAAGTTCTCTAGCCAAAGACCGGTGTCT	IJJJJIJJJJIIIJJJJJJJJIGJJIIIJJJJJJJJJJHHHFHFFFFF@@B	NH:i:8	NM:i:0
HWI-1KL140:55:C20PMACXX:7:1108:20769:138522	16	1	66849268	1	51M	ATGTTGACAATCTCATCAAAAGTAATGTTCCCACTGTGTTTAATGTTCTTC	JJJIJIEIGIIJJIGEJJIJJJJJIGJJIJJHHIGJIJHHGHHFFFFFB@B	NH:i:7	NM:i:0
HWI-1KL140:55:C20PMACXX:7:1108:18387:140896	16	1	66849269	1	47M3S	TGTTGACAATCTCATCAAAAGTAATGTTCCCACTGTGTTTAATGTTCCTC	D9B:9:*:*9?499)9JGHEEGIHIJJJJJIIJJJJJHHHHHFFFDF@@@	NH:i:7	NM:i:0
HWI-1KL140:55:C20PMACXX:7:1108:13167:143693	16	1	66849269	1	51M	TGTTGACAATCTCATCAAAAGTAATGTTCCCACTGTGTTTAATGTTCTTCT	GD<9B9IFGEFFFDG<GC??9FA22+EGDE<IEEGFGFA?<:BDDBB?=?:	NH:i:7	NM:i:0
HWI-1KL140:55:C20PMACXX:7:1108:18104:143623	16	1	66849269	1	51M	TGTTGACAATCTCATCAAAAGTAATGTTCCCACTGTGTTTAATGTTCTTCT	IJJIIJIIGJJJIIIJJJJJJHJJJJJJJJIHJJJJJJHHHHHFFFFFCCC	NH:i:7	NM:i:0
HWI-1KL140:55:C20PMACXX:7:1108:2515:143880	16	1	66849555	1	51M	CCTCAGGTACACGACTTTGACCTCGTTGGGGTCGAACTTGGGCGGCATGGT	DGIIJJIHJJJIHFHGHHGDHEHFIIJJJJJIGGGEJJHHGGHFFFFFCC@	NH:i:5	NM:i:1
HWI-1KL140:55:C20PMACXX:7:1108:4290:147800	16	1	66849268	1	51M	ATGTTGACAATCTCATCAAAAGTAATGTTCCCACTGTGTTTAATGTTCTTC	JJJJJIJJJJJJJJJIJJJJJJJJJJJJIJJIGJJJJJHHHHHFFFFFCCC	NH:i:7	NM:i:0
HWI-1KL140:55:C20PMACXX:7:1108:12496:149047	0	1	66849561	1	46M	GTACACGACTTTGACCTCGTTGGGGTCGAACTTGGGCGGCATGGTG	JJJJJJIIJJHIFFJJIJJJJIJJJIJJIHJJIHHHHHFFFFFCCC	NH:i:5	NM:i:1
HWI-1KL140:55:C20PMACXX:7:1108:17404:149437	16	1	36958106	1	51M	CATCAAAAGTAATGTTCCCACTGTGTTTAATGTTCTTCTGCTTCTTCCTGT	JJJJJJJJJJJJJJJJJJHFJJJJJJJJJJJJJJJJJJHHHHHFFFFFCBB	NH:i:9	NM:i:0
HWI-1KL140:55:C20PMACXX:7:1108:8599:153000	0	2	32962108	1	15M451N27M	GGTCCTCTGGGTCTGTCTCCGAAGAAAGTTGGCGATGACATT	HHHHJJJJJJJIJJJIJDIJJJIJJJJHBGIIJJIJIJJJJJ	NH:i:4	NM:i:0
HWI-1KL140:55:C20PMACXX:7:1108:20515:155344	16	1	66849267	1	51M	AATGTTGACAATCTCATCAAAAGTAATGTTCCCACTGTGTTTAATGTTCTT	HJIIEEHGJJJJIGGJIJJJJJJJJJIHGIJJIHJJJIHHHHHFFFFFCCC	NH:i:7	NM:i:0
HWI-1KL140:55:C20PMACXX:7:1108:5316:155800	16	1	66849268	1	51M	ATGTTGACAATCTCATCAAAAGTAATGTTCCCACTGTGTTTAATGTTCTTC	JJJJHHGJJJJJJIIGJJJJJJJJJJJJJJIIIJJJJJHHHHHFFFFFCCC	NH:i:7	NM:i:0
HWI-1KL140:55:C20PMACXX:7:1108:13040:156501	16	1	66849269	1	51M	TGTTGACAATCTCATCAAAAGTAATGTTCCCACTGTGTTTAATGTTCTTCT	JJJJJIJIGJJJIJJJJJJJJJJJJJJJJJJIJJJJJJHHHHHFFFFFCCC	NH:i:7	NM:i:0
HWI-1KL140:55:C20PMACXX:7:1108:4372:158178	16	1	66849269	1	51M	TGTTGACAATCTCATCAAAAGTAATGTTCCCACTGTGTTTAATGTTCTTCT	JJJJJJJJJJJJJJIJJJJJJJJJJJJJJJIHJJJJJJHHHHHFFFFFCCC	NH:i:7	NM:i:0
HWI-1KL140:55:C20PMACXX:7:1108:4919:160187	0	2	32963216	40	41M	GGGTTTAACTTTATCTGTTTCCATCCCTAAAATCGTGTTAG	FHHGGGHIIJIHIHHIJIJJJJJIJJJIGIGEHICDGHIG9	NH:i:1	NM:i:0
HWI-1KL140:55:C20PMACXX:7:1108:14058:160945	16	1	66849553	1	51M	CACCTCAGGTACACGACTTTGACCTCGTTGGGGTCGAACTTGGGCGGCATG	EHJJIHJJJJIIHJHFIJJIGFJJGJJJJJJIJJJIJIHHHHHFFFFF@CC	NH:i:5	NM:i:1
HWI-1KL140:55:C20PMACXX:7:1108:3758:161049	16	1	66849268	1	51M	ATGTTGACAATCTCATCAAAAGTAATGTTCCCACTGTGTTTAATGTTCTTC	HJIIIIGIJIIJIGGF@IIJIIHGHEIIIGJIIEIIGIFFGHDFFFFF@@@	NH:i:7	NM:i:0
HWI-1KL140:55:C20PMACXX:7:1108:10156:161883	16	1	66849269	1	51M	TGTTGACAATCTCATCAAAAGTAATGTTCCCACTGTGTTTAATGTTCTTCT	JJIIJIJJIGIJJIGJJJJJJJJJJJJJJIHIJJJJJJHHHHHFFFFFCCC	NH:i:7	NM:i:0
HWI-1KL140:55:C20PMACXX:7:1108:1724:162143	0	1	36958020	1	47M	TGCAGTACCCAGGATCTCCTTGATAGTTCCAGAAAGTTCTCTAGCCA	JIGGCIGJJJIIIG=IJGJIHIHHJJJJJJJIJIHBGIHHFHDFFFF	NH:i:7	NM:i:0
HWI-1KL140:55:C20PMACXX:7:1108:3171:164690	0	2	32963495	3	51M	AGTTAAACACAGTGGGAACATTACTTTTGATGAGATTGTCAACATTGCCCG	@?@FFBDDFH:DCEGFBFI@D@HHGHIIEDGGIICHGCGGIIEIIGHIIGI	NH:i:2	NM:i:0
HWI-1KL140:55:C20PMACXX:7:1108:21316:164546	16	1	36958031	1	51M	GGATCTCCTTGATAGTTCCAGAAAGTTCTCTAGCCAAAGACCGGTGTCTCA	IJJJJIJJJJIJJIJJJJJJJJJIJIJIJIJJJJIJJIHFHHHFFFFFCCC	NH:i:8	NM:i:0
HWI-1KL140:55:C20PMACXX:7:1108:17630:166963	16	1	66849269	1	51M	TGTTGACAATCTCATCAAAAGTAATGTTCCCACTGTGTTTAATGTTCTTCT	GEGGIGJIJHJJIJIIJGIJIJJJJJIGIIIJJGIJIJHHDDDDD?DD@@@	NH:i:7	NM:i:0
HWI-1KL140:55:C20PMACXX:7:1108:3923:167482	16	1	66849266	1	51M	CAATGTTGACAATCTCATCAAAAGTAATGTTCCCACTGTGTTTAATGTTCT	HEGBGF???DD<@GIGFCF9EHGHEE@AFECEIHHC@C?AHFFDDDDB;?;	NH:i:8	NM:i:0
HWI-1KL140:55:C20PMACXX:7:1108:20681:168985	0	10	29698756	3	44M	CAGATAGTCTTTTATTGGAATATTTTCTTGTTGCTTCTTAACTA	JIJJIJJIIJJJJJJJJJJJJIJJJJJJIJIHGHHHFFFFFCCC	NH:i:2	NM:i:0
HWI-1KL140:55:C20PMACXX:7:1108:3853:170881	16	1	66849269	1	51M	TGTTGACAATCTCATCAAAAGTAATGTTCCCACTGTGTTTAATGTTCTTCT	HHHGGD@GIGCHFB@BGFBB?B<BIGGCGGGFHDIIHDFDHFADD>DD;<<	NH:i:7	NM:i:0
HWI-1KL140:55:C20PMACXX:7:1108:3743:173345	0	2	32963463	40	44M	AAGCTGTAAAAGGCCCTGTACTTGCTTTCTGCAGTTAAACACAG	FHHHHHJJJJJJJJJJJJIJJJJJJJJJIIJJJIJJJIJJJJJJ	NH:i:1	NM:i:0
HWI-1KL140:55:C20PMACXX:7:1108:4167:173371	0	1	66849561	1	46M	GTACACGACTTTGACCTCGTTGGGGTCGAACTTGGGCGGCATGGTG	JIIJJIIGIJIHFDJJIJJJIJJJJJJJJIJJIHHHHHFFFFFCCC	NH:i:5	NM:i:1
HWI-1KL140:55:C20PMACXX:7:1108:9952:173663	16	2	32963557	40	47M	ACCGGTCTTTGGCTAGAGAACTTCCTGGTAAGAGCACGCTATTTTCC	CCCFFDFFHGHHHJJJIJJJJJJ<<AFGCFGIIIJJJJJJJJJJJJJ	NH:i:1	NM:i:1
HWI-1KL140:55:C20PMACXX:7:1108:13358:174774	16	1	66849268	1	51M	ATGTTGACAATCTCATCAAAAGTAATGTTCCCACTGTGTTTAATGTTCTTC	IGFFAGHEJIHEGFFD9IJIJHGHGFEFGGGGHIHHGGDHDFDFFFFF@?@	NH:i:7	NM:i:0
HWI-1KL140:55:C20PMACXX:7:1108:9170:175376	16	1	66849269	1	51M	TGTTGACAATCTCATCAAAAGTAATGTTCCCACTGTGTTTAATGTTCTTCT	JJJIJIJJJIJJJJIJJJJJJJJJJJJJJJIJJJJJJJHHHHGFFFFFCCC	NH:i:7	NM:i:0
HWI-1KL140:55:C20PMACXX:7:1108:19355:176786	0	1	66849561	1	46M	GTACACGACTTTGACCTCGTTGGGGTCGAACTTGGGCGGCATGGTG	HEFJIIHHIJIGF@GHDJJJIIHEJIIEIJIIHFCHHHFFFFFCCC	NH:i:5	NM:i:1
HWI-1KL140:55:C20PMACXX:7:1108:4551:179434	16	1	66849269	1	51M	TGTTGACAATCTCATCAAAAGTAATGTTCCCACTGTGTTTAATGTTCTTCT	EIIIJIJIJJJJJJIIJJJJJIJIIJIIJIHIJJJJJJHGHHHFFFFFCCC	NH:i:7	NM:i:0
HWI-1KL140:55:C20PMACXX:7:1108:8584:180366	0	1	36958105	1	44M	TCATCAAAAGTAATGTTCCCACTGTGTTTAATGTTCTTCTGCTT	JJJIJJIJJJJJIIJJIJIHHJJJJJJJJJJHHHHHFFFFFCCC	NH:i:9	NM:i:0
HWI-1KL140:55:C20PMACXX:7:1108:13292:180627	0	1	36958042	1	46M	ATAGTTCCAGAAAGTTCTCTAGCCAAAGACCGGTGTCTCATCTGCC	JJJJJIJJJJJJJJJJJIJJJJJJJJJHHJIIHHHHHHFFFFFCB@	NH:i:8	NM:i:0
HWI-1KL140:55:C20PMACXX:7:1108:1668:181136	16	1	66849263	1	51M	GGGCAATGTTGACAATCTCATCAAAAGTAATGTTCCCACTGTGTTTAATGT	HIGEEHEGIIFCHGGFIJJIIJJJJIHEIJIJIGIHGHHHHHHFFFFFCCC	NH:i:8	NM:i:0
HWI-1KL140:55:C20PMACXX:7:1108:4639:185920	16	1	66849268	1	51M	ATGTTGACAATCTCATCAAAAGTAATGTTCCCACTGTGTTTAATGTTCTTC	JJJJJJJJJJJJJIIGJJJJJJJJJJJJJJJJIJJJJJHHHHHFFFFFCCC	NH:i:7	NM:i:0
HWI-1KL140:55:C20PMACXX:7:1108:13552:188773	16	1	66849266	1	51M	CAATGTTGACAATCTCATCAAAAGTAATGTTCCCACTGTGTTTAATGTTCT	IJJJJJIIIJJJJIJJJJJJJJJJJJJIJJJJIGEJJJHHHHHFFFFFCCC	NH:i:8	NM:i:0
HWI-1KL140:55:C20PMACXX:7:1108:17886:188862	16	1	36958042	1	44M	ATAGTTCCAGAAAGTTCTCTAGCCAAAGACCGGTGTCTCATCTG	JJJIJJJJJIJIIIIIJJJIJJIJJJIIHJJHHHHHFFFFFCCC	NH:i:9	NM:i:0
HWI-1KL140:55:C20PMACXX:7:1108:9946:189615	16	1	66849269	1	51M	TGTTGACAATCTCATCAAAAGTAATGTTCCCACTGTGTTTAATGTTCTTCT	JJIIJJJJIJJJIJIIJJJIIIIJIJJIJJJJJJJJJJHHHHHFFFFFCCC	NH:i:7	NM:i:0
HWI-1KL140:55:C20PMACXX:7:1108:6951:197647	16	1	66849559	1	44M	AGGTACACGACTTTGACCTCGTTGGGGTCGAACTTGGGCGGCAT	@@@=(ABFBBFBBBB8GF??@FFDGGAEC:EFFFDDD@@;D@@@	NH:i:5	NM:i:1
HWI-1KL140:55:C20PMACXX:7:1108:12934:197734	16	1	66849270	1	51M	GTTGACAATCTCATCAAAAGTAATGTTCCCACTGTGTTTAATGTTCTTCTG	9GB9:3?*9<499)<IGGB<DFDGDH?IHH@JJIIGJJHHHHHFFFFFCCC	NH:i:7	NM:i:0
HWI-1KL140:55:C20PMACXX:7:1108:15352:198232	16	1	36958042	1	47M	ATAGTTCCAGAAAGTTCTCTAGCCAAAGACCGGTGTCTCATCTGCCG	GGGGJJHEGDGJIIIHHDIJJJIJJIIHFJJJJJHHHHHFFFFFCCC	NH:i:7	NM:i:0
HWI-1KL140:55:C20PMACXX:7:1108:16434:198665	0	2	32963021	1	46M430N5M	AAAGCCCTCAAGGAGCCACCGAGAGACAGGAAGAAGCAGAAGAAAATTAAA	CCCFFFFFHHHHGIJIJGEHIEECDDDEFH?F?8B?BF@;F99B)8.=8=F	NH:i:4	NM:i:1
HWI-1KL140:55:C20PMACXX:7:1108:17989:199165	16	1	66849269	1	51M	TGTTGACAATCTCATCAAAAGTAATGTTCCCACTGTGTTTAATGTTCTTCT	EGJIHDIGIGHHHEIJJIJJIIJIGGIGGHFFGIIIGGHDHGHFFFFFCCC	NH:i:7	NM:i:0
HWI-1KL140:55:C20PMACXX:7:1201:1217:2169	16	1	36958039	1	51M	TTGATAGTTCCAGAAAGTTCTCTAGCCAAAGACCGGTGTCTCATCTGCCGG	IJJJJJJJIJJJIJJJJJIJGJJJIJIHHIHFJJJJJJHHHHHFFFFFCCC	NH:i:7	NM:i:0
HWI-1KL140:55:C20PMACXX:7:1201:20195:3688	16	1	66849269	1	51M	TGTTGACAATCTCATCAAAAGTAATGTTCCCACTGTGTTTAATGTTCTTCT	EDF?BBFDF>FFFF<FIGF@IGFIIFF:EFA3IFF>IIFFFFFDDBDD<@@	NH:i:7	NM:i:0
HWI-1KL140:55:C20PMACXX:7:1201:12780:6881	16	1	66849269	1	51M	TGTTGACAATCTCATCAAAAGTAATGTTCCCACTGTGTTTAATGTTCTTCT	JIJJJJJJIJJIIJJJJJIJIGIIIIHGGGHCHEIIJJGHHFHFFFFFCCC	NH:i:7	NM:i:0
HWI-1KL140:55:C20PMACXX:7:1201:17373:8602	16	1	66849286	1	51M	AAAGTAATGTTCCCACTGTGTTTAATGTTCTTCTGCTTCTTCCTGTCTCTC	IJJJJJJJJJJJJHGJJJJJJJJJJJJJJJJIJJJJJIHHHHHFFDFFB@@	NH:i:6	NM:i:1
HWI-1KL140:55:C20PMACXX:7:1201:19723:14877	16	1	66849269	1	51M	TGTTGACAATCTCATCAAAAGTAATGTTCCCACTGTGTTTAATGTTCTTCT	IJIIJHJIJIJJIIGIJJJJJJJJJJJJJJHGJJJJJJHGHHHFFFFFCCC	NH:i:7	NM:i:0
HWI-1KL140:55:C20PMACXX:7:1201:8799:15370	0	2	32962656	3	17M312N34M	AGAACAGACAGGCCCAGATCGAGGTGGTGCCTTCTGCCTCAGCCCTGATCA	CCCFFFFFHHHHHJJJJIJJJJJJ?HHDHEIIJJJIJJIJJIIJJIJJJJI	NH:i:2	NM:i:0
HWI-1KL140:55:C20PMACXX:7:1201:16454:15983	16	1	66849266	1	51M	CAATGTTGACAATCTCATCAAAAGTAATGTTCCCACTGTGTTTAATGTTCT	>GGGGFIGDDGGGGEBF=IIIIHEGCHCHEFGCGCIGIHHFBDFFFFF@@@	NH:i:8	NM:i:0
HWI-1KL140:55:C20PMACXX:7:1201:13372:16460	0	2	32963469	40	51M	TAAAAGGCCCTGTACTTGCTTTCTGCAGTTAAACACAGTGGGAACATTACT	CCCFFFFFHHHHHJJJJJJJJJJJJJIJJJJJJJJJJJHHJJHIJJJJIJJ	NH:i:1	NM:i:0
HWI-1KL140:55:C20PMACXX:7:1201:10813:17302	16	1	66849269	1	51M	TGTTGACAATCTCATCAAAAGTAATGTTCCCACTGTGTTTAATGCTCTTCT	JJJJJIJJJIJJIJIJJJJJJJJJJJJJJJJJJJJJJJHHHHHD3FFFCC@	NH:i:7	NM:i:1
HWI-1KL140:55:C20PMACXX:7:1201:15913:18476	16	1	66849269	1	51M	TGTTGACAATCTCATCAAAAGTAATGTTCCCACTGTGTTTAATGTTCTTCT	JJJJJJJJJJJJJIHIJJJJJJJJJJIHJJHIJJJJJJHHHHHFFFFFCCC	NH:i:7	NM:i:0
HWI-1KL140:55:C20PMACXX:7:1201:19483:19980	16	1	66849268	1	51M	ATGTTGACAATCTCATCAAAAGTAATGTTCCCACTGTGTTTAATGTTCTTC	JJJIIIHGIJJJJIJHHJJIJJJJJJJJJJIIIJJJJJHHHHHFFFFFC@C	NH:i:7	NM:i:0
HWI-1KL140:55:C20PMACXX:7:1201:9524:21831	0	2	32961815	1	25M209N26M	TTCGACCCCAACGAGGTCAAAGTCGTGTACCTGAGGTGCACCGGAGGCGAG	@CCFFFFFHHHGHIJJHIJJJJFGIGJIJJJIGIJJDFHJIJJJIIJHFDD	NH:i:4	NM:i:0
HWI-1KL140:55:C20PMACXX:7:1201:11764:26821	16	1	66849270	1	51M	GTTGACAATCTCATCAAAAGTAATGTTCCCACTGTGTTTAATGTTCTTCTG	JJJJJJJIJJJJJIJJJJJJJJJJJJJJJIHJJJJJJJHHHHHFFFFFCCC	NH:i:7	NM:i:0
HWI-1KL140:55:C20PMACXX:7:1201:6724:29842	16	1	66849269	1	51M	TGTTGACAATCTCATCAAAAGTAATGTTCCCACTGTGTTTAATGTTCTTCT	BGIGGGB?D??D<FAIHEDEGAHHCG@9AIHEEIIGHEHFHHFDDFFD@@<	NH:i:7	NM:i:0
HWI-1KL140:55:C20PMACXX:7:1201:11086:29906	0	1	66849561	1	46M	GTACACGACTTTGACCTCGTTGGGGTCGAACTTGGGCGGCATGGTG	JIGJHGHFGIGIG@IIGJJIJJJIIIJJIIJJJHHHHHFFFFFCCC	NH:i:5	NM:i:1
HWI-1KL140:55:C20PMACXX:7:1201:1709:31289	0	1	66849561	1	46M	GTACACGACTTTGACCTCGTTGGGGTCGAACTTGGGCGGCATGGTG	HE@GGJIFIJJHF@JJIJIJIJJGJJJIHGJJJHHHHHFFFFFCCC	NH:i:5	NM:i:1
HWI-1KL140:55:C20PMACXX:7:1201:18190:34012	16	1	66849270	1	51M	GTTGACAATCTCATCAAAAGTAATGTTCCCACTGTGTTTAATGTTCTTCTG	IJJJJJJIGIHIIHJJJJIIGIHHJIIJJIJJIJJJJJHHHHHFFFFDCCC	NH:i:7	NM:i:0
HWI-1KL140:55:C20PMACXX:7:1201:1082:38517	0	2	32963128	40	51M	TTCTTGGGACCTAGGGGTGGAATGAGATCACAGTAGGCGTCTGTTGTCTGT	CCCFFFFFHHHHHJJJJCGIEIJJIIGIJJJIIBGGIFJIIIIGIJJIIIH	NH:i:1	NM:i:0
HWI-1KL140:55:C20PMACXX:7:1201:4407:39703	0	2	32961812	40	51M	AAGTTCGACCCCAACGAGGTCAAAGTCGGTGCGTGCCCTCGCCGCGCCCGG	CCCFFFFFHHGHHJIIIJJGHIJJIHJJJHHJJIIJIJIIBHIHFDDDDBB	NH:i:1	NM:i:0
HWI-1KL140:55:C20PMACXX:7:1201:16601:39820	16	1	66849272	1	51M	TGACAATCTCATCAAAAGTAATGTTCCCACTGTGTTTAATGTTCTTCTGCT	IIJJJIJJJJJIIJJJJJJJJJJJIJJIHIJJJJJJJJHHHHGFFFFFCCC	NH:i:8	NM:i:0
HWI-1KL140:55:C20PMACXX:7:1201:3147:51238	16	1	66849270	1	51M	GTTGACAATCTCATCAAAAGTAATGTTCCCACTGTGTTTAATGTTCTTCTG	IJJJJJJJJJJJJGIJJJJJIJJJJJIJJIHJJJJJJIHHHHHFFFFFCCC	NH:i:7	NM:i:0
HWI-1KL140:55:C20PMACXX:7:1201:10219:54274	16	1	66849269	1	51M	TGTTGACAATCTCATCAAAAGTAATGTTTCCACTGTGTTTAATGTTCTTCT	IIIEIIIHJIIJIHGIJJJJJJJJJIGHCJIIJJJJJJHGHGHFFFFFCCC	NH:i:7	NM:i:1
HWI-1KL140:55:C20PMACXX:7:1201:17180:55226	16	1	66849270	1	51M	GTTGACAATCTCATCAAAAGTAATGTTCCCACTGTGTTTAATGTTCTTCTG	CEIIIFEEGDFAG=GFIFEF@EC;GFFDFFAF;GEIIGDDFFFB=;DD@@?	NH:i:7	NM:i:0
HWI-1KL140:55:C20PMACXX:7:1201:10497:57715	0	2	32963553	40	51M	AGACACCGGTCTTTGGCTAGAGAACTTTCTGGTAAGAGCACGCTATTTTCC	BCCFFFFFHFHHHJJJJJJJJJIJJJIJJJJIHIIIJJJJJJJJJJJJJJJ	NH:i:1	NM:i:0
HWI-1KL140:55:C20PMACXX:7:1201:15004:58853	16	1	66849269	1	51M	TGTTGACAATCTCATCAAAAGTAATGTTCCCACTGTGTTTAATGTTCTTCT	IJJJJIJJJJJJIIGJJJJJJJJJJJJJJJIIJJJJJJHHHHHFFFFFCCC	NH:i:7	NM:i:0
HWI-1KL140:55:C20PMACXX:7:1201:8941:59023	16	1	36958029	1	51M	CAGGATCTCCTTGATAGTTCCAGAAAGTTCTCTAGCCAAAGACCGGTGTCT	JJJJJJJJJJJJIIIJJJJJJJJJJIIIJJJJJJJJJJHHHFHFFFFFCCB	NH:i:8	NM:i:0
HWI-1KL140:55:C20PMACXX:7:1201:7138:64196	16	1	36958101	1	51M	AATCTCATCAAAAGTAATGTTCCCACTGTGTTTAATGTTCTTCTGCTTCTT	JJJJJJIGHJJJIJJJJIHHFIIIIJJJIIJJIJIJHJHHHHHFFFFDCBB	NH:i:9	NM:i:0
HWI-1KL140:55:C20PMACXX:7:1201:2493:71757	16	1	36958031	1	51M	GGATCTCCTTGATAGTTCCAGAAAGTTCTCTAGCCAAAGACCGGTGTCTCA	JJIJJJJJJJIJIJJIJIJJJJJJJJIIIJJJJJJJJJHHHHHFFFFFCCC	NH:i:8	NM:i:0
HWI-1KL140:55:C20PMACXX:7:1201:4247:73102	16	1	36958029	1	51M	CAGGATCTCCTTGATAGTTCCAGAAAGTTCTCTAGCCAAAGACCGGTGTCT	JJJJJJJJIHGJJJJJJJIIJJIJJJJJJJIJJJJJJJHHHFHFFFFFCCB	NH:i:8	NM:i:0
HWI-1KL140:55:C20PMACXX:7:1201:19427:74097	0	1	36958105	1	44M	TCATCAAAAGTAATGTTCCCACTGTGTTTAATGTTCTTCTGCTT	IJJIJJJJJJJJJJJJIJIHHJJJJJJJJJJHHHHHFFFFFCCC	NH:i:9	NM:i:0
HWI-1KL140:55:C20PMACXX:7:1201:8961:76777	16	1	66849553	1	51M	CACCTCAGGTACACGACTTTGACCTCGTTGGGGTCGAACTTGGGCGGCATG	HHJJIIJJJIIIHIIHHIHHF@JIEIJJIJJJJJJJIHHHHHHFFFFFCCC	NH:i:5	NM:i:1
HWI-1KL140:55:C20PMACXX:7:1201:14378:76968	16	2	32961832	40	41M	CAAAGTCGGTGCGTGCCCTCGCCGCGCCCGGGTGCTGTCCC	BBCFFDEFHFHHHHIJJJJJFIJJJJJJJJJJ@EHFFFFFF	NH:i:1	NM:i:0
HWI-1KL140:55:C20PMACXX:7:1201:13441:78061	16	1	66849269	1	51M	TGTTGACAATCTCATCAAAAGTAATGTTCCCACTGTGTTTAATGTTCTTCT	JJJJJJJJIIJIJIIJJJJJJJJJIJJJJJJHJJJJJJHHHHHFFFFFCCC	NH:i:7	NM:i:0
HWI-1KL140:55:C20PMACXX:7:1201:16420:81512	16	1	66849264	1	51M	GGCAATGTTGACAATCTCATCAAAAGTAATGTTCCCACTGTGTTTAATGTT	JJIJIJJJGGHHIHGIJJIGIJJIHIIIJJJJJJIIHJHHHHHFFFFFCCC	NH:i:8	NM:i:0
HWI-1KL140:55:C20PMACXX:7:1201:3232:85777	0	1	36958020	1	47M	TGCAGTACCCAGGATCTCCTTGATAGTTCCAGAAAGTTCTCTAGCCA	JJJJJIGJJJJJJJIIIJIJJIJJJJJJJJJJJJJJJJHHHHHFFFF	NH:i:7	NM:i:0
HWI-1KL140:55:C20PMACXX:7:1201:2534:86826	16	1	36958106	1	51M	CATCAAAAGTAATGTTCCCACTGTGTTTAATGTTCTTCTGCTTCTTCCTGT	JJJJJJJJJJJIIJJIIJHGJJJJJJJIGJJJJJIJJJHHHHHFFFFFCCC	NH:i:9	NM:i:0
HWI-1KL140:55:C20PMACXX:7:1201:17967:95147	16	1	66849267	1	51M	AATGTTGACAATCTCATCAAAAGTAATGTTCCCACTGTGTTTAATGTTCTT	JJJJJJIGJJJJJJJJIJJJJJJJJJJJJIJIIGJJJJHHHHHFFFFFCCC	NH:i:7	NM:i:0
HWI-1KL140:55:C20PMACXX:7:1201:7760:98666	16	1	66849269	1	51M	TGTTGACAATCTCATCAAAAGTAATGTTCCCACTGTGTTTAATGTTCTTCT	IJJJJJJJJIJJIJIIJJJIJJJJJJJJJJIIJJJJJJHHHHHFFFFFCCC	NH:i:7	NM:i:0
HWI-1KL140:55:C20PMACXX:7:1201:8260:98912	16	1	66849269	1	51M	TGTTGACAATCTCATCAAAAGTAATGTTCCCACTGTGTTTAATGTTCTTCT	@HIGIFCIGGJJJJIIJGGIGIIHCHHHHBEFGEIIHGDFHDBFDDDD@@@	NH:i:7	NM:i:0
HWI-1KL140:55:C20PMACXX:7:1201:6087:103667	0	1	36958020	1	47M	TGCAGTACCCAGGATCTCCTTGATAGTTCCAGAAAGTTCTCTAGCCA	JJIJJIGJJJJIGIIJIJJIIJIJJJGGJJIJIJJJJJHHHHHFFFF	NH:i:7	NM:i:0
HWI-1KL140:55:C20PMACXX:7:1201:1114:104253	16	1	66849269	1	51M	TGTTGACAATCTCATCAAAAGTAATGTTCCCACTGTGTTTAATGTTCTTCT	IJJJJIJHGHIJHGIIJJJJJIIJIJJHJJJIJIJJJJHHHHHFFFFFBCC	NH:i:7	NM:i:0
HWI-1KL140:55:C20PMACXX:7:1201:4313:106529	16	1	66849555	1	51M	CCTCAGGTACACGACTTTGACCTCGTTGGGGTCGAACTTGGGCGGCATGGT	HHIJJJJIGJIIHFIJIHIGJIGJJJJJJJJJJJJHJJHHHHHFFFFFCCC	NH:i:5	NM:i:1
HWI-1KL140:55:C20PMACXX:7:1201:16441:107024	16	1	66849267	1	51M	AATGTTGACAATCTCATCAAAAGTAATGTTCCCACTGTGTTTAATGTTCTT	>EFDDIGHHFCEEHGFCCDIGCCCHGGECFA>B:EFBGBFHHADDBAA==:	NH:i:7	NM:i:0
HWI-1KL140:55:C20PMACXX:7:1201:13205:107504	0	2	32962108	1	15M451N27M	GGTCCTCTGGGTCTGTCTCCGAAGAAAGTTGGCGATGACATT	HHFHJJJJJJJHIIJJJJJJJJJJJJJJHGGIJIGJJJJJJJ	NH:i:4	NM:i:0
HWI-1KL140:55:C20PMACXX:7:1201:9420:112912	16	1	66849269	1	51M	TGTTGACAATCTCATCAAAAGTAATGTTCCCACTGTGTTTAATGTTCTTCT	JJIIJJJIHJJJIJIJJJJJJJJIIJIIJJHIJJJJJJHHHHHFFFFFCCC	NH:i:7	NM:i:0
HWI-1KL140:55:C20PMACXX:7:1201:2720:113286	16	1	66849268	1	51M	ATGTTGACAATCTCATCAAAAGTAATGTTCCCACTGTGTTTAATGTTCTTC	JJJJJJJJJHGJJIJIIJJIJJIJJJGIIJJIJJJJJJHHHHHFFFDD?BB	NH:i:7	NM:i:0
HWI-1KL140:55:C20PMACXX:7:1201:20376:114139	16	1	66849269	1	51M	TGTTGACAATCTCATCAAAAGTAATGTTCCCACTGTGTTTAATGTTCTTCT	JJIGIIJJJJJJIIIJJJJJJJJJJJJJJIHFIJJJJJHHHHHFFFFFCCC	NH:i:7	NM:i:0
HWI-1KL140:55:C20PMACXX:7:1201:15318:115181	16	1	66849269	1	51M	TGTTGACAATCTCATCAAAAGTAATGTTCCCACTGTGTTTAATGTTCTTCT	JJJIJJJIJJIIIIIJJJJJJJJIIJIHIIJIJJJJJJHHHHHFFFFF@CC	NH:i:7	NM:i:0
HWI-1KL140:55:C20PMACXX:7:1201:10479:126428	16	1	36958012	1	51M	ACAGACTGTGCAGTACCCAGGATCTCCTTGATAGTTCCAGAAAGTTCTCTA	JJJJJJJJIJJJJIIJJJJJJJJJJIJJJJJJJJIJJJHHHHHFFFFFCCB	NH:i:8	NM:i:0
HWI-1KL140:55:C20PMACXX:7:1201:12260:128025	0	1	36958114	0	47M	GTAATGTTCCCACTGTGTTTAATGTTCTTCTGCTTCTTCCTGTCTCT	JJJJJJIGJIHGJJJJIJJJJJJJJJJJJJJJJJHHHHHFFFFFCCC	NH:i:10	NM:i:0
HWI-1KL140:55:C20PMACXX:7:1201:11550:129323	0	2	32961828	1	12M209N39M	AGGTCAAAGTCGTGTACCTGAGGTGCACCGGAGGCGAGGTCGGCGCCACAT	BCCFFFFFHFHHHJJIJJJJJJJCGIHIIJJJJJCHGIJ;EIHEDDDDDDD	NH:i:4	NM:i:0
HWI-1KL140:55:C20PMACXX:7:1201:12436:131015	16	1	66849268	1	51M	ATGTTGACAATCTCATCAAAAGTAATGTTCCCACTGTGTTTAATGTTCTTC	JJJJJJIIJIHJJIJIJJJJJJIJJJJJHJIIIJJJJJHHHHHFFFFFBBB	NH:i:7	NM:i:0
HWI-1KL140:55:C20PMACXX:7:1201:2338:132168	0	2	32962091	1	32M451N15M	CCTTGGCCCCGAAGATCGGTCCTCTGGGTCTGTCTCCGAAGAAAGTT	FFFFHGHHHJJHHIIIIJJCHIIIDHIJHHJGHIIIJGAHIIJJI=D	NH:i:4	NM:i:0
HWI-1KL140:55:C20PMACXX:7:1201:21324:133668	16	1	66849555	1	51M	CCTCAGGTACACGACTTTGACCTCGTTGGGGTCGAACTTGGGCGGCATGGT	HHAIJJJIHIHJJHJJJIHFJIHJJIJJJJJJJJIIJJHHHHHFFFFFCCC	NH:i:5	NM:i:1
HWI-1KL140:55:C20PMACXX:7:1201:17850:134899	16	1	36958031	0	51M	GGATCTCCTTGATAGTTCCAAAAAGTTCTCTAGCCAAAGACCGGTGTCTCA	IJJIJJJJJJIJIJJJJJJJJJJIHJJJJJJJJJJJJJHHHHHFFFFFCCC	NH:i:10	NM:i:1
HWI-1KL140:55:C20PMACXX:7:1201:19473:136017	16	2	32962115	40	24M	TGGGTCTGGTAAGTCGTCGCTCCC	BCCFDDFFHFHHHHIJJJIJJJJJ	NH:i:1	NM:i:0
HWI-1KL140:55:C20PMACXX:7:1201:10935:139062	16	1	36958101	1	51M	AATCTCATCAAAAGTAATGTTCCCACTGTGTTTAATGTTCTTCTGCTTCTT	IIIIGJJHJJJJJJJJJIIIGIHFBJJIJJJJJJJIIJHHHHHFFFFFCBB	NH:i:9	NM:i:0
HWI-1KL140:55:C20PMACXX:7:1201:14905:139345	16	1	36958029	1	51M	CAGGATCTCCTTGATAGTTCCAGAAAGTTCTCTAGCCAAAGACCGGTGTCT	JJJJJJJIJJJJJIIJJIGJJJJJJJJJIJJJJJJJIJHHHHHFFFFF@BB	NH:i:8	NM:i:0
HWI-1KL140:55:C20PMACXX:7:1201:13613:140491	16	1	66849269	1	51M	TGTTGACAATCTCATCAAAAGTAATGTTCCCACTGTGTTTAATGTTCTTCT	IJJIJIJJJIIJJIHJJJJJIJIJJJJJJJIHJJJJJJHHHHHFFFFFCCC	NH:i:7	NM:i:0
HWI-1KL140:55:C20PMACXX:7:1201:19882:143065	16	1	36958031	1	51M	GGATCTCCTTGATAGTTCCAGAAAGTTCTCTAGCCAAAGACCGGTGTCTCA	JJJJJJIIJJJJJJJJJJJJJJJJJJJIIIJJJJJJJIHFHHHFFFDFCCC	NH:i:8	NM:i:0
HWI-1KL140:55:C20PMACXX:7:1201:18659:143800	0	2	32962108	1	15M451N27M	GGTCCTCTGGGTCTGTCTCCGAAGAAAGTTGGCGATGACATT	HHHHIIJJJJJHIJIIIJJJJJIIHIJJFIIIJIIJJJJJJI	NH:i:4	NM:i:0
HWI-1KL140:55:C20PMACXX:7:1201:19304:148367	16	1	66849269	1	51M	TGTTGACAATCTCATCAAAAGTAATGTTCCCACTGTGTTTAATGTTCTTCT	JJJJJIJJJJJJJJIJJJJJJJJJJJJJJJIIJJJJJJHHHHHFFFFFCCC	NH:i:7	NM:i:0
HWI-1KL140:55:C20PMACXX:7:1201:14078:148685	16	1	66849269	1	51M	TGTTGACAATCTCATCAAAAGTAATGTTCCCACTGTGTTTAATGTTCTTCT	IJJJJJJJJJJJJJIJJJJJJJJJJJIJJJIHJJJJJJHHHHHFFFFFCCC	NH:i:7	NM:i:0
HWI-1KL140:55:C20PMACXX:7:1201:19761:151008	16	1	66849269	1	51M	TGTTGACAATCTCATCAAAAGTAATGTTCCCACTGTGTTTAATGTTCTTCT	GJJJIHJIJIJIGGFIIJIJJJIIJIIGJIHEJIIJJJHHHHHFFDFF@@@	NH:i:7	NM:i:0
HWI-1KL140:55:C20PMACXX:7:1201:21341:152175	16	1	66849553	1	51M	CACCTCAGGTACACGACTTTGACCTCGTTGGGGTCGAACTTGGGCGGCATG	EAIIHHHJJJIJJJJJIJJHHDJJJJJJJJJJJJJIIIHHHHHFFFFF@CB	NH:i:5	NM:i:1
HWI-1KL140:55:C20PMACXX:7:1201:5413:152903	16	1	66849269	1	51M	TGTTGACAATCTCATCAAAAGTAATGTTCCCACTGTGTTTAATGTTCTTCT	IJJJJJJJJIJJJJIJJJJJJIJJJJJIJJIIJJJJJJHHHHHFFFFFCCC	NH:i:7	NM:i:0
HWI-1KL140:55:C20PMACXX:7:1201:17353:153169	16	1	66849268	1	51M	ATGTTGACAATCTCATCAAAAGTAATGTTCCCACTGTGTTTAATGTTCTTC	JJJJJJJJJJJJJJJJJJJJJJJJJJJJJJIIFJJJJJHHHHHFFFFFCCC	NH:i:7	NM:i:0
HWI-1KL140:55:C20PMACXX:7:1201:21100:154892	16	1	66849269	1	51M	TGTTGACAATCTCATCAAAAGTAATGTTCCCACTGTGTTTAATGTTCTTCT	JJJJJJJJJJJJIJIJJJJJJJJJJJJJJJJIJJJJJJHHHHHFFFFFCCC	NH:i:7	NM:i:0
HWI-1KL140:55:C20PMACXX:7:1201:4018:161112	16	1	66849269	1	51M	TGTTGACAATCTCATCAAAAGTAATGTTCCCACTGTGTTTAATGTTCTTCT	GJJIJJJJJIJJJIIIJJJJIJJIIJIJJJIHJJJJIJHHHHHFFFFFCCC	NH:i:7	NM:i:0
HWI-1KL140:55:C20PMACXX:7:1201:14159:161020	0	1	66849561	1	46M	GTACACGACTTTGACCTCGTTGGGGTCGAACTTGGGCGGCATGGTG	JJIIIJJIJJJIH@JJJJJJJIJJJIGHIHJJJHHHHHFFFFFCCC	NH:i:5	NM:i:1
HWI-1KL140:55:C20PMACXX:7:1201:4152:162548	16	1	66849269	1	51M	TGTTGACAATCTCATCAAAAGTAATGTTCCCACTGTGTTTAATGTTCTTCT	IJIJJHIIIJJJIJIIJJJJJJJJJJJHJIHHJJJJJJHHHHHFFFFFCCC	NH:i:7	NM:i:0
HWI-1KL140:55:C20PMACXX:7:1201:4814:164289	16	1	36958017	1	51M	CTGTGCAGTACCCAGGATCTCCTTGATAGTTCCAGAAAGTTCTCTAGCCAA	IJJJJJJIIGJJJJJJJIGJJJJJIJIJIJIJJJJJJIHHHHHFFFFFCCC	NH:i:6	NM:i:0
HWI-1KL140:55:C20PMACXX:7:1201:14477:165270	16	1	36958017	1	51M	CTGTGCAGTACCCAGGATCTCCTTGATAGTTCCAGAAAGTTCTCTAGCCAA	JJJJJJJIGGJIIJJJJIIJJJJJJJJJJJIJIIIJJJHHHGGFFFFFCCC	NH:i:6	NM:i:0
HWI-1KL140:55:C20PMACXX:7:1201:20119:169022	0	1	66849561	1	46M	GTACACGACTTTGACCTCGTTGGGGTCGAACTTGGGCGGCATGGTG	GA@GGJIHIIGHD?FGEIJJIGJIIJIHIIIJJHHFHHFFFFFCCC	NH:i:5	NM:i:1
HWI-1KL140:55:C20PMACXX:7:1201:13840:173025	16	1	66849268	1	51M	ATGTTGACAATCTCATCAAAAGTAATGTTCCCACTGTGTTTAATGTTCTTC	IIJIEIIIGHHJIGJIJIJJJIIIGJJIIIGHHJJJJJHHHHHFFFFFB@;	NH:i:7	NM:i:0
HWI-1KL140:55:C20PMACXX:7:1201:6996:174606	16	1	66849269	1	51M	TGTTGACAATCTCATCAAAAGTAATGTTCCCACTGTGTTTAATGTTCTTCT	IJJIJJJJJIJJJIGIJJJJJJJJJJJHJJIIJJJJJJHHHHHFFFFFCCC	NH:i:7	NM:i:0
HWI-1KL140:55:C20PMACXX:7:1201:2756:179427	16	1	66849266	1	51M	CAATGTTGACAATCTCATCAAAAGTAATGTTCCCACTGTGTTTAATGTTCT	IIIIHF>D?@GGGIGIHCGGAFA?GCEADF<CFF@IHF??FHHFEDDD@@@	NH:i:8	NM:i:0
HWI-1KL140:55:C20PMACXX:7:1201:13211:179507	16	1	66849268	1	51M	ATGTTGACAATCTCATCAAAAGTAATGTTCCCACTGTGTTTAATGTTCTTC	JJJJJJJJJJHJJIIIJJJJJJJJJIJJIIHICIIJJJHGGHHFFFFD@BB	NH:i:7	NM:i:0
HWI-1KL140:55:C20PMACXX:7:1201:17724:181194	16	1	66849269	1	51M	TGTTGACAATCTCATCAAAAGTAATGTTCCCACTGTGTTTAATGTTCTTCT	JJJJIJIJJIJIGGGIJJJJJJJJJJIIJJJJJJJJJJHHHHHFFFFFCCC	NH:i:7	NM:i:0
HWI-1KL140:55:C20PMACXX:7:1201:16253:183663	0	2	32963031	1	36M430N15M	AGGAGCCACCGAGAGACAGGAAGAAGCAGAAGAACATTAAACACAGTGGGA	CCCFFFFFHHHHHGIJJIJJIJJIIJIIIJIJIJJJJIJJJJJJJJGIJJI	NH:i:4	NM:i:0
HWI-1KL140:55:C20PMACXX:7:1201:2706:190200	16	1	66849268	1	51M	ATGTTGACAATCTCATCAAAAGTAATGTTCCCACTGTGTTTAATGTTCTTC	JJJJIJIJJJJJIJJIJJJJJIJJJIJJJJJIIJJJJJHHGHHFFFFFCBC	NH:i:7	NM:i:0
HWI-1KL140:55:C20PMACXX:7:1201:11651:190481	16	1	66849552	1	51M	GCACCTCAGGTACACGACTTTGACCTCGTTGGGGTCGAACTTGGGCGGCAT	?=.BGDHGC;HFGB7*FDAHGHFGGBGHFFC?:GEHFHDHHHDFDDFF@@@	NH:i:5	NM:i:1
HWI-1KL140:55:C20PMACXX:7:1201:15498:195599	0	1	66849561	1	46M	GTACACGACTTTGACCTCGTTGGGGTCGAACTTGGGCGGCATGGTG	IHDHHIHFIJHHF@IHFJIJIJJJJJIHJJIJIGHHGHFFFFFCCC	NH:i:5	NM:i:1
HWI-1KL140:55:C20PMACXX:7:1201:17744:195934	16	1	66849553	1	51M	CACCTCAGGTACACGACTTTGACCTCGTTGGGGTCGAACTTGGGCGGCATG	HHJJIGIJJJJJJIJJIJJIHFJJJJJJJJJJJJJHIHHHHHHFFFFFCCC	NH:i:5	NM:i:1
HWI-1KL140:55:C20PMACXX:7:1201:4766:198423	16	1	36958030	1	51M	AGGATCTCCTTGATAGTTCCAGAAAGTTCTCTAGCCAAAGACCGGTGTCTC	JJJJJJJJJJJJJIJIJIJJJJJJJJJJJJJIJJIJJJHHFHHFFFFFBB?	NH:i:8	NM:i:0
HWI-1KL140:55:C20PMACXX:7:1202:16252:5398	16	1	36958031	1	51M	GGATCTCCTTGATAGTTCCAGAAAGTTCTCTAGCCAAAGACCGGTGTCTCA	FEJIIIJIIGGIHIHIIIJIIJJJJIGJIJJIIJJJIGFFHHHFFFFFBCC	NH:i:8	NM:i:0
HWI-1KL140:55:C20PMACXX:7:1202:20110:6206	16	1	66849270	1	51M	GTTGACAATCTCATCAAAAGTAATGTTCCCACTGTGTTTAATGTTCTTCTG	JJJJJJJJJJJJIHIJJJJJJJJJIJIJJJIJJJJJJJHHHHHFFFFFCCC	NH:i:7	NM:i:0
HWI-1KL140:55:C20PMACXX:7:1202:17110:6852	0	1	66849561	1	46M	GTACACGACTTTGACCTCGTTGGGGTCGAACTTGGGCGGCATGGTG	JIHGIJIHJJJIHDJIHJJJJJJJJJJJJIJJJHHHHHFFFFFCCC	NH:i:5	NM:i:1
HWI-1KL140:55:C20PMACXX:7:1202:20978:8525	16	1	36958046	1	51M	TTCCAGAAAGTTCTCTAGCCAAAGACCGGTGTCTCATCTGCCGGGCAATGT	GIIIJJIGJJHDJIJIIIGGEHIHDJJJIGHHJJIJJIGHHGHFFFFF@CC	NH:i:6	NM:i:0
HWI-1KL140:55:C20PMACXX:7:1202:21132:11323	0	2	32963021	1	46M430N5M	AAAGCCCTCAAGGAGCCACCGAGAGACAGGAAGAAGCAGAAGAACATTAAA	BCCFFFFFHHHHGJJJJGIIIHIGHIIIGIICCEHIIJIHJIIIJIIJJJJ	NH:i:4	NM:i:0
HWI-1KL140:55:C20PMACXX:7:1202:12853:12094	16	1	66849267	1	51M	AATGTTGACAATCTCATCAAAAGTAATGTTCCCACTGTGTTTAATGTTCTT	JJJJIJGGGHG>GEGDGIIIHHGGJJJIHBHGECJIIIFFHHFFFEDFC@@	NH:i:7	NM:i:0
HWI-1KL140:55:C20PMACXX:7:1202:2489:15927	0	2	32962091	1	32M451N12M	CCTTGGCCCCGAAGATCGGTCCTCTGGGTCTGTCTCCGAAGAAA	FHHHHHJJJJJJJJJJJJJHIIIJJJJJFGHIGJJJIHFHIJJH	NH:i:4	NM:i:0
HWI-1KL140:55:C20PMACXX:7:1202:3944:20777	0	2	32963217	38	48M	GGTTTAACTTTATCTGTTTCCATCCCTAAAATCGTGTTAGGGCTGCTG	=?=+4:D?DFFF>FD><?F@FEEFGGCAFE9?FF)??89DGE;?DFCF	NH:i:1	NM:i:0
HWI-1KL140:55:C20PMACXX:7:1202:10551:20759	16	1	36958106	1	51M	CATCAAAAGTAATGTTCCCACTGTGTTTAATGTTCTTCTGCTTCTTCCTGT	IJJJJJJJJJJJJIIIJIHFJJJJJJJJJJJJIIJJJJHHHGFFFFFFCCC	NH:i:9	NM:i:0
HWI-1KL140:55:C20PMACXX:7:1202:8309:22095	16	1	66849555	1	51M	CCTCAGGTACACGACTTTGACCTCGTTGGGGTCGAACTTGGGCGGCATGGT	GHGEIIIJGHFHHFIIHFB0GIFJJJJJJJIIIHGGJIHHHHHFFFDFC@B	NH:i:5	NM:i:1
HWI-1KL140:55:C20PMACXX:7:1202:9201:22125	16	1	66849269	1	51M	TGTTGACAATCTCATCAAAAGTAATGTTCCCACTGTGTTTAATGTTCTTCT	IJJJJIJJJIJJJJIJJIJJJIJJJJJJJJIIJJJJJJHHHHHFFFFFCCC	NH:i:7	NM:i:0
HWI-1KL140:55:C20PMACXX:7:1202:18673:23852	16	1	66849269	1	51M	TGTTGACAATCTCATCAAAAGTAATGTTCCCACTGTGTTTAATGTTCTTCT	IJJJJIJIJIJJIJIJJJJJJJJJJJJJJJIIJJJJJJHHHHHFFFFFCCC	NH:i:7	NM:i:0
HWI-1KL140:55:C20PMACXX:7:1202:3107:25796	16	1	66849269	1	51M	TGTTGACAATCTCATCAAAAGTAATGTTCCCACTGTGTTTAATGTTCTTCT	GIGHBDGF??9?4CEIIIH@HCGIHFAFFGC<HHFBG@FHFDDDDDDD?@@	NH:i:7	NM:i:0
HWI-1KL140:55:C20PMACXX:7:1202:6285:28279	16	1	66849270	1	51M	GTTGACAATCTCATCAAAAGTAATGTTCCCACTGTGTTTAATGTTCTTCTG	JJIGHJJJIJJJIIIJJJJJJIJJIIIJIIHJJJJJJJHHHHHFFFFFCCC	NH:i:7	NM:i:0
HWI-1KL140:55:C20PMACXX:7:1202:15092:29777	16	1	36958025	1	51M	TACCCAGGATCTCCTTGATAGTTCCAGAAAGTTCTCTAGCCAAAGACCGGT	GDIIIGHEGEHEGGFDIIIIIIHIGHIHDHGGGIEGHGFGHHDFDDDD@@@	NH:i:8	NM:i:0
HWI-1KL140:55:C20PMACXX:7:1202:13251:30420	16	1	36958029	1	51M	CAGGATCTCCTTGATAGTTCCAGAAAGTTCTCTAGCCAAAGACCGGTGTCT	JJIIIIJJJJJJJJJJIJJJJJJJJJIJJIJJJJIJJJHHHHHFFFFFCCC	NH:i:8	NM:i:0
HWI-1KL140:55:C20PMACXX:7:1202:17182:30513	16	1	66849269	1	51M	TGTTGACAATCTCATCAAAAGTAATGTTCCCACTGTGTTTAATGTTCTTCT	HHEEGDFJIIIGHGHEFFGHDGIIIJIIHEFEJJJJIHDHFAHEFFFF@C@	NH:i:7	NM:i:0
HWI-1KL140:55:C20PMACXX:7:1202:20578:34651	16	1	66849268	1	51M	ATGTTGACAATCTCATCAAAAGTAATGTTCCCACTGTGTTTAATGTTCTTC	JJJJJJJJJJJJJIJIJJJJJIIGGIJJJJJIHJIJJJHHHHHFFFFFCCC	NH:i:7	NM:i:0
HWI-1KL140:55:C20PMACXX:7:1202:8109:36588	16	1	66849268	1	51M	ATGTTGACAATCTCATCAAAAGTAATGTTCCCACTGTGTTTAATGTTCTTC	JJJJJJIJJIHJIJJJJJJJJJJJJJJJIJIIIJJJJJHHHHHFFFFFBBB	NH:i:7	NM:i:0
HWI-1KL140:55:C20PMACXX:7:1202:17213:38021	16	1	66849552	1	51M	GCACCTCAGGTACACGTCTTTGACCTCGTTGGGGTCGAACTTGGGCGGCAT	HC=GHEGIJJIIGFJIHEJIHFDJIEFJJJIJJJIJJJHHHGGFFFFFCCC	NH:i:5	NM:i:2
HWI-1KL140:55:C20PMACXX:7:1202:1253:38984	0	2	32963021	1	46M430N5M	AAAGCCCTCAAGGAGCCACCGAGAGACAGGAAGAAGCAGAAGAACATTAAA	BCBFFFFFHHHHHIJJIIJJJJJJIIIJJJJJJIJIIJIIJJJIJJJIJJJ	NH:i:4	NM:i:0
HWI-1KL140:55:C20PMACXX:7:1202:2717:39401	16	1	36958031	1	51M	GGATCTCCTTGATAGTTCCAGAAAGTTCTCTAGCCAAAGACCGGTGTCTCA	JJJJJJJJJJJIIJJJIJJJJJJJJJJIIIJJJJJJJJHHHHHFFFFFCCC	NH:i:8	NM:i:0
HWI-1KL140:55:C20PMACXX:7:1202:6143:40585	16	1	66849268	1	51M	ATGTTGACAATCTCATCAAAAGTAATGTTCCCACTGTGTTTAATGTTCTTC	GJJIJIHHIGGJIJIIJJJJJIIJJJJJIJIIHJIJJJHGHHHFFFFF@@B	NH:i:7	NM:i:0
HWI-1KL140:55:C20PMACXX:7:1202:20952:41925	16	1	66849543	1	51M	GCCTCCGGTGCACCTCAGGTACACGACTTTGACCTCGTTGGGGTCGAACTT	GHJJJJJIHHF?JIIJJJIHHIHIIHIJHHE@JIHJJJHGHHHFFFFFCCC	NH:i:5	NM:i:1
HWI-1KL140:55:C20PMACXX:7:1202:19459:43865	16	1	66849268	1	51M	ATGTTGACAATCTCATCAAAAGTAATGTTCCCACTGTGTTTAATGTTCTTC	JJJIIIHJJJJIIIIGJJJJJJJJJJJJIJIHIJJJJJHHHHHFFFFFCCC	NH:i:7	NM:i:0
HWI-1KL140:55:C20PMACXX:7:1202:7659:44243	16	1	66849266	1	51M	CAATGTTGACAATCTCATCAAAAGTAATGTTCCCACTGTGTTTAATGTTCT	IJJJJJJIJJJJIJJIGHJJJJJJJIJJJJJJIHGJJJHHHHHFFFFFCCC	NH:i:8	NM:i:0
HWI-1KL140:55:C20PMACXX:7:1202:5295:44931	0	2	32962108	1	15M451N27M	GGTCCTCTGGGTCTGTCTCCGAAGAAAGTTGGCGATGACATT	HHHHJJJJJJJGHIJIIIJJJJJIJJIJBFGIJJJJJJJJJJ	NH:i:4	NM:i:0
HWI-1KL140:55:C20PMACXX:7:1202:20946:46138	16	1	66849268	1	51M	ATGTTGACAATCTCATCAAAAGTAATGTTCCCACTGTGTTTAATGTTCTTC	IIGHGHHCGIIIIGG?IIIIGBFCBCBCCC@A<IIEGHFBF>F>DADD@=@	NH:i:7	NM:i:0
HWI-1KL140:55:C20PMACXX:7:1202:12109:48846	0	2	32961833	1	7M209N44M	AAAGTCGTGTACCTGAGGTGCACCGGAGGCGAGGTCGGCGCCACATCCGCC	@BCFDFFFHHHHHJJJJJGHGIJJJJIIIIJIJJ5CHHEFDDBDDDDDDDD	NH:i:4	NM:i:0
HWI-1KL140:55:C20PMACXX:7:1202:9141:49268	16	2	32963238	40	44M	ATCCCTAAAATCGTGTTAGGGCTGCTGGTGAGGACTTGCTTGTG	CCCFFFFFHHHHHHIIJJJJJJJJJJJJFHHHIFHJJJIJJHDD	NH:i:1	NM:i:0
HWI-1KL140:55:C20PMACXX:7:1202:21232:49455	16	1	66849268	1	51M	ATGTTGACAATCTCATCAAAAGTAATGTTCCCACTGTGTTTAATGTTCTTC	JJJJJJJJJJJJJJJIIJJIJJJJJJJJGJJIJJJJJJHHHHHFFFFFCCC	NH:i:7	NM:i:0
HWI-1KL140:55:C20PMACXX:7:1202:8764:49752	16	1	66849269	1	51M	TGTTGACAATCTCATCAAAAGTAATGTTCCCACTGTGTTTAATGTTCTTCT	IIHHFBIHHDIIFDBFHFGGGFHHCGEAIGGIHIIIHHDDDFDED?BB?@@	NH:i:7	NM:i:0
HWI-1KL140:55:C20PMACXX:7:1202:5849:52058	16	2	32963700	40	31M	AATTCTTTCCCCTGTGACTGAGGCCACCATT	CCCFFFFFHHHHHJHIJIJJIJJJJJJJJJJ	NH:i:1	NM:i:0
HWI-1KL140:55:C20PMACXX:7:1202:16355:52597	0	3	130068542	1	51M	AGGTCGGCGCCACATCCGCCTTGGCCCCGAAGATCGGTCCTCTGGGTCTGT	CCCDFFFFHHHHGJJJJJJJJJJJJJJJJJJJJGJJIHEHGFF@CDC@AEE	NH:i:4	NM:i:0
HWI-1KL140:55:C20PMACXX:7:1202:14164:53046	16	1	36958017	1	51M	CTGTGCAGTACCCAGGATCTCCTTGATAGTTCCAGAAAGTTCTCTAGCCAA	JJJIIIGHDDJIJIHIHGEJIGJJJJIJIJJJJJIJJJHHHHHFFFFFCCC	NH:i:6	NM:i:0
HWI-1KL140:55:C20PMACXX:7:1202:16630:54537	16	1	66849269	1	51M	TGTTGACAATCTCATCAAAAGTAATGTTCCCACTGTGTTTAATGTTCTTCT	CHGFHHIGIGHGGDGGIGIIGDEIIIHGEIHEIIIIIIHHGHHFFDDD?@@	NH:i:7	NM:i:0
HWI-1KL140:55:C20PMACXX:7:1202:16651:55083	0	2	32961833	1	7M209N44M	AAAGTCGTGTACCTGAGGTGCACCGGAGGCGAGGTCGGCGCCACATCCGCC	B@@FDDFDHFHHHIIIJICGHIJJJJHIJIIGIJ;CGHHFDDDDDDDDBDD	NH:i:4	NM:i:0
HWI-1KL140:55:C20PMACXX:7:1202:5043:55291	0	1	66849561	1	46M	GTACACGACTTTGACCTCGTTGGGGTCGAACTTGGGCGGCATGGTG	IHDIHIGHJJJHF@JJJIIJIJJJIIIIHGJJJHHHHHFFFFFCCC	NH:i:5	NM:i:1
HWI-1KL140:55:C20PMACXX:7:1202:4314:57137	16	1	66849269	1	51M	TGTTGACAATCTCATCAAAAGTAATGTTCCCACTGTGTTTAATGTTCTTCT	IJJIGIHJJJJJJJIJJGJJJJJJJJIHIIHCJJJJJJHHHHHFFFFFCCC	NH:i:7	NM:i:0
HWI-1KL140:55:C20PMACXX:7:1202:2265:59988	16	1	66849268	1	51M	ATGTTGACAATCTCATCAAAAGTAATGTTCCCACTGTGTTTAATGTTCTTC	JJJJIJIJIJHJGIHFJJJJJJIJIJJJIJIIHJJJJJHHHHHFFFFF@BC	NH:i:7	NM:i:0
HWI-1KL140:55:C20PMACXX:7:1202:8341:65006	16	1	66849268	1	51M	ATGTTGACAATCTCATCAAAAGTAATGTTCCCACTGTGTTTAATGTTCTTC	IJJIIIJJJJIIGIIEGJJIHEEGHBGIIGHEIGIJGJHHFHFFDFDD@C@	NH:i:7	NM:i:0
HWI-1KL140:55:C20PMACXX:7:1202:1954:68771	16	1	66849267	1	51M	AATGTTGACAATCTCATCAAAAGTAATGTTCCCACTGTGTTTAATGTTCTT	JJJJJJIHIJJJJJIGIJJJJJIJJJJJJIJIHGJJJJHHGHHFFFFFCCC	NH:i:7	NM:i:0
HWI-1KL140:55:C20PMACXX:7:1202:5070:70590	0	1	36958105	1	44M	TCATCAAAAGTAATGTTCCCACTGTGTTTAATGTTCTTCTGCTT	IGHHEJJIJIIHGEGHGGGDCIIIIGFE@IJHHHDHFDEDF@@@	NH:i:9	NM:i:0
HWI-1KL140:55:C20PMACXX:7:1202:21045:70998	16	1	66849268	1	51M	ATGTTGACAATCTCATCAAAAGTAATGTTCCCACTGTGTTTAATGTTCTTC	JJIGFIFIIIIJIIGHGJJIIIIJIJJJJJJJIJJJJJHHGHHFFFFFC@@	NH:i:7	NM:i:0
HWI-1KL140:55:C20PMACXX:7:1202:3371:71301	16	1	66849268	1	51M	ATGTTGACAATCTCATCAAAAGTAATGTTCCCACTGTGTTTAATGTTCTTC	JJJJIJJJJGGIIIIIJJJIJJHIJJIIIJIIIJJJJJHGHHGFFFFFB@B	NH:i:7	NM:i:0
HWI-1KL140:55:C20PMACXX:7:1202:3003:81548	16	1	66849268	1	51M	ATGTTGACAATCTCATCAAAAGTAATGTTCCCACTGTGTTTAATGTTCTTC	IIIGIHGIHEFHGHG@JJIJIHCHIGGHF?@FFGIIGJHFHHHDEDDFC@@	NH:i:7	NM:i:0
HWI-1KL140:55:C20PMACXX:7:1202:19557:81994	16	1	66849269	1	51M	TGTTGACAATCTCATCAAAAGTAATGTTCCCACTGTGTTTAATGTTCTTCT	IIJIGGJJHGJJIIGHEIJJIJJIIGGIJJIIJJIJJJHHGHHFFFFF@@B	NH:i:7	NM:i:0
HWI-1KL140:55:C20PMACXX:7:1202:20515:83437	16	1	66849267	1	51M	AATGTTGACAATCTCATCAAAAGTAATGTTCCCACTGTGTTTAATGTTCTT	JJJJJJJIJIJJIIJJFJJJJJJJJJJJJJJJJIJJJJHHHHHFFFFFCCC	NH:i:7	NM:i:0
HWI-1KL140:55:C20PMACXX:7:1202:12360:83864	16	1	66849268	1	51M	ATGTTGACAATCTCATCAAAAGTAATGTTCCCACTGTGTTTAATGTTCTTC	JJJJJIHJJJJJJIIHJJJJJJJJJJJJJJJJIJJJJJHHHHHFFFFFCCC	NH:i:7	NM:i:0
HWI-1KL140:55:C20PMACXX:7:1202:12435:84021	16	1	66849266	1	51M	CAATGTTGACAATCTCATCAAAAGTAATGTTCCCACTGTGTTTAATGTTCT	JJJJJJJJJJJJJJJJJJJJJJJJJJJJJJJJJHGJJJHHHHHFFFFFCCC	NH:i:8	NM:i:0
HWI-1KL140:55:C20PMACXX:7:1202:12710:84142	16	1	66849268	1	51M	ATGTTGACAATCTCATCAAAAGTAATGTTCCCACTGTGTTTAATGTTCTTC	JJJJJIIJJJJJJJJIJJJJJJJJJJJJJJJJJJJJJJHHHHHFFFFFBBB	NH:i:7	NM:i:0
HWI-1KL140:55:C20PMACXX:7:1202:6712:87695	0	2	32963444	38	50M	TGATATCAGAAGACAGGGGAAGCTGTAAAAGGCCCTGTACTTGCTTTCTG	:?;B+4=?BDB;:CFFAEFF@GEF@EFEEFBGAC:??BF>*?9*?DADBF	NH:i:1	NM:i:1
HWI-1KL140:55:C20PMACXX:7:1202:7958:87732	16	1	66849268	1	51M	ATGTTGACAATCTCATCAAAAGTAATGTTCCCACTGTGTTTAATGTTCTTC	JJJJJIIJJJJJJIIGJJJJJJJJJJJJJJJIIJJJJJHHHHHFFFFFCCC	NH:i:7	NM:i:0
HWI-1KL140:55:C20PMACXX:7:1202:16329:88610	0	1	36958105	1	44M	TCATCAAAAGTAATGTTCCCACTGTGTTTAATGTTCTTCTGCTT	JJIHIJJJJJJJJJJJHJJIHJJIJJJJJJJHHGHHFDFFFCC@	NH:i:9	NM:i:0
HWI-1KL140:55:C20PMACXX:7:1202:13785:89955	16	1	66849268	1	51M	ATGTTGACAATCTCATCAAAAGTAATGTTCCCACTGTGTTTAATGTTCTTC	JJJJJJIJJJJJJJJIJJJJJJIJJJJJJJJIHJJJJJHHHHHFFFFFCCC	NH:i:7	NM:i:0
HWI-1KL140:55:C20PMACXX:7:1202:1679:90638	16	1	66849269	1	51M	TGTTGACAATCTCATCAAAAGTAATGTTCCCACTGTGTTTAATGTTCTTCT	IJJJJJJJIJJJJJIJJJJJJJJJJJJJJIHEJJJJJJHHHHHFFFFFCCC	NH:i:7	NM:i:0
HWI-1KL140:55:C20PMACXX:7:1202:11962:91330	16	1	36958029	1	51M	CAGGATCTCCTTGATAGTTCCAGAAAGTTCTCTAGCCAAAGACCGGTGTCT	JJJIJJJJJJJJJIIJJJIJJJJJJJJJJJJJJJJJJJHHHHHFFFFFCCC	NH:i:8	NM:i:0
HWI-1KL140:55:C20PMACXX:7:1202:8631:96715	16	1	66849269	1	51M	TGTTGACAATCTCATCAAAAGTAATGTTCCCACTGTGTTTAATGTTCTTCT	JJJJIIJJJJJJJIIJJJJJIJJJJJJGJJIIJJJJJJHHHHHFFFFFCCC	NH:i:7	NM:i:0
HWI-1KL140:55:C20PMACXX:7:1202:5817:99617	16	1	66849267	1	51M	AATGTTGACAATCTCATCAAAAGTAATGTTCCCACTGTGTTTAATGTTCTT	JJJJJJJIJJJIJIIJIJJJJJJJJJJJJJJIIIJJJJHHHHHFFFFFCCC	NH:i:7	NM:i:0
HWI-1KL140:55:C20PMACXX:7:1202:18265:100738	16	1	36958013	1	51M	CAGACTGTGCAGTACCCAGGATCTCCTTGATAGTTCCAGAAAGTTCTCTAG	JJIIIJJJJJJJIIJJJJJJJJJJIJJJJJJJJJJJJJHHHHHFFFFFCCC	NH:i:8	NM:i:0
HWI-1KL140:55:C20PMACXX:7:1202:14543:101689	16	1	66849269	1	51M	TGTTGACAATCTCATCAAAAGTAATGTTCCCACTGTGTTTAATGTTCTTCT	JJJJIIJJJJJJJJJJJJJJJJJJJIIHJJJIJJJJJJHGHHGFFFFFCCC	NH:i:7	NM:i:0
HWI-1KL140:55:C20PMACXX:7:1202:2900:102566	16	1	66849267	1	51M	AATGTTGACAATCTCATCAAAAGTAATGTTCCCACTGTGTTTAATGTTCTT	JJJJIIJJJJJJJJIJJJJJJIJJJJIJHHJJIHJJJJHHHHHFFFFFCCC	NH:i:7	NM:i:0
HWI-1KL140:55:C20PMACXX:7:1202:19906:103285	0	2	32962730	40	47M	GAATCATGGGTCTTGGCAAAGATTTCCCTGTCCCGGTGAATCGGATT	FDDDFHFHHI@BEHHGIIIJJDHHJGGGHIJFEHGG:?BADFHGAC@	NH:i:1	NM:i:0
HWI-1KL140:55:C20PMACXX:7:1202:7272:103821	16	1	36958042	1	43M	ATAGTTCCAGAAAGTTCTCTAGCCAAAGACCGGTGTCTCATCT	JJJJJIJIJJJJJJJJJJJJJJJJJJJJJIHHHHHFFFFFCCC	NH:i:9	NM:i:0
HWI-1KL140:55:C20PMACXX:7:1202:16768:105774	16	1	36958101	1	51M	AATCTCATCAAAAGTAATGTTCCCACTGTGTTTAATGTTCTTCTGCTTCTT	JJJJJJJJJJJIJJIJJJJJIJJIHJJJJJJJJJJJJJHHHGHFFFFFCCC	NH:i:9	NM:i:0
HWI-1KL140:55:C20PMACXX:7:1202:19475:105902	16	1	66849268	1	51M	ATGTTGACAATCTCATCAAAAGTAATGTTCCCACTGTGTTTAATGTTCTTC	IJJJJIHIIIIIGHC?GJJJJIJIHHIIHJJJIIJIJJHHHHHFFFFFCB@	NH:i:7	NM:i:0
HWI-1KL140:55:C20PMACXX:7:1202:8856:113637	16	1	66849269	1	51M	TGTTGACAATCTCATCAAAAGTAATGTTCCCACTGTGTTTAATGTTCTTCT	FGGIGFB:909B??;@FABEEDEGFEB?B;A?IHDDHEF?AAFABBD?;@@	NH:i:7	NM:i:0
HWI-1KL140:55:C20PMACXX:7:1202:19522:116488	16	1	66849267	1	51M	AATGTTGACAATCTCATCAAAAGTAATGTTCCCACTGTGTTTAATGTTCTT	GHIIIGHFIIHIEEIHBIIIIIGIIHEFBGGIHBIIIIHHHHHFFFFFC@C	NH:i:7	NM:i:0
HWI-1KL140:55:C20PMACXX:7:1202:20912:119225	0	2	32963059	40	51M	GAAGAACAGTGAGTCGGCCCCACTCCCTGGGTTTCCGCTGCAGTGTGCTAC	B@BFFFFFHFHHHHIJJIJJJJJJJJJJJJJFHIIJEIJJJJJIJJIJJJJ	NH:i:1	NM:i:0
HWI-1KL140:55:C20PMACXX:7:1202:3318:119936	16	1	36958029	1	51M	CAGGATCTCCTTGATAGTTCCAGAAAGTTCTCTAGCCAAAGACCGGTGTCT	IHIIIGJIJJJIJIIJJIHJJJJJJJIIHHIIJJJIIIHHHFHFFFFF@CB	NH:i:8	NM:i:0
HWI-1KL140:55:C20PMACXX:7:1202:11515:124235	16	1	66849269	1	51M	TGTTGACAATCTCATCAAAAGTAATGTTCCCACTGTGTTTAATGTTCTTCT	JJIHBIJIIGIIIIGJJJJJJHJHJJJHJJIIJJJJJJHHHHHFFFFFCCC	NH:i:7	NM:i:0
HWI-1KL140:55:C20PMACXX:7:1202:14345:124031	16	1	66849269	1	51M	TGTTGACAATCTCATCAAAAGTAATGTTCCCACTGTGTTTAATGTTCTTCT	JJJJJJJJJJJJIJIJJJJJJJJJJJIIJJIHJJJJJJHHHHHFFFFFCCC	NH:i:7	NM:i:0
HWI-1KL140:55:C20PMACXX:7:1202:7650:124374	16	1	66849268	1	51M	ATGTTGACAATCTCATCAAAAGTAATGTTCCCACTGTGTTTAATGTTCTTC	JIJJJIIJJIJJJJJIJJJJJJIJJJJJJJJIHJJJJJHHHHHFFFDDB=?	NH:i:7	NM:i:0
HWI-1KL140:55:C20PMACXX:7:1202:19844:126111	16	1	66849552	1	51M	GCACCTCAGGTACACGACTTTGACCTCGTTGGGGTCGAACTTGGGCGGCAT	HEEJGIJJJJJIHHIHFJJJJHGJIIJJJJJJIJJIHJHHHHHFFFFFCCC	NH:i:5	NM:i:1
HWI-1KL140:55:C20PMACXX:7:1202:18503:127938	0	1	66849561	1	46M	GTACACGACTTTGACCTCGTTGGGGTCGAACTTGGGCGGCATGGTG	IHHHGJHFHIIHGDJIHIJIGJJJJJIJIGJJIHHHGHFFFFF@CC	NH:i:5	NM:i:1
HWI-1KL140:55:C20PMACXX:7:1202:4791:128522	16	1	36958013	1	51M	CAGACTGTGCAGTACCCAGGATCTCCTTGATAGTTCCAGAAAGTTCTCTAG	JJJIJJJJJJJJIIJJJJJJJJJIJJJJJJJJJJJJJJHHHHHFFFFFCCC	NH:i:8	NM:i:0
HWI-1KL140:55:C20PMACXX:7:1202:1636:132483	16	1	66849268	1	51M	ATGTTGACAATCTCATCAAAAGTAATGTTCCCACTGTGTTTAATGTTCTTC	JJJJJJJJJJJJJJJGIJJJJJJJJJJJJJJJIJJJJJHHHHHFFFFFCBB	NH:i:7	NM:i:0
HWI-1KL140:55:C20PMACXX:7:1202:20750:134125	16	1	66849269	1	51M	TGTTGACAATCTCATCAAAAGTAATGTTCCCACTGTGTTTAATGTTCTTCT	IJIJIJJJJJJJIJIJJJJJJJJJJJJJJJJIJJJJJJHHHHHFFFFFCCC	NH:i:7	NM:i:0
HWI-1KL140:55:C20PMACXX:7:1202:7793:135353	16	1	66849269	1	51M	TGTTGACAATCTCATCAAAAGTAATGTTCCCACTGTGTTTAATGTTCTTCT	JJJIGGIIJJJJJIIIJJJJIJJJJJIIIIHHJJIJJJHHHHHFFFFF@@C	NH:i:7	NM:i:0
HWI-1KL140:55:C20PMACXX:7:1202:9856:137054	0	2	32962236	40	51M	GATGTGGGTGCTGGGACTTGGGACGCAAAGGAAAACTGAGATAACACGTGC	BBBFDDFFFHHHHJJHHIJJJJJJJJJJIJIJJJJJJJJJJIJJJJJJJJJ	NH:i:1	NM:i:0
HWI-1KL140:55:C20PMACXX:7:1202:18340:140730	0	1	66849565	1	44M	ACGACTTTGACCTCGTTGGGGTCGAACTTGGGCGGCATGGTGGA	FHIHFIJJJIJIGJIJJJJJJJIJJJJJJJJHHHHHFFFFF@@@	NH:i:5	NM:i:1
HWI-1KL140:55:C20PMACXX:7:1202:9057:141417	16	1	66849267	1	51M	AATGTTGACAATCTCATCAAAAGTAATGTTCCCACTGTGTTTAATGTTCTT	JJJJJIIIJJIJJIIJJJJJJJJJJJJJJJJJIHJJJJHHHHHFFFFFCCC	NH:i:7	NM:i:0
HWI-1KL140:55:C20PMACXX:7:1202:9524:142292	0	2	32961834	1	6M209N45M	AAGTCGTGTACCTGAGGTGCACCGGAGGCGAGGTCGGCGCCACATCCGCCT	BBCDFFDFHHHHHIIIJFHIJJJJJHIJJJIJJAGHIHFDDDDDDDDDDDD	NH:i:4	NM:i:0
HWI-1KL140:55:C20PMACXX:7:1202:15544:146152	0	1	66849561	1	46M	GTACACGACTTTGACCTCGTTGGGGTCGAACTTGGGCGGCATGGTG	JHEHFHFBJIHFB6GF@GHGJJJIHEGHHBJGJHHAHHFDADF@@@	NH:i:5	NM:i:1
HWI-1KL140:55:C20PMACXX:7:1202:3479:150009	16	1	36958013	1	51M	CAGACTGTGCAGTACCCAGGATCTCCTTGATAGTTCCAGAAAGTTCTCTAG	JJIHJJJJIIIIGGJJJJJJJJJJJJJJIJJJJJIJJJHHHHHFFFFFCC@	NH:i:8	NM:i:0
HWI-1KL140:55:C20PMACXX:7:1202:11358:153553	0	2	32963395	40	51M	TCTGTGCCGAAAGCATGGGAACAGCCCAGCGATAGGTAAAATGGAGCCATG	CCCFFFFFHHHHHIJJJIJIJJJJJJJGJIJHIIIIDFHJJJJJJJJJJJJ	NH:i:1	NM:i:0
HWI-1KL140:55:C20PMACXX:7:1202:9189:154626	0	2	32961902	40	42M	GCTGCCACGTGTGTAAGAGGGGAGGGAGCCCGACGCTCTGGC	HHHHIJIJIGIEGFIIIBGIJJIIJGGEHIJIIGEDFDDEED	NH:i:1	NM:i:0
HWI-1KL140:55:C20PMACXX:7:1202:19213:154622	16	1	66849269	1	51M	TGTTGACAATCTCATCAAAAGTAATGTTCCCACTGTGTTTAATGTTCTTCT	JJJJJJJJJJJJJJJJJJJJJJJJJJJJIJIIJJJJJJHHHHHFFFFFCCC	NH:i:7	NM:i:0
HWI-1KL140:55:C20PMACXX:7:1202:15745:155978	16	1	36958039	1	51M	TTGATAGTTCCAGAAAGTTCTCTAGCCAAAGACCGGTGTCTCATCTGCCGG	IJJJJIIHFJIJIJJJIJIIIJIJJJIJJJIJJJIJJJHHHHHFFFFFCCC	NH:i:7	NM:i:0
HWI-1KL140:55:C20PMACXX:7:1202:9795:156262	16	1	36958101	1	51M	AATCTCATCAAAAGTAATGTTCCCACTGTGTTTAATGTTCTTCTGCTTCTT	JJJJJJJJJJJJIIJJJJJJIJJIIJJJJJJJJJJJJJHHHHHFFFFFCCC	NH:i:9	NM:i:0
HWI-1KL140:55:C20PMACXX:7:1202:7589:156631	16	1	66849269	1	51M	TGTTGACAATCTCATCAAAAGTAATGTTCCCACTGTGTTTAATGTTCTTCT	IJJJJIJJJJJJJJIIJJJJJIIIJJJIJJHHJJJJJJHHHHHFFFFFCCC	NH:i:7	NM:i:0
HWI-1KL140:55:C20PMACXX:7:1202:17188:157212	16	1	66849269	1	51M	TGTTGACAATCTCATCAAAAGTAATGTTCCCACTGTGTTTAATGTTCTTCT	GHHEGGGIHIHIGGCIGIIGIGIHDHGGIGHIIIHBIGFGHHHFDDFFC@<	NH:i:7	NM:i:0
HWI-1KL140:55:C20PMACXX:7:1202:11105:157776	16	1	36958039	1	51M	TTGATAGTTCCAGAAAGTTCTCTAGCCAAAGACCGGTGTCTCATCTGCCGG	JJJJJJJJJJJJIJJJJJJIHIIJJJJJJJIHJJJJJJHHHHHFFFFFCCC	NH:i:7	NM:i:0
HWI-1KL140:55:C20PMACXX:7:1202:18037:164789	16	2	32961833	39	47M	AAAGTCGGTGCGTGCCCTCGCCGCGCCCGGGGGCTGTCCCGGGGCCT	;@@DDDD:FFAFA@CEEFE?FDGBDEBG@AH'3;?B<@@A-03-078	NH:i:1	NM:i:1
HWI-1KL140:55:C20PMACXX:7:1202:17904:166275	16	1	66849269	1	51M	TGTTGACAATCTCATCAAAAGTAATGTTCCCACTGTGTTTAATGTTCTTCT	IJJIIGIHIGIJJGHJIJJIIIJJIIJJIIHHJJJJIJFHHHHFFEFD@CC	NH:i:7	NM:i:0
HWI-1KL140:55:C20PMACXX:7:1202:11746:166915	16	1	66849269	1	51M	TGTTGACAATCTCATCAAAAGTAATGTTCCCACTGTGTTTAATGTTCTTCT	IJJJJIJJJJJJIHFJJJJJJJJHEJJJJJIIJJJJJJHHHHHFFFFFCCC	NH:i:7	NM:i:0
HWI-1KL140:55:C20PMACXX:7:1202:9132:167583	16	1	66849269	1	51M	TGTTGACAATCTCATCAAAAGTAATGTTCCCACTGTGTTTAATGTTCTTCT	JJJIJJJJJJJJJJJIJJJJJJJJJJIGJJIHJJJJJJHHHHHFFFFFCCC	NH:i:7	NM:i:0
HWI-1KL140:55:C20PMACXX:7:1202:19451:169522	16	1	66849552	1	51M	GCACCTCAGGTACACGACTTTGACCTCGTTGGGGTCGAACTTGGGCGGCAT	HHGJIIIIJIHHHIHHDIJIHGDJIIJJJJJJJJJJIHFHHGHFFFFFCCC	NH:i:5	NM:i:1
HWI-1KL140:55:C20PMACXX:7:1202:3585:170818	0	1	36958114	0	47M	GTAATGTTCCCACTGTGTTTAATGTTCTTCTGCTTCTTCCTGTCTCT	D>GFBF@?HFC:HGIIIIGHHEF@GEHHCCIGEECHHFAD?DDD?@?	NH:i:10	NM:i:0
HWI-1KL140:55:C20PMACXX:7:1202:15876:171178	16	1	66849269	1	51M	TGTTGACAATCTCATCAAAAGTAATGTTCCCACTGTGTTTAATGTTCTTCT	FJJIJJJJJJJJJJIJJJJJJJJJJJJJJJHIJJJJJJHHHHHFFFFFCCC	NH:i:7	NM:i:0
HWI-1KL140:55:C20PMACXX:7:1202:12870:173919	16	1	36958027	1	51M	CCCAGGATCTCCTTGATAGTTCCAGAAAGTTCTCTAGCCAAAGACCGGTGT	JJJJJJJJJJIJJJJJIJJIGJJJIJJJJJJJJJJJIJHHHHGFFFFFCCC	NH:i:8	NM:i:0
HWI-1KL140:55:C20PMACXX:7:1202:14770:173917	0	2	32963570	40	51M	TAGAGAACTTTCTGGTAAGAGCACGCTATTTTCCCTGAGTGGTGGCTGCCA	CCCFFFFFHHHGHIIEFHHIIJJIIJGJIJJIGGGHICHBGI?DHIIGGGG	NH:i:1	NM:i:0
HWI-1KL140:55:C20PMACXX:7:1202:11785:174331	0	2	32963243	40	51M	TAAAATCGTGTTAGGGCTGCTGGTGAGGACTTGCTTGTGCCCCAGCCACCC	B@@FFFFFFHHHHJJJJJJJJJJGIIJJJJJJJJJJIFGHJJJEFHIIJJJ	NH:i:1	NM:i:0
HWI-1KL140:55:C20PMACXX:7:1202:18400:175584	16	1	66849266	1	51M	CAATGTTGACAATCTCATCAAAAGTAATGTTCCCACTGTGTTTAATGTTCT	JIIJJIJGHEGGIJIJIHEJJIJJJJJIJIIJJJJJJIGHHHGFFFFFCCC	NH:i:8	NM:i:0
HWI-1KL140:55:C20PMACXX:7:1202:20940:175507	0	2	32961888	40	40M	TCCCTTGGGCCTTGGCTGCCACGTGTGTAAGAGGGGAGGG	HHJJIJJJJJJIJJJJIJIHHIGGHAEEHGFFFFDDDDDD	NH:i:1	NM:i:0
HWI-1KL140:55:C20PMACXX:7:1202:14057:176552	16	1	66849269	1	51M	TGTTGACAATCTCATCAAAAGTAATGTTCCCACTGTGTTTAATGTTCTTCT	IJJJJJJJJJJJJJJJJJJJJJJJJJIJJJJIJJJJJJHHHHHFFFFFCCC	NH:i:7	NM:i:0
HWI-1KL140:55:C20PMACXX:7:1202:12155:176874	0	1	36957912	0	1S28M	CATATTTTCTTGTTGCTTCTTAACTAGCT	IIIJJJJIJJJJJJJJHHHHHFFFFFCCC	NH:i:13	NM:i:0
HWI-1KL140:55:C20PMACXX:7:1202:5092:177437	16	1	36958103	1	51M	TCTCATCAAAAGTAATGTTCCCACTGTGTTTAATGTTCTTCTGCTTCTTCC	IJJJJJJJJJJJJJJJJJJJJIHJJJJJJJJJIJJJJJHHHHHFFFFFBBB	NH:i:9	NM:i:0
HWI-1KL140:55:C20PMACXX:7:1202:1587:181078	0	1	66849561	1	46M	GTACACGACTTTGACCTCGTTGGGGTCGAACTTGGGCGGCATGGTG	JJIIHHIHJIJGHFJJIJJJJJJJJJJIIHJJJHHHHHFFFFFCCC	NH:i:5	NM:i:1
HWI-1KL140:55:C20PMACXX:7:1202:18699:181783	16	1	66849269	1	51M	TGTTGACAATCTCATCAAAAGTAATGTTCCCACTGTGTTTAATGTTCTTCT	IJJJIHIGEJJIGIGIJJJJJIJJJIJJJJIHIJJJJJHHHHHFFFFFCCC	NH:i:7	NM:i:0
HWI-1KL140:55:C20PMACXX:7:1202:12299:182241	16	1	66849267	1	51M	AATGTTGACAATCTCATCAAAAGTAATGTTCCCACTGTGTTTAATGTTCTT	JJJJJJJHJJIIIGIIGJJJJJJJJJJJIJJJJIJJJJHHHHHFFFFFCCC	NH:i:7	NM:i:0
HWI-1KL140:55:C20PMACXX:7:1202:3876:185102	16	1	66849266	1	51M	CAATGTTGACAATCTCATCAAAAGTAATGTTCCCACTGTGTTTAATGTTCT	IJJJJJJJJIJJIJJJJIJJJJJJJJJJJJJJJJIJJJHHHHHFFFFFCCC	NH:i:8	NM:i:0
HWI-1KL140:55:C20PMACXX:7:1202:6019:185671	0	1	66849561	1	46M	GTACACGACTTTGACCTCGTTGGGGTCGAACTTGGGCGGCATGGTG	@=6F;@88DGBB80FF?@HAEHFHGGE?ECEGCDDAFF>BDAD@@?	NH:i:5	NM:i:1
HWI-1KL140:55:C20PMACXX:7:1202:16345:188023	0	2	32963453	40	40M	AAGACAGGGGAAGCTGTAAAAGGCCCTGTACTTGCTTTCT	HGJIJIJJJJHIJJJJJJJJJJJJJJJJJJJJJJJJJJIJ	NH:i:1	NM:i:0
HWI-1KL140:55:C20PMACXX:7:1202:11569:188660	16	1	66849268	1	51M	ATGTTGACAATCTCATCAAAAGTAATGTTCCCACTGTGTTTAATGTTCTTC	JJJJJJJJJJJJJJJIJJJJJIJJIJJJHJIHIJJJJJHHHHHFFFFFCC@	NH:i:7	NM:i:0
HWI-1KL140:55:C20PMACXX:7:1202:7378:189200	0	2	32961820	40	51M	CCCCAACGAGGTCAAAGTCGGTGCGTGCCCTCGCCGCGCCCGGGTGCTGTC	CCCFFFFFHHHFHIJJJIJJJIIJJJJJJJJJHJJIJJHHFFDD?BBDDDD	NH:i:1	NM:i:0
HWI-1KL140:55:C20PMACXX:7:1202:1674:190826	0	1	36958105	1	44M	TCATCAAAAGTAATGTTCCCACTGTGTTTAATGTTCTTCTGCTT	JJIJJJJJJJJJJJIIIGIHEIFJJJJJJJJHHHHHFFFFFCCC	NH:i:9	NM:i:0
HWI-1KL140:55:C20PMACXX:7:1202:16728:191268	16	2	32961833	40	47M	AAAGTCGGTGCGTGCCCTCGCCGCGCCCGGGTGCTGTCCCGGGGCCT	@CCFDFFFHHHHHJJJJJJHIJIJIJJJIJJ@EHHFEFFFCDDDDDD	NH:i:1	NM:i:0
HWI-1KL140:55:C20PMACXX:7:1202:10376:193606	16	1	66849268	1	51M	ATGTTGACAATCTCATCAAAAGTAATGTTCCCACTGTGTTTAATGTTCTTC	HIIIIIIIIHIIFJHCIJJGJJJJJIJJIJIHFJJJJJHHGHHFFFDFBB?	NH:i:7	NM:i:0
HWI-1KL140:55:C20PMACXX:7:1202:12177:194467	16	1	36958031	1	51M	GGATCTCCTTGATAGTTCCAGAAAGTTCTCTAGCCAAAGACCGGTGTCTCA	JJJIJJJIIIIIIJJJJJJJJJJJJJJJJJJJJJJJJJHFHHGFFFFFCCC	NH:i:8	NM:i:0
HWI-1KL140:55:C20PMACXX:7:1202:12423:199110	16	1	66849268	1	51M	ATGTTGACAATCTCATCAAAAGTAATGTTCCCACTGTGTTTAATGTTCTTC	JJJJIJJJJJIJIJJIJJJJJJIJJJJJIJJIIJJJJJHHHHHFFFFFCCC	NH:i:7	NM:i:0
HWI-1KL140:55:C20PMACXX:7:1202:7299:199466	16	1	66849266	1	51M	CAATGTTGACAATCTCATCAAAAGTAATGTTCCCACTGTGTTTAATGTTCT	JJJJJJJJJJJJJIJJIIIJJJJJJJJJJJIJJJJJJJHHHHHFFFFFCCC	NH:i:8	NM:i:0
HWI-1KL140:55:C20PMACXX:7:1203:7301:3150	16	1	36958017	1	51M	CTGTGCAGTACCCAGGATCTCCTTGATAGTTCCAGAAAGTTCTCTAGCCAA	JJJIJJIHGFJJHEIGGIIGIJJJIJJJJJHJJJJJJJGHHHGFFFFFC@C	NH:i:6	NM:i:0
HWI-1KL140:55:C20PMACXX:7:1203:6652:3823	16	1	66849264	1	51M	GGCAATGTTGACAATCTCATCAAAAGTAATGTTCCCACTGTGTTTAATGTT	JJJJJJJJJIJJJJJIIJJHIJJJJJJJJJJJJJJJHJHHHHHFFFFFCCC	NH:i:8	NM:i:0
HWI-1KL140:55:C20PMACXX:7:1203:1454:6575	16	1	36958044	1	51M	AGTTCCAGAAAGTTCTCTAGCCAAAGACCGGTGTCTCATCTGCCGGGCAAT	JJHJJJGJIJIIIGIIJGJJJJJJJHGJJJJJIHJJJJHHHHHFFFFFCCC	NH:i:6	NM:i:0
HWI-1KL140:55:C20PMACXX:7:1203:1429:8236	16	1	36958029	1	51M	CAGGATCTCCTTGATAGTTCCAGAAAGTTCTCTAGCCAAAGACCGGTGTCT	JJJJJJJIJJIJIJJJIJIJIIJJJJJIIJIJJJJJJJHHHFHFFFFFBCB	NH:i:8	NM:i:0
HWI-1KL140:55:C20PMACXX:7:1203:16953:8203	16	1	66849268	1	51M	ATGTTGACAATCTCATCAAAAGTAATGTTCCCACTGTGTTTAATGTTCTTC	JJJJJIGJJJIJJIJIJJJJJJJJJJJJJJIIIIJJJJHHHHHFFFFFCCC	NH:i:7	NM:i:0
HWI-1KL140:55:C20PMACXX:7:1203:11202:11023	0	1	36958020	1	47M	TGCAGTACCCAGGATCTCCTTGATAGTTCCAGAAAGTTCTCTAGCCA	JJJJIHDJJIJJJIHJJJIJJJIJJJJJJJJJJJJJJJHHHHHFFFF	NH:i:7	NM:i:0
HWI-1KL140:55:C20PMACXX:7:1203:15070:11765	16	1	36958031	1	51M	GGATCTCCTTGATAGTTCCAGAAAGTTCTCTAGCCAAAGACCGGTGTCTCA	HJJJJJIIJJJIIJJIJJJJJJJHGJJJIJJJJJJJJIHHHHHFFFFFCCC	NH:i:8	NM:i:0
HWI-1KL140:55:C20PMACXX:7:1203:13175:14093	0	1	36958114	0	47M	GTAATGTTCCCACTGTGTTTAATGTTCTTCTGCTTCTTCCTGTCTCT	JIIGIIHFIIHGJJIJJJIJIJJJJIIIJJIJJIHHHHHFFFFF@CC	NH:i:10	NM:i:0
HWI-1KL140:55:C20PMACXX:7:1203:15352:14542	0	2	32961831	1	9M209N42M	TCAAAGTCGTGTACCTGAGGTGCACCGGAGGCGAGGTCGGCGCCACATCCG	B@CFFFEEHHHHHJJJJJJJFGHIJJIJHIJIJJJJFHIHHEDDDDDDCDD	NH:i:4	NM:i:0
HWI-1KL140:55:C20PMACXX:7:1203:5107:17267	0	2	32963216	40	47M	GGGTTTAACTTTATCTGTTTCCATCCCTAAAATCGTGTTAGGGCTGC	FFFDHHHHHJJJIJJJJJIIHGIJJJIHJJJJJIJGHHIJJIIJJII	NH:i:1	NM:i:0
HWI-1KL140:55:C20PMACXX:7:1203:19817:17664	16	1	36958048	1	51M	CCAGAAAGTTCTCTAGCCAAAGACCGGTGTCTCATCTGCCGGGCAATGTTG	JJJJJJIJJGJJJJJJJGJJHGDJJJJJJJJJJIIJJIHGHHHFFFDFC@@	NH:i:6	NM:i:0
HWI-1KL140:55:C20PMACXX:7:1203:5546:20029	16	1	36958109	1	51M	CAAAAGTAATGTTCCCACTGTGTTTAATGTTCTTCTGCTTCTTCCTGTCTC	JJIJIJJIJJJJIJIHFJJJJIJJJJJIJJJIIIIIIJHHHHGFFFFFCC@	NH:i:9	NM:i:0
HWI-1KL140:55:C20PMACXX:7:1203:4976:22558	16	1	66849268	1	51M	ATGTTGACAATCTCATCAAAAGTAATGTTCCCACTGTGTTTAATGTTCTTC	JJJJJJIJJJJJJJIGJJJJJJJJJJJJJJJJIJJJJJHHHHHFFFFFCCC	NH:i:7	NM:i:0
HWI-1KL140:55:C20PMACXX:7:1203:8481:23595	16	1	36958025	1	51M	TACCCAGGATCTCCTTGATAGTTCCAGAAAGTTCTCTAGCCAAAGACCGGT	GFJJJJIIJJJJJJJJJJJJJJIJJJJJJJJJJJJJJJHHHHHFFDFFCCC	NH:i:8	NM:i:0
HWI-1KL140:55:C20PMACXX:7:1203:5100:23984	16	1	66849269	1	51M	TGTTGACAATCTCATCAAAAGTAATGTTCCCACTGTGTTTAATGTTCTTCT	JJJJIHJJJJJJJIGIJJJJJJJJJJJJJJHIJJJJJJHHHHHFFFFFBCC	NH:i:7	NM:i:0
HWI-1KL140:55:C20PMACXX:7:1203:21302:24686	0	1	66849561	1	46M	GTACACGACTTTGACCTCGTTGGGGTCGAACTTGGGCGGCATGGTG	IHFIGIHFHJIHD6IIGGJIIIJIJJJHIHJJJGHHHHFFFFFCCC	NH:i:5	NM:i:1
HWI-1KL140:55:C20PMACXX:7:1203:1870:30921	16	1	36957999	1	51M	CACATTGCAGCCCACAGACTGTGCAGTACCCAGGATCTCCTTGATAGTTCC	DB?4BDB:D=ADFFBCEBCEEFF4FEEC+:AAE?>ECA+24DCDD8DD881	NH:i:7	NM:i:0
HWI-1KL140:55:C20PMACXX:7:1203:1452:32774	16	1	66849269	1	51M	TGTTGACAATCTCATCAAAAGTAATGTTGCCACTGTGTTTAATGTTCTTCT	JJJJIIJJIIJJIJIJJJJJJJJJJJJJJIHHIJJJJJHHHHHFFFFFCCC	NH:i:7	NM:i:1
HWI-1KL140:55:C20PMACXX:7:1203:13712:32797	16	1	66849267	1	51M	AATGTTGACAATCTCATCAAAAGTAATGTTCCCACTGTGTTTAATGTTCTT	FBAGHGF@GIGHCDDD;>EGFIIIIIIGHDIHIAIGEHHHBHDEEDDB@@@	NH:i:7	NM:i:0
HWI-1KL140:55:C20PMACXX:7:1203:20509:35903	16	1	66849264	1	51M	GGCAATGTTGACAATCTCATCAAAAGTAATGTTCCCACTGTGTTTAATGTT	HGDGGCHF@JHGHDCAGGHAIJIHHBEHGIHGDGGHHHFFAHAEDEDF@@@	NH:i:8	NM:i:0
HWI-1KL140:55:C20PMACXX:7:1203:19070:36963	16	1	66849545	1	47M	CTCCGGTGCACCTCAGGTACACGACTTTGACCTCGTTGGGGTCGAAC	EAIGIHHGGDGEGGGHIFFFEHIHHIIHFEIIHEJIHGHHHHHFEDF	NH:i:5	NM:i:1
HWI-1KL140:55:C20PMACXX:7:1203:7868:37613	16	1	36958029	1	51M	CAGGATCTCCTTGATAGTTCCAGAAAGTTCTCTAGCCAAAGACCGGTGTCT	BFFFBB?CFDBFFIGCFFG@??DE?EEFF>FCIFF<BGFF:DD@+D?D@@?	NH:i:8	NM:i:0
HWI-1KL140:55:C20PMACXX:7:1203:13508:38969	16	1	36958103	1	51M	TCTCATCAAAAGTAATGTTCCCACTGTGTTTAATGTTCTTCTGCTTCTTCC	JJJJJIJIJJJJJJJJJIGJIHHIJJJJIJJJJJJJJJHHHHHFFEFFCC@	NH:i:9	NM:i:0
HWI-1KL140:55:C20PMACXX:7:1203:19551:39680	0	1	66849561	1	46M	GTACACGACTTTGACCTCGTTGGGGTCGAACTTGGGCGGCATGGTG	IIHJIIIGJJIHG@JHGJJJJJJJJJJJJJJJJHHHHHFFFFFCCC	NH:i:5	NM:i:1
HWI-1KL140:55:C20PMACXX:7:1203:10122:40195	0	2	32963453	40	42M	AAGACAGGGGAAGCTGTAAAAGGCCCTGTACTTGCTTTCTGC	HHHHJJIJJJJJJJJJJJJJJJJJJJJJIJJJJJJJJJJJJJ	NH:i:1	NM:i:0
HWI-1KL140:55:C20PMACXX:7:1203:11288:41380	0	2	32962656	3	17M312N34M	AGAACAGACAGGCCCAGATCGAGGTGGTGCCTTCTGCCTCAGCCCTGATCA	@C@FFFFFHHHHHJJJJIIJJGGICGGHIGIIGGJEHGGGHIDHIFGGGGH	NH:i:2	NM:i:0
HWI-1KL140:55:C20PMACXX:7:1203:8597:44695	16	1	66849268	1	51M	ATGTTGACAATCTCATCAAAAGTAATGTTCCCACTGTGTTTAATGTTCTTC	JJJJJJIJJJJJJJJIJJJJJJJJJJJJIJJJIJJJJJHHHHHFFFFFCCC	NH:i:7	NM:i:0
HWI-1KL140:55:C20PMACXX:7:1203:7124:44896	16	1	66849266	1	51M	CAATGTTGACAATCTCATCAAAAGTAATGTTCCCACTGTGTTTAATGTTCT	IJIJJJJIHJIGIJIJIIJJJJHIGJJJJIGJIIHJJJHHHHHFFFFFCCC	NH:i:8	NM:i:0
HWI-1KL140:55:C20PMACXX:7:1203:17617:44985	16	1	66849268	1	51M	ATGTTGACAATCTCATCAAAAGTAATGTTCCCACTGTGTTTAATGTTCTTC	JJJJJJIJJJJJJJJJIJJJJJJJJJJJIJJJIJJJJJHHHHHFFFFFCBC	NH:i:7	NM:i:0
HWI-1KL140:55:C20PMACXX:7:1203:19639:45577	16	1	66849269	1	51M	TGTTGACAATCTCATCAAAAGTAATGTTCCCACTGTGTTTAATGTTCTTCT	IJJJJIJIJJJJJJGIJJJJJJJJJJJJJJJJJJJJJJHHHHHFFFFFCCC	NH:i:7	NM:i:0
HWI-1KL140:55:C20PMACXX:7:1203:2193:46269	16	1	66849552	1	51M	GCACCTCAGGTACACGACTTTGACCTCGTTGGGGTCGAACTTGGGCGGCAT	HHGJJIJJJJJIIJIHFJJIHG@JJIJJIJJJJJJJJIHGHHHFFFFF@CC	NH:i:5	NM:i:1
HWI-1KL140:55:C20PMACXX:7:1203:3644:46627	16	1	66849269	1	51M	TGTTGACAATCTCATCAAAAGTAATGTTCCCACTGTGTTTAATGTTCTTCT	JJJJJJJJJIIIJJIJJJJJJJJJJJIHJIIHJJJJJJHHHHHFFFFFCCC	NH:i:7	NM:i:0
HWI-1KL140:55:C20PMACXX:7:1203:4327:47664	16	1	36958044	1	51M	AGTTCCAGAAAGTTCTCTAGCCAAAGACCGGTGTCTCATCTGCCGGGCAAT	JJJJJJJIJJJJJJIIJJJIIJJJJIHJIJJJJJJJJJHHHHHFFFFFCCC	NH:i:6	NM:i:0
HWI-1KL140:55:C20PMACXX:7:1203:16403:51181	16	1	66849268	1	51M	ATGTTGACAATCTCATCAAAAGTAATGTTCCCACTGTGTTTAATGTTCTTC	IIIIGGGJIGHHEHCEIIJIGHHJIIIICJIHHIGIGJHHHGHEFFFD@??	NH:i:7	NM:i:0
HWI-1KL140:55:C20PMACXX:7:1203:13055:51358	16	1	66849555	1	51M	CCTCAGGTACACGACTTTGACCTCGTTGGGGTCGAACTTGGGCGGCATGGT	HGIJJJIIGIHGHFJJIGHFIHFIIGIJJJJJJIJJJJHGHHHFFFFFCCC	NH:i:5	NM:i:1
HWI-1KL140:55:C20PMACXX:7:1203:16126:52351	16	1	66849552	1	51M	GCACCTCAGGTACACGACTTTGACCTCGTTGGGGTCGAACTTGGGCGGCAT	HHHJJIJJJJJIJIJJIHJJHGDJJHJJJJJJJJJJIIHHHHHFFFFFCCC	NH:i:5	NM:i:1
HWI-1KL140:55:C20PMACXX:7:1203:5359:58313	16	1	66849269	1	51M	TGTTGACAATCTCATCAAAAGTAATGTTCCCACTGTGTTTAATGTTCTTCT	JJJJJJJJJIJJJJIJJJJJJIJJJJJIJJJIJJJIJIHHHHHFFFFFCCC	NH:i:7	NM:i:0
HWI-1KL140:55:C20PMACXX:7:1203:6558:64004	16	1	66849272	1	51M	TGACAATCTCATCAAAAGTAATGTTCCCACTGTGTTTAATGTTCTTCTGCT	JIHJJIJJJJJIJJJJJIIIJJJJIIJHGJJJJJJJJJHHHHHFFFFFCCB	NH:i:8	NM:i:0
HWI-1KL140:55:C20PMACXX:7:1203:6429:66471	0	2	32963553	40	51M	AGACACCGGTCTTTGGCTAGAGAACTTTCTGGTAAGAGCACGCTATTTTCC	BBCFFFFFGFHHGJJJJJJJIJIJJJIJJIGIGIIIIJIJJJJJJIJJJII	NH:i:1	NM:i:0
HWI-1KL140:55:C20PMACXX:7:1203:20568:69336	0	2	32961831	1	9M209N42M	TCAAAGTCGTGTACCTGAGGTGCACCGGAGGCGAGGTCGGCGCCACATCCG	BCCFFFDDHHHHHJJJIJJJGHIJJJJJGJJIJIJJAHIHEFDDDDDDDDD	NH:i:4	NM:i:0
HWI-1KL140:55:C20PMACXX:7:1203:5159:70731	0	2	32962656	3	17M312N34M	AGAACAGACAGGCCCAGATCGAGGTGGTGCCTTCTGCCTCAGCCCTGATCA	CCCFFFFFHHHHHJJHJJJJJJJJCGHFHIJJJIIFIJJJJJJJJJJHJJI	NH:i:2	NM:i:0
HWI-1KL140:55:C20PMACXX:7:1203:20129:70711	0	2	32962091	1	32M451N15M	CCTTGGCCCCGAAGATCGGTCCTCTGGGTCTGTCTCCGAAGAAAGTT	7DDDD;DDDDE8@E<EBEI)0:BD@@>D?;BDDECDB:'5;ADD9A=	NH:i:4	NM:i:0
HWI-1KL140:55:C20PMACXX:7:1203:13592:71824	16	1	66849269	1	51M	TGTTGACAATCTCATCAAAAGTAATGTTCCCACTGTGTTTAATGTTCTTCT	JJJIIHIHIIJJIGBJJJJJJIJJJIJGIJIIJJJJJJHHHHHFFFFF@CC	NH:i:7	NM:i:0
HWI-1KL140:55:C20PMACXX:7:1203:21130:73602	16	1	66849268	1	51M	ATGTTGACAATCTCATCAAAAGTAATGTTCCCACTGTGTTTAATGTTCTTC	JJJJIIJJIIGJIJJIJJJJJJJJJJJJJJJIIJJJJJHHHHHFFFFFCCC	NH:i:7	NM:i:0
HWI-1KL140:55:C20PMACXX:7:1203:8095:76361	16	1	66849270	1	51M	GTTGACAATCTCATCAAAAGTAATGTTCCCACTGTGTTTAATGTTCTTCTG	JJIJJJJJJJJJJJJJJJJJJJJJJJIJJIIJJJJJJJHHHHHFFFFFCCC	NH:i:7	NM:i:0
HWI-1KL140:55:C20PMACXX:7:1203:11978:76373	16	1	66849269	1	51M	TGTTGACAATCTCATCAAAAGTAATGTTCCCACTGTGTTTAATGTTCTTCT	IJJJJHJIJIJJJIGJJJJJJIJJJJJJJJJIJJJJJJHHHHHFFFFFCCC	NH:i:7	NM:i:0
HWI-1KL140:55:C20PMACXX:7:1203:9612:76882	0	2	32963216	40	41M	GGGTTTAACTTTATCTGTTTCCATCCCTAAAATCGTGTTAG	HHHFHIJJJJJJJJJJJJJJJIJJIJJJIJJJJJJHHIJJJ	NH:i:1	NM:i:0
HWI-1KL140:55:C20PMACXX:7:1203:20341:78278	16	1	66849266	1	51M	CAATGTTGACAATCTCATCAAAAGTAATGTTCCCACTGTGTTTAATGTTCT	IJJJJJJJJJJJIIJIJIJJJJJJJJJJJJIJJIHJJJHHHHHFFFFFCCC	NH:i:8	NM:i:0
HWI-1KL140:55:C20PMACXX:7:1203:2355:79400	16	1	66849269	1	51M	TGTTGACAATCTCATCAAAAGTAATGTTCCCACTGTGTTTAATGTTCTTCT	JJJJJJJJJJJJIIHIJJJJJIJJIIGIJIHIJJJJJJHHHHHFFFFFCCC	NH:i:7	NM:i:0
HWI-1KL140:55:C20PMACXX:7:1203:10155:80247	16	1	66849272	1	51M	TGACAATCTCATCAAAAGTAATGTTCCCACTGTGTTTAATGTTCTTCTGCT	JJJJJJJJJJIIJJJJJJJJJJJJJJJHHJJJJJJJJJHHHHHFFFFFCCC	NH:i:8	NM:i:0
HWI-1KL140:55:C20PMACXX:7:1203:11050:82123	16	1	66849266	1	51M	CAATGTTGACAATCTCATCAAAAGTAATGTTCCCACTGTGTTTAATGTTCT	@CD?0:9:9C?4D<9E?1ECECA+<D@AA++?F?AEEEDD??BBA8D:1<?	NH:i:8	NM:i:0
HWI-1KL140:55:C20PMACXX:7:1203:10678:82259	0	2	32963021	1	46M430N5M	AAAGCCCTCAAGGAGCCACCGAGAGACAGGAAGAAGCAGAAGAACATTAAA	=1=DDDDDF>CFF?EAEGF+CC:FDGIECGFFGBFGBCFDEEFC3B8B77=	NH:i:4	NM:i:0
HWI-1KL140:55:C20PMACXX:7:1203:20590:84983	0	2	32963687	40	51M	AATGGAACCCTGGAATTCTTTCCCCTGTGACTGAGGCCACCATTCTTACTG	CCCFFFFFHHHHHJJJJJJJJJJJJJJJJJIJIJJIJJIJJJJIIJJJJJJ	NH:i:1	NM:i:0
HWI-1KL140:55:C20PMACXX:7:1203:18969:85545	0	1	66849561	1	46M	GTACACGACTTTGACCTCGTTGGGGTCGAACTTGGGCGGCATGGTG	JJIJIJIGIJJIHFIHCJJJJJJJJJJJJJJJIHHGGHFFFFFC@C	NH:i:5	NM:i:1
HWI-1KL140:55:C20PMACXX:7:1203:20203:87570	16	1	66849286	1	51M	AAAGTAATGTTCCCACTGTGTTTAATGTTCTTCTGCTTCTTCCTGTCTCTC	JJJJIIJJIGHJJJGJJJIGJJJJJJIJJJIJJJJJJHHHHHHFFFFFCC@	NH:i:6	NM:i:1
HWI-1KL140:55:C20PMACXX:7:1203:2303:89605	16	1	66849268	1	51M	ATGTTGACAATCTCATCAAAAGTAATGTTCCCACTGTGTTTAATGTTCTTC	IJJJJIJJJIHJIIIIJJJJJJIJJJJJIJIHGJJJJJHHHGHFFFFFBB@	NH:i:7	NM:i:0
HWI-1KL140:55:C20PMACXX:7:1203:7229:91236	16	1	66849268	1	51M	ATGTTGACAATCTCATCAAAAGTAATGTTCCCACTGTGTTTAATGTTCTTC	JJJJJJJJJJIJJJIIIJJIJJIJJJJJIJJIIJJJJJHHHHHFFFFFCCC	NH:i:7	NM:i:0
HWI-1KL140:55:C20PMACXX:7:1203:11978:92821	16	1	66849268	1	51M	ATGTTGACAATCTCATCAAAAGTAATGTTCCCACTGTGTTTAATGTTCTTC	JJJJJJIJJJJJJJIGIJJJJJJJJJJJJJJJJJJJJJHHHHHFFFFFCCC	NH:i:7	NM:i:0
HWI-1KL140:55:C20PMACXX:7:1203:8568:96028	16	1	66849269	1	51M	TGTTGACAATCTCATCAAAAGTAATGTTCCCACTGTGTTTAATGTTCTTCT	JJJJIHJIIJJJJJGIJJJJJJJJJJJJJJHHJJJIJJHHHHHFFFFFCCC	NH:i:7	NM:i:0
HWI-1KL140:55:C20PMACXX:7:1203:16452:96210	16	1	66849269	1	51M	TGTTGACAATCTCATCAAAAGTAATGTTCCCACTGTGTTTAATGTTCTTCT	IJJIIGJIJIJJIJIJJJJJJJJJJJJJJJJIJJJJJJHHHHHFFFFFCCC	NH:i:7	NM:i:0
HWI-1KL140:55:C20PMACXX:7:1203:10426:96804	16	1	66849286	1	51M	AAAGTAATGTTCCCACTGTGTTTAATGTTCTTCTGCTTCTTCCTGTCTCTC	JIJJJJJIJJJJJIGJIJIIJJJJJJIIJIJJJJIJJJHHHHHFFFFFBBB	NH:i:6	NM:i:1
HWI-1KL140:55:C20PMACXX:7:1203:2038:99992	16	1	36958000	1	51M	ACATTGCAGCCCACAGACTGTGCAGTACCCAGGATCTCCTTGATAGTTCCA	HJJJJJJJJJJIHHJIJJJJJJJJJIHJJJJJJJJIJJHHHHHFFFFF@@@	NH:i:7	NM:i:0
HWI-1KL140:55:C20PMACXX:7:1203:4390:103164	16	1	66849269	1	51M	TGTTGACAATCTCATCAAAAGTAATGTTCCCACTGTGTTTAATGTTCTTCT	IJJJJIJJJJJJIIGIJJJJJJJJJJJJJJIIGJJJJJHHHHHFFFFFBCC	NH:i:7	NM:i:0
HWI-1KL140:55:C20PMACXX:7:1203:4602:103946	0	2	32962108	1	15M451N27M	GGTCCTCTGGGTCTGTCTCCGAAGAAAGTTGGCGATGACATT	GHFHIIJEGHJIIGIIJJIIJIIIIJJJDHIIIGGGIGHIJJ	NH:i:4	NM:i:0
HWI-1KL140:55:C20PMACXX:7:1203:4919:104270	16	1	66849269	1	51M	TGTTGACTATCTCATCAAAAGTAATGTTCCCACTGTGTTTAATGTTCTTCT	JJJJJIJJJJJJJJIIJJJJIJJJIIIHJJJHJJJJJJHHHHHFFFFFCCB	NH:i:7	NM:i:1
HWI-1KL140:55:C20PMACXX:7:1203:6917:105226	16	1	66849269	1	51M	TGTTGACAATCTCATCAAAAGTAATGTTCCCACTGTGTTTAATGTTCTTCT	GIIIGHDD?BDGIIIGGGGDF?EF@DC;?GEAGBBHFHDAHHADDBDD?@@	NH:i:7	NM:i:0
HWI-1KL140:55:C20PMACXX:7:1203:19791:107492	16	1	66849269	1	51M	TGTTGACAATCTCATCAAAAGTAATGTTCCCACTGTGTTTAATGTTCTTCT	DHIIF?GDEHDCEHDJIGIGG@FEJJJJIHHEGIIJIJGHHFDFFDFFCCC	NH:i:7	NM:i:0
HWI-1KL140:55:C20PMACXX:7:1203:21135:107569	0	1	66849561	1	46M	GTACACGACTTTGACCTCGTTGGGGTCGAACTTGGGCGGCATGGTG	JGGIIGHCJIHHFDIIHJJJJJJIJIJIGGJJJHHHHHFFFFFCCC	NH:i:5	NM:i:1
HWI-1KL140:55:C20PMACXX:7:1203:16040:107928	16	1	66849269	1	51M	TGTTGACAATCTCATCAAAAGTAATGTTCCCACTGTGTTTAATGTTCTTCT	JJJJJIIJJJJJJJIJJJJJJJJJIJIGJIHHJJJJJJHHHHHFFFFFCCC	NH:i:7	NM:i:0
HWI-1KL140:55:C20PMACXX:7:1203:12858:109161	16	1	66849269	1	51M	TGTTGACAATCTCATCAAAAGTAATGTTCCCACTGTGTTTAATGTTCTTCT	JJIIJIJIJJJJIJIJJJJJJJJJJJJIJJJJJJJJJJHHHHHFFFFFCCC	NH:i:7	NM:i:0
HWI-1KL140:55:C20PMACXX:7:1203:12948:111689	16	1	66849269	1	51M	TGTTGACAATCTCATCAAAAGTAATGTTCCCACTGTGTTTAATGTTCTTCT	IJJJJHIIIJJJFJIIJJIIJJJJJJJJJJIIJJJJJJGHHHHFFFFFCCC	NH:i:7	NM:i:0
HWI-1KL140:55:C20PMACXX:7:1203:16967:112485	0	2	32962091	1	32M451N15M	CCTTGGCCCCGAAGATCGGTCCTCTGGGTCTGTCTCCGAAGAAAGTT	FFFFHHHHHJJIJJIJJJJHIJIJJJJJJIJJHHIJJIGIJIJJJ@D	NH:i:4	NM:i:0
HWI-1KL140:55:C20PMACXX:7:1203:8318:112773	0	2	32961832	1	8M209N43M	CAAAGTCGTGTACCTGAGGTGCACCGGAGGCGAGGTCGGCGCCACATCCGC	BBCFDDEFHHHHGIJJJJJFHIIJJJJGIJIIBHIFHJJHFDDDDDDDDDD	NH:i:4	NM:i:0
HWI-1KL140:55:C20PMACXX:7:1203:14137:112884	16	1	66849268	1	51M	ATGTTGACAATCTCATCAAAAGTAATGTTCCCACTGTGTTTAATGTTCTTC	JJJJJJIJJJIIJJIGIJJJJJJJIJJJIIJIGJJJJJHHGHHFFFFFCCC	NH:i:7	NM:i:0
HWI-1KL140:55:C20PMACXX:7:1203:10092:114496	0	1	66849561	1	46M	GTACACGACTTTGACCTCGTTGGGGTCGAACTTGGGCGGCATGGTG	JIIJJJJJJJGJHFJIHJJJJJJJJJJJJJJIJHHHHHFFFFFCCC	NH:i:5	NM:i:1
HWI-1KL140:55:C20PMACXX:7:1203:19895:117066	16	1	66849269	1	51M	TGTTGACAATCTCATCAAAAGTAATGTTCCCACTGTGTTTAATGTTCTTCT	JJJJJJJJJJJJJJJJJJJJJJJJJJIHJJIHJJJJJJHHHHHFFFFFCCC	NH:i:7	NM:i:0
HWI-1KL140:55:C20PMACXX:7:1203:14426:117394	16	1	66849268	1	51M	ATGTTGACAATCTCATCAAAAGTAATGTTCCCACTGTGTTTAATGTTCTTC	GIJJIJIIIHBIGHIEGIICGIGJIIIGEIGIFJJJJJHGHHHFFBFF@@<	NH:i:7	NM:i:0
HWI-1KL140:55:C20PMACXX:7:1203:20106:119025	16	1	66849552	1	51M	GCACCTCAGGTACACGACTTTGACCTCGTTGGGGTCGAACTTGGGCGGCAT	C?=GIHCIJJIIHHEF?GIHIHDIJJJJJJIJIIIIHIHHDHHFFFDD@@B	NH:i:5	NM:i:1
HWI-1KL140:55:C20PMACXX:7:1203:10206:120551	0	1	36958105	1	44M	TCATCAAAAGTAATGTTCCCACTGTGTTTAATGTTCTTCTGCTT	JJJJJJJJJJJJJJJJIJJHHJJJJJJJJJJHHGHHFFFFFCCC	NH:i:9	NM:i:0
HWI-1KL140:55:C20PMACXX:7:1203:12679:120803	16	1	66849555	1	51M	CCTCAGGTACACGACTTTGACCTCGTTGGGGTCGAACTTGGGCGGCATGGT	HHIIIJJJJJJIIHIJJJHFJJJJJJJJJJJJJIIHJJHHHHHFFFFFCCB	NH:i:5	NM:i:1
HWI-1KL140:55:C20PMACXX:7:1203:20598:122319	16	1	36958012	1	51M	ACAGACTGTGCAGTACCCAGGATCTCCTTGATAGTTCCAGAAAGTTCTCTA	JJJIIJJJIJIJIHFJJJJJJJJJJJJJHIJJJJJJJJHHHHHFFFFFCCC	NH:i:8	NM:i:0
HWI-1KL140:55:C20PMACXX:7:1203:15351:125800	16	2	32961837	1	3M209N44M	TCGTGTACCTGAGGTGCACCGGAGGCGAGGTCGGCGCCACATCCGCC	CCCFFFFFHHHGHJHHIJJJJJJJIJJJJJAGHJJHFFCDDEDDDDD	NH:i:4	NM:i:0
HWI-1KL140:55:C20PMACXX:7:1203:16922:127824	16	1	66849268	1	51M	ATGTTGACAATCTCATCAAAAGTAATGTTCCCACTGTGTTTAATGTTCTTC	JJJJJJHIIJIJJJJIJJJJJJJJJIIJJJJIHJJJJJHHHHHFFFFFCCC	NH:i:7	NM:i:0
HWI-1KL140:55:C20PMACXX:7:1203:1414:128218	0	2	32961826	1	14M209N33M	CGAGGTCAAAGTCGTGTACCTGAGGTGCACCGGAGGCGAGGTCGGCG	FFDFHFFDHIIGBDGHIIJGIDGHHBFHIEHHGEHIIIBHG9BDCDD	NH:i:4	NM:i:0
HWI-1KL140:55:C20PMACXX:7:1203:19617:131353	0	1	66849561	1	46M	GTACACGACTTTGACCTCGTTGGGGTCGAACTTGGGCGGCATGGTG	IIIJIIHCIJIHF@IIEJJJJJJIJJJIIHJJJHHHHHFFFFFCCC	NH:i:5	NM:i:1
HWI-1KL140:55:C20PMACXX:7:1203:17410:135578	0	1	66849561	1	46M	GTACACGACTTTGACCTCGTTGGGGTCGAACTTGGGCGGCATGGTG	DD@8HCBFCCFB?0HF=IIIGEHGGGGHGCGHGHHHFDDDD?D@@@	NH:i:5	NM:i:1
HWI-1KL140:55:C20PMACXX:7:1203:11743:142361	16	1	36958031	1	2S49M	CTGGATCTCCTTGATAGTTCCAGAAAGTTCTCTAGCCAAAGACCGGTGTCT	JJJJJJIJJJJJIJIJIJJJJJJJJJJJJJJJJJJJJJHHHHHFFFFFCCC	NH:i:8	NM:i:0
HWI-1KL140:55:C20PMACXX:7:1203:7615:142834	16	1	66849268	1	51M	ATGTTGACAATCTCATCAAAAGTAATGTTCCCACTGTGTTTAATGTTCTTC	IJJJIJJIJJIJJJIGJJJJJJJJIJJJIJJIIJIIJJHHHHHFFFFF@BB	NH:i:7	NM:i:0
HWI-1KL140:55:C20PMACXX:7:1203:4695:145369	0	1	66849265	1	47M	GCAATGTTGACAATCTCATCAAAAGTAATGTTCCCACTGTGTTTAAT	EEJJJIJJIIJIIFGEIIH@JJJJJIHIHIIGIIHGIJHHHHHFFFF	NH:i:8	NM:i:0
HWI-1KL140:55:C20PMACXX:7:1203:16122:146389	0	1	36958020	1	47M	TGCAGTACCCAGGATCTCCTTGATAGTTCCAGAAAGTTCTCTAGCCA	IIJIIGJIJJJJJJIIJJJJJJJIJJJHJJIIJJJJIJHHHHHFFFF	NH:i:7	NM:i:0
HWI-1KL140:55:C20PMACXX:7:1203:18120:148323	16	1	36958029	1	51M	CAGGATCTCCTTGATAGTTCCAGAAAGTTCTCTAGCCAAAGACCGGTGTCT	JJJIIFJIJJJJJJJJJIGJJJJJJJJJJJIJJJJIIJHHHFHFFFFF@CC	NH:i:8	NM:i:0
HWI-1KL140:55:C20PMACXX:7:1203:1793:149464	16	1	36958031	1	51M	GGATCTCCTTGATAGTTCCAGAAAGTTCTCTAGCCAAAGACCGGTGTCTCA	IFB?DBAFIFFIIIEFDED>B@EEFE4FC9EIFFIFFEFDFDDDDDAB1?:	NH:i:8	NM:i:0
HWI-1KL140:55:C20PMACXX:7:1203:17832:149898	16	1	66849268	1	51M	ATGTTGACAATCTCATCAAAAGTAATGTTCCCACTGTGTTTAATGTTCTTC	JJJJJIIJJJJJJIGGIJJJJJJJJJJJIJJJIJJJJJHHHHHFFFFFB@B	NH:i:7	NM:i:0
HWI-1KL140:55:C20PMACXX:7:1203:11383:150227	16	1	36958031	1	2S49M	CTGGATCTCCTTGATAGTTCCAGAAAGTTCTCTAGCCAAAGACCGGTGTCT	IJJJJJJJJIJIGJJJJJJJJJJJJJJJIJJJJJJJJJHHF@HFFFFFCCB	NH:i:8	NM:i:0
HWI-1KL140:55:C20PMACXX:7:1203:2245:150767	16	1	66849266	1	51M	CAATGTTGACAATCTCATCAAAAGTAATGTTCCCACTGTGTTTAATGTTCT	JJJJJJIIHJJJJJJJJJJJJJJJJJJJJJIJJJIJJJHHHHHFFFFFCCC	NH:i:8	NM:i:0
HWI-1KL140:55:C20PMACXX:7:1203:3289:150857	16	1	36958042	1	43M	ATAGTTCCAGAAAGTTCTCTAGCCAAAGACCGGTGTCTCATCT	IHJJJJJJJIJJJJJIIIJJJJJJJJIIHJHHHHHFFFFFCCC	NH:i:9	NM:i:0
HWI-1KL140:55:C20PMACXX:7:1203:5164:151907	16	1	66849269	1	51M	TGTTGACAATCTCATCAAAAGTAATGTTCCCACTGTGTTTAATGTTCTTCT	FJJIIGJIH@JJIHCJJIJJJIIJIGHEGGFCEJJIJJHHHGHFEDFFCC@	NH:i:7	NM:i:0
HWI-1KL140:55:C20PMACXX:7:1203:13088:153669	0	1	36958042	1	46M	ATAGTTCCAGAAAGTTCTCTAGCCAAAGACCGGTGTCTCATCTGCC	JJJJJIJIJJJJJJJJIIIJJIJJJJJIHJJJJHHHHHFFFFFCCC	NH:i:8	NM:i:0
HWI-1KL140:55:C20PMACXX:7:1203:20874:154309	16	1	66849269	1	51M	TGTTGACAATCTCATCAAAAGTAATGTTCCCACTGTGTTTAATGTTCTTCT	JJIJJJJJJJJJJJIIJJJJJJJJJJIJJJJIJJJJJJHHHHHFFFFFCCC	NH:i:7	NM:i:0
HWI-1KL140:55:C20PMACXX:7:1203:12439:155904	16	1	66849269	1	51M	TGTTGACAATCTCATCAAAAGTAATGTTCCCACTGTGTTTAATGTTCTTCT	IIIHGBDFCIIGFD?IIHCHGHEEFGHEC;HI@FGIIGHFDHHDBBD??@@	NH:i:7	NM:i:0
HWI-1KL140:55:C20PMACXX:7:1203:11223:156062	16	1	66849269	1	51M	TGTTGACAATCTCATCAAAAGTAATGTTCCCACTGTGTTTAATGTTCTTCT	IIIIGIGHGB?HADCIIHHCHFHHAEHEEECAE=BHGGFDHHBDDDDB??;	NH:i:7	NM:i:0
HWI-1KL140:55:C20PMACXX:7:1203:12846:156297	0	2	32962656	3	17M312N34M	AGAACAGACAGGCCCAGATCGAGGTGGTGCCTTCTGCCTCAGCCCTGATCA	@CCFFFFFHHHHHJJJJIIJJJJJ?EHCGHIJJJIJJJJIIIEEIJJIIIJ	NH:i:2	NM:i:0
HWI-1KL140:55:C20PMACXX:7:1203:3015:160351	0	2	32962096	1	27M451N17M	GCCCCGAAGATCGGTCCTCTGGGTCTGTCTCCGAAGAAAGTTGG	FHHHHGHIIHIJJJCGIJJIJJJIIIGIIJJJEEHIGIJJCHIH	NH:i:4	NM:i:0
HWI-1KL140:55:C20PMACXX:7:1203:16512:160428	16	1	66849266	1	51M	CAATGTTGACAATCTCATCAAAAGTAATGTTCCCACTGTGTTTAATGTTCT	JJJJJJJJJJJJJJJJJIJJJJJJJJJJJJJJIHGIIJHHHHHFFFFFCCC	NH:i:8	NM:i:0
HWI-1KL140:55:C20PMACXX:7:1203:11624:161496	16	1	66849269	1	51M	TGTTGACAATCTCATCAAAAGTAATGTTCCCACTGTGTTTAATGTTCTTCT	IJIJJIIJJHJJJJHIJJJJJJJJJIIEIJIHJJJJJJHHHHHFFFFFCCC	NH:i:7	NM:i:0
HWI-1KL140:55:C20PMACXX:7:1203:10048:164169	16	1	36958029	1	51M	CAGGATCTCCTTGATAGTTCCAGAAAGTTCTCTAGCCAAAGACCGGTGTCT	JJJJJIIHJJIGIIJJJJJJJJJJJJJJJJJJJJJIIJHHHHHFFFFFCCB	NH:i:8	NM:i:0
HWI-1KL140:55:C20PMACXX:7:1203:18283:165524	16	1	36958027	1	51M	CCCAGGATCTCCTTGATAGTTCCAGAAAGTTCTCTAGCCAAAGACCGGTGT	IJJJJJJJJJJJJJIJJJJJJJJJJJJJJJJJJJJJJJHHHHHFFFFFCCC	NH:i:8	NM:i:0
HWI-1KL140:55:C20PMACXX:7:1203:20223:166734	0	1	66849561	1	46M	GTACACGACTTTGACCTCGTTGGGGTCGAACTTGGGCGGCATGGTG	IHHFEFBBHAHDDFA@;GEIGHIHEEGCFFFEEADHFFDBABD@@@	NH:i:5	NM:i:1
HWI-1KL140:55:C20PMACXX:7:1203:16622:167695	16	1	66849269	1	51M	TGTTGACAATCTCATCAAAAGTAATGTTCCCACTGTGTTTAATGTTCTTCT	JJJIJJJJIJJJJJJJJJJJJJJJJJJJJJIIJJJJJJHHHHHFFFFFCCC	NH:i:7	NM:i:0
HWI-1KL140:55:C20PMACXX:7:1203:20402:171243	16	1	66849268	1	51M	ATGTTGACAATCTCATCAAAAGTAATGTTCCCACTGTGTTTAATGTTCTTC	JJJJJJHJIGJIHIJGJJJJIIJJJIIIIGJIIIJJJJHHHHHFFDFF@@@	NH:i:7	NM:i:0
HWI-1KL140:55:C20PMACXX:7:1203:6486:171442	16	1	36958027	1	51M	CCCAGGATCTCCTAGATAGTTCCAGAAAGTTCTCTAGCCAAAGACCGGTGT	B9IHDBGFB<?9DB?@?<GBDGGHCGHGDIGGE9FGGIDHC@C<>DAD@@?	NH:i:8	NM:i:1
HWI-1KL140:55:C20PMACXX:7:1203:8582:172662	0	2	32962011	40	51M	CCTGCGCCGCAGAGGTTCTGATTTTGCTTTTTCTTCAGTGTACCTGAGGTG	?@?DDDDDFHHG:C=:?CGG?GGIGIGGIGHH>DFDDGBDGEHIII>GIFE	NH:i:1	NM:i:0
HWI-1KL140:55:C20PMACXX:7:1203:9678:172576	0	1	36958020	1	47M	TGCAGTACCCAGGATCTCCTTGATAGTTCCAGAAAGTTCTCTAGCCA	GJIEIEGEJIHHGGIIHFGJIIHGJIIIHGIIHHDIIIHHHHDDDFF	NH:i:7	NM:i:0
HWI-1KL140:55:C20PMACXX:7:1203:20699:172912	16	1	66849269	1	51M	TGTTGACAATCTCATCAAAAGTAATGTTCCCACTGTGTTTAATGTTCTTCT	IJJIJIJJJIJIJIGJJJJJJJJJJJJJJJHIJJJJJJHHHHHFFFFFCCC	NH:i:7	NM:i:0
HWI-1KL140:55:C20PMACXX:7:1203:6801:173787	16	1	66849269	1	51M	TGTTGACAATCTCATCAAAAGTAATGTTCCCACTGTGTTTAATGTTCTTCT	JJJJJJJJJJJJJIHJJJJJJJJJJJJJJJJHJJJJJJHHHHHFFFFFCCC	NH:i:7	NM:i:0
HWI-1KL140:55:C20PMACXX:7:1203:8001:174417	16	1	36958027	1	51M	CCCAGGATCTCCTTGATAGTTCCAGAAAGTTCTCTAGCCAAAGACCGGTGT	JJJJJJJJJJJJJJJJIJJJJJJJJJJJJJJJJJJJJJHHHHHDFFFFCCC	NH:i:8	NM:i:0
HWI-1KL140:55:C20PMACXX:7:1203:11295:174740	16	1	66849268	1	51M	ATGTTGACAATCTCATCAAAAGTAATGTTCCCACTGTGTTTAATGTTCTTC	IJJJJJJJJJIIIGHGGJJJIIHJJIIJIJJJIJIGIJHHHHHFFFDDB==	NH:i:7	NM:i:0
HWI-1KL140:55:C20PMACXX:7:1203:8707:175331	0	1	66849561	1	43M3S	GTACACGACTTTGACCTCGTTGGGGTCGAACTTGGGCGGCATGATG	IIHJIIHCIJHHD@JJIJJJJJJJJJIJJJJJIHHHHHFFFFD@CB	NH:i:5	NM:i:1
HWI-1KL140:55:C20PMACXX:7:1203:20635:176086	16	1	66849268	1	51M	ATGTTGACAATCTCATCAAAAGTAATGTTCCCACTGTGTTTAATGTTCTTC	JGJIGIGHGIHHGIGEIJIGIIJJJIJIJIJJIJIJJJGHGHHFFDDD@<?	NH:i:7	NM:i:0
HWI-1KL140:55:C20PMACXX:7:1203:17535:176649	16	1	66849269	1	51M	TGTTGACAATCACATCAAAAGTAATGTTCCCACTGTGTTTAATGTTCTTCT	IJJIJJJJJJIIIJIJJJJJJJJJIJJJJJJIJJJJJJHHHHHFFFFFCCC	NH:i:7	NM:i:1
HWI-1KL140:55:C20PMACXX:7:1203:10082:177947	16	1	66849268	1	51M	ATGTTGACAATCTCATCAAAAGTAATGTTCCCACTGTGTTTAATGTTCTTC	JJJJJIIIJJJIJIIIJJIJJJJJIJJIIIJIHJJJIJHGHHGFFFFFCCC	NH:i:7	NM:i:0
HWI-1KL140:55:C20PMACXX:7:1203:14566:177930	0	2	32963243	40	51M	TAAAATCGTGTTAGGGCTGCTGGTGAGGACTTGCTTGTGCCCCAGCCACCC	BCCFFFFFFHHHHJJJJJJJJJJFHIJIIJJJJJIJEDDHIIJGCGIJJJJ	NH:i:1	NM:i:0
HWI-1KL140:55:C20PMACXX:7:1203:13348:178886	16	1	66849268	1	51M	ATGTTGACAATCTCATCAAAAGTAATGTTCCCACTGTGTTTAATGTTCTTC	IJJJIIHIJJIHGIIHGJJJJIIJIIIIIJIIJJJJJJHHHHHFFFFFB@B	NH:i:7	NM:i:0
HWI-1KL140:55:C20PMACXX:7:1203:5198:179472	0	2	32963243	40	51M	TAAAATCGTGTTAGGGCTGCTGGTGAGGACTTGCTTGTGCCCCAGCCACCC	B@@FFFFFFHHHHJIJJJJJJJJFHHJJDHJJIJJJIFGHJJIGGHJJJJJ	NH:i:1	NM:i:0
HWI-1KL140:55:C20PMACXX:7:1203:11740:180385	0	2	32963481	40	51M	TACTTGCTTTCTGCAGTTAAACACAGTGGGAACATTACTTTTGATGAGATT	CCCFFFFFHHHHHJJJJJJJJJJJJJHIJJIJJIJJGJJJJJIHIJJJJJI	NH:i:1	NM:i:0
HWI-1KL140:55:C20PMACXX:7:1203:4774:184622	16	1	66849555	1	51M	CCTCAGGTACACGACTTTGACCTCGTTGGGGTCGAACTTGGGCGGCATGGT	HHJHHJJJIIGJIHGJJHF@JIJIJIJJJJJJJIJIJJHHHHHFFFFFC@B	NH:i:5	NM:i:1
HWI-1KL140:55:C20PMACXX:7:1203:11228:190640	16	2	32961833	40	47M	AAAGTCGGTGCGTGCCCTCGCCGCGCCCGGGTGCTGTCCCGGGGCCT	@CCFFFFFHHGHHIIIIEFCEHADFEGHGII-:;C@7@CE9ABD=B?	NH:i:1	NM:i:0
HWI-1KL140:55:C20PMACXX:7:1203:9668:191120	16	1	66849269	1	51M	TGTTGACAATCTCATCAAAAGTAATGTTCCCACTGTGTTTAATGTTCTTCT	JJJIIIJJJJJJJIHJJJJJJJJJJJJJJJIIJIJJJJHHHHHFFFFFCCC	NH:i:7	NM:i:0
HWI-1KL140:55:C20PMACXX:7:1203:11243:191579	0	2	32963547	40	51M	CAGATGAGACACCGGTCTTTGGCTAGAGAACTTTCTGGTAAGAGCACGCTA	BCCFFFFFHHGGHIJIGIJJJJJJJJJIJJJJJJIJIIHJJIIGIIJJJIJ	NH:i:1	NM:i:0
HWI-1KL140:55:C20PMACXX:7:1203:8851:194196	16	1	66849269	1	51M	TGTTGACAATCTCATCAAAAGTAATGTTCCCACTGTGTTTAATGTTCTTCT	DEHJIIIHGGHCGEEGGIIGFFIHHHHEGCFAHEIIIJHHHFHFDDFF@@@	NH:i:7	NM:i:0
HWI-1KL140:55:C20PMACXX:7:1203:21115:195137	0	2	32963543	40	51M	CCGGCAGATGAGACACCGGTCTTTGGCTAGAGAACTTTCTGGTAAGAGCAC	CCCFFFFFHHHHHJJJJJJHIIJJJJJJJJIJIJJJJJJJJJGIJJJJJJJ	NH:i:1	NM:i:0
HWI-1KL140:55:C20PMACXX:7:1203:8964:195256	16	1	66849269	1	51M	TGTTGACAATCTCATCAAAAGTAATGTTCCCACTGTGTTTAATGTTCTTCT	IJJJIHIJJIJJIIGJJJJJJJJJJJJJJIIHJJJJJJHHHHHFFFFFCCC	NH:i:7	NM:i:0
HWI-1KL140:55:C20PMACXX:7:1203:18594:196634	0	1	66849561	1	46M	GTACACGACTTTGACCTCGTTGGGGTCGAACTTGGGCGGCATGGTG	JJIJIJIHIJJIHFJJIJJJJJJJJJIIIHJIJHHHHHFFFFFCCC	NH:i:5	NM:i:1
HWI-1KL140:55:C20PMACXX:7:1203:7866:197478	16	1	36958029	1	51M	CAGGATCTCCTTGATAGTTCCAGAAAGTTCTCTAGCCAAAGACCGGTGTCT	HJJJJGIGJJJJJJJIJJJJJJIJJJJJJJJJJJJJJJHHHHHFFFFFCCC	NH:i:8	NM:i:0
HWI-1KL140:55:C20PMACXX:7:1203:16035:197893	16	1	66849267	1	51M	AATGTTGACAATCTCATCAAAAGTAATGTTCCCACTGTGTTTAATGTTCTT	JJJJJJJHJJJJJIJIHJJJJJJJJJJJJJJJJJJJJJHHHHHFFFFFCCC	NH:i:7	NM:i:0
HWI-1KL140:55:C20PMACXX:7:1203:16005:198357	0	2	32962108	1	15M451N27M	GGTCCTCTGGGTCTGTCTCCGAAGAAAGTTGGCGATGACATT	HHFHJJJJJJJHIJJHIJJJJIIIHIJJGHIJJJGIJJJJJJ	NH:i:4	NM:i:0
HWI-1KL140:55:C20PMACXX:7:1203:12348:199639	0	2	32961831	1	9M209N42M	TCAAAGTCGTGTACCTGAGGTGCACCGGAGGCGAGGTCGGCGCCACATCCG	@CCFFFEFHHHHHJJJIJJJHIJJJJJJJJJIJJJJFHJHHFDDDDDDDDD	NH:i:4	NM:i:0
HWI-1KL140:55:C20PMACXX:7:1203:20127:200210	16	1	66849271	1	51M	TTGACAATCTCATCAAAAGTAATGTTCCCACTGTGTTTAATGTTCTTCTGC	IEGCGJJJIGIHJIIIIIIIIGHGHGHIHHJJIIGIIJHHHHHFFFDF@@@	NH:i:7	NM:i:0
HWI-1KL140:55:C20PMACXX:7:1204:17757:2187	16	1	66849268	1	51M	ATGTTGACAATCTCATCAAAAGTAATGTTCCCACTGTGTTTAATGTTCTTC	JJJJJIHJIJJJIIIEIJJJJJJJJJJJHJJIHJJJJJHHHHHFFFFFB?B	NH:i:7	NM:i:0
HWI-1KL140:55:C20PMACXX:7:1204:6775:5072	16	1	66849267	1	51M	AATGTTGACAATCTCATCAAAAGTAATGTTCCCACTGTGTTTAATGTTCTT	JJJJJIIFJJJIJJJJJJJJJJJJJJJJJJJJJJJJJJHHHHHFFFFFCCC	NH:i:7	NM:i:0
HWI-1KL140:55:C20PMACXX:7:1204:15309:5944	16	1	66849269	1	51M	TGTTGACAATCTCATCAAAAGTAATGTTCCCACTGTGTTTAATGTTCTTCT	JJJJIHJIJIJJIIHJJJJJJIJJJJJJJJIHJJJJJJGHHHHFFFFFCCC	NH:i:7	NM:i:0
HWI-1KL140:55:C20PMACXX:7:1204:3164:6260	16	1	36958012	1	51M	ACAGACTGTGCAGTACCCAGGATCTCCTTGATAGTTCCAGAAAGTTCTCTA	JJJJJJJJJJJJJJHJJJJJIJJJJJJJJJJIJJJJJJHHHHHFFFFFCCC	NH:i:8	NM:i:0
HWI-1KL140:55:C20PMACXX:7:1204:12178:14133	0	2	32961828	1	12M209N39M	AGGTCAAAGTCGTGTACCTGAGGTGCACCGGAGGCGAGGTCGGCGCCACAT	BCCDDFFFHHHHHJIJIJJJJJJHIIJJJJJJJJIJIJJ@GIHFDDDDDDD	NH:i:4	NM:i:0
HWI-1KL140:55:C20PMACXX:7:1204:15267:18001	16	1	66849269	1	51M	TGTTGACAATCTCATCAAAAGTAATGTTCCCACTGTGTTTAATGTTCTTCT	IGIGJJJJHIIGIIEJIIGIGIIIHJGGIGHHIJJIIGGHHGHFDFFFCCC	NH:i:7	NM:i:0
HWI-1KL140:55:C20PMACXX:7:1204:1492:21156	0	2	32962659	3	14M312N37M	ACAGACAGGCCCAGATCGAGGTGGTGCCTTCTGCCTCAGCCCTGATCATCA	CCCFFFDFHHHHHIIIIIHII@FG:FHHIIIIIIIGGIGHGGGECHIIIII	NH:i:2	NM:i:0
HWI-1KL140:55:C20PMACXX:7:1204:18879:22768	0	1	36958105	1	44M	TCATCAAAAGTAATGTTCCCACTGTGTTTAATGTTCTTCTGCTT	JJJHJJJJJJJJJJJJJJJJJJJJJJJJJJJHHHHHFFFFFCCC	NH:i:9	NM:i:0
HWI-1KL140:55:C20PMACXX:7:1204:14696:25790	16	1	66849267	1	51M	AATGTTGACAATCTCATCAAAAGTAATGTTCCCACTGTGTTTAATGTTCTT	JJJJJJJJJJJJJJJJJJJJJJJJJJJJIIJJIHJJJJHHHHHFFFFFCCC	NH:i:7	NM:i:0
HWI-1KL140:55:C20PMACXX:7:1204:2434:26153	16	1	36958013	1	51M	CAGACTGTGCAGTACCCAGGATCTCCTTGATAGTTCCAGAAAGTTCTCTAG	JJJIJJJJIJJJIHJJJJJJFJJGJJJJJJIJJJJJJJHHHHHFFFFFCCC	NH:i:8	NM:i:0
HWI-1KL140:55:C20PMACXX:7:1204:7061:29488	0	1	36958020	1	47M	TGCAGTACCCAGGATCTCCTTGATAGTTCCAGAAAGTTCTCTAGCCA	JJJIJIIJJJJJJIJJJJJJJJIIJJJIJJJJJJJJJJHHHHHFFFF	NH:i:7	NM:i:0
HWI-1KL140:55:C20PMACXX:7:1204:17701:30696	16	1	66849269	1	51M	TGTTGACAATCTCATCAAAAGTAATGTTCCCACTGTGTTTAATGTTCTTCT	IJJJJIJJIJJJJJIJJJJJJJJJJJJJJJIHJJJJJJHHHHHFFFFFCCC	NH:i:7	NM:i:0
HWI-1KL140:55:C20PMACXX:7:1204:6029:32447	16	1	66849269	1	51M	TGTTGACAATCTCATCAAAAGTAATGTTCCCACTGTGTTTAATGTTCTTCT	GJJJJIJIIIJIIIGJJJJJJJJJJJJJJJIIJJJJJJHHHHHFFFFFCCC	NH:i:7	NM:i:0
HWI-1KL140:55:C20PMACXX:7:1204:1621:36695	16	1	66849268	1	51M	ATGTTGACAATCTCATCAAAAGTAATGTTCCCACTGTGTTTAATGTTCTTC	JJJJJJJJJJIJJJJIIJJJJJIJJJJJJJJIIJJJJJHHHHHFFFFFBBB	NH:i:7	NM:i:0
HWI-1KL140:55:C20PMACXX:7:1204:15038:36616	16	1	36957914	0	51M	ATTTTCTTGTTGCTTCTTAACTAGCTGGGCACTCCACTGCACCACTGTTGA	JJJJJJJJJJJJIJJJJIJJJIJIG>JJIIIJIIHGIHHFFHHFFFFFCBB	NH:i:13	NM:i:0
HWI-1KL140:55:C20PMACXX:7:1204:20087:36535	16	1	36958046	1	51M	TTCCAGAAAGTTCTCTAGCCAAAGACCGGTGTCTCATCTGCCGGGCAATGT	HGIJJJJIJJJIIJJJJJIIIJIGGIJIHJJJJJJJJJHHHHHFFFFFCCC	NH:i:6	NM:i:0
HWI-1KL140:55:C20PMACXX:7:1204:6229:38292	16	1	66849269	1	51M	TGTTGACAATCTCATCAAAAGTAATGTTCCCACTGTGTTTAATGTTCTTCT	IJIIIHIIHEIGHGEIGJJJJGJJIJIIIHFEIIGHGEHHDHHEDFFD@@@	NH:i:7	NM:i:0
HWI-1KL140:55:C20PMACXX:7:1204:13821:39823	0	2	32962108	1	15M451N27M	GGTCCTCTGGGTCTGTCTCCGAAGAAAGTTGGCGATGACATT	DH<CGGGHHIIFFBFEEDHII@GHFGGGFHHJGIGEHGHIJD	NH:i:4	NM:i:0
HWI-1KL140:55:C20PMACXX:7:1204:1783:45079	16	1	66849267	1	51M	AATGTTGACAATCTCATCAAAAGTAATGTTCCCACTGTGTTTAATGTTCTT	JJJJJJJIJJJIJJJIIIJJJJJJJJJJJIJJIHJJJJHHHHHFFFFFCCC	NH:i:7	NM:i:0
HWI-1KL140:55:C20PMACXX:7:1204:5436:46769	16	1	36958101	1	51M	AATCTCATCAAAAGTAATGTTCCCACTGTGTTTAATGTTCTTCTGCTTCTT	JJJJJJJJJJJJJJJJJIJJIJJJJIJJJJJJJJJJJJHHHHHFFFFFCCC	NH:i:9	NM:i:0
HWI-1KL140:55:C20PMACXX:7:1204:6018:47435	16	1	66849269	1	51M	TGTTGACAATCTCATCAAAAGTAATGTTCCCACTGTGTTTAATGTTCTTCT	JJJJJIJJJJIJJJIJJJJJJJJIHJIHJJIIJJJJJJHHHHGFFFFFCCC	NH:i:7	NM:i:0
HWI-1KL140:55:C20PMACXX:7:1204:18179:49465	16	1	66849269	1	51M	TGTTGACAATCTCATCAAAAGTAATGTTCCCACTGTGTTTAATGTTCTTCT	JIJJJJJJIJIJJJIJJJJJJJJJIJJJJJJJJJJJJJHHHHHFFFFFCCC	NH:i:7	NM:i:0
HWI-1KL140:55:C20PMACXX:7:1204:11205:50663	16	1	36958101	1	51M	AATCTCATCAAAAGTAATGTTCCCACTGTGTTTAATGTTCTTCTGCTTCTT	IJJJJJIEJJJJIIIIIGJJJJJIIJJJGJIJJJIJJJHHHFFFFFFFBB@	NH:i:9	NM:i:0
HWI-1KL140:55:C20PMACXX:7:1204:13125:51529	0	1	36958020	1	47M	TGCAGTACCCAGGATCTCCTTGATAGTTCCAGAAAGTTCTCTAGCCA	JJJJJJIJJJJJJJJJIJJJJJJIJJJJJJJJJJJJJJHHHHHFFFF	NH:i:7	NM:i:0
HWI-1KL140:55:C20PMACXX:7:1204:15308:51865	16	1	66849263	1	51M	GGGCAATGTTGACAATCTCATCAAAAGTAATGTTCCCACTGTGTTTAATGT	JJIJJJJIJJJJJJJJJJJJIJJJJJJJJJJJJJJJJHHHHHHFFFFFCCC	NH:i:8	NM:i:0
HWI-1KL140:55:C20PMACXX:7:1204:16829:55131	16	1	66849268	1	51M	ATGTTGACAATCTCATCAAAAGTAATGTTCCCACTGTGTTTAATGTTCTTC	JJJJIIIJJJJJIIIGJJJJJJJJIHJJIJIIIJJJJJHHHHHFFFFF@B<	NH:i:7	NM:i:0
HWI-1KL140:55:C20PMACXX:7:1204:5736:56103	16	1	66849268	1	51M	ATGTTGACAATCTCATCAAAAGTAATGTTCCCACTGTGTTTAATGTTCTTC	JJJJJJJJJHGJJJJJJJJJJJJJJIJJIJJIIJJJJJHHHHHFFFFF@=1	NH:i:7	NM:i:0
HWI-1KL140:55:C20PMACXX:7:1204:20297:57609	0	2	32963128	40	51M	TTCTTGGGACCTAGGGGTGGAATGAGATCACAGTAGGCGTCTGTTGTCTGT	CCCFFFFFHHHHHJJJJCGHIJJJJJJJJJJJJJJJJIHGHIJHIJJJJJJ	NH:i:1	NM:i:0
HWI-1KL140:55:C20PMACXX:7:1204:9179:58512	16	1	66849269	1	51M	TGTTGACAATCTCATCAAAAGTAATGTTCCCACTGTGTTTAATGTTCTTCT	JJIIIHJJJIJIJIIJJJJJJJJJJJJIJJIIJJJJJJHHHHHFFFFFCCC	NH:i:7	NM:i:0
HWI-1KL140:55:C20PMACXX:7:1204:7238:58838	16	1	66849269	1	51M	TGTTGACAATCTCATCAAAAGTAATGTTCCCACTGTGTTTAATGTTCTTCT	JJJJJIIHJJJJJIGJJJJJJIJJJJJJJJIIJJJJJJHHHHHFFFFF@CC	NH:i:7	NM:i:0
HWI-1KL140:55:C20PMACXX:7:1204:11141:61635	16	2	32963837	3	17M137N27M	CAGTGGAGTGCCCAGCTAGTTAAGAAGCAACAAGAAAATATTCC	BB@DFFFFHHHHHJJJJJJHIJJJJJJIJJIJJJJJJJIJJJJJ	NH:i:2	NM:i:0
HWI-1KL140:55:C20PMACXX:7:1204:10544:68181	0	2	32963021	1	46M430N5M	AAAGCCCTCAAGGAGCCACCGAGAGACAGGAAGAAGCAGAAGAACATTAAA	BCCFFFFFHHHHHJJJJJJJJJJJJJIJJJJJJJIIJJIIIJJJJJJJJJJ	NH:i:4	NM:i:0
HWI-1KL140:55:C20PMACXX:7:1204:6451:72718	16	1	66849268	1	51M	ATGTTGACAATCTCATCAAAAGTAATGTTCCCACTGTGTTTAATGTTCTTC	JJJJIJIJJIJJJJJIJJJJJJJJJJJJIJJIHJJJJJHHHHHFFFFFCCC	NH:i:7	NM:i:0
HWI-1KL140:55:C20PMACXX:7:1204:16391:73208	16	1	66849269	1	51M	TGTTGACAATCTCATCAAAAGTAATGTTCCCACTGTGTTTAATGTTCTTCT	JJJJJJJJJJJJJJIJJJJJJJJJJJIJJJJHJJJIJIHGHHHFFFFFCCC	NH:i:7	NM:i:0
HWI-1KL140:55:C20PMACXX:7:1204:12973:73442	16	1	36958029	1	51M	CAGGATCTCCTTGATAGTTCCAGAAAGTTCTCTAGCCAAAGACCGGTGTCT	JJJJJJJJJJJIJJJJJJJJJJJJJJJJJIJJJJJJJJHHHHHFFFFFCCC	NH:i:8	NM:i:0
HWI-1KL140:55:C20PMACXX:7:1204:13097:74627	16	1	66849555	1	51M	CCTCAGGTACACGACTTTGACCTCGTTGGGGTCGAACTTGGGCGGCATGGT	HHIIJJIIGIIJIHIJJHF?JIHJJJJJJJJJJJJHJIHHHHHFFFFFCB@	NH:i:5	NM:i:1
HWI-1KL140:55:C20PMACXX:7:1204:1643:76883	16	1	66849272	1	51M	TGACAATCTCATCAAAAGTAATGTTCCCACTGTGTTTAATGTTCTTCTGCT	IGJJJJJJJJJIJJJJJJJIJJJJJJJJIJJJJJJJJJHHHHHFFFFFCCC	NH:i:8	NM:i:0
HWI-1KL140:55:C20PMACXX:7:1204:8154:77565	16	1	36958012	1	51M	ACAGACTGTGCAGTACCCAGGATCTCCTTGATAGTTCCAGAAAGTTCTCTA	IJJJIJJJJJJJJHGJJJJJJJJJJJJJJJJJJJJJJJHHHHHFFFFFCCC	NH:i:8	NM:i:0
HWI-1KL140:55:C20PMACXX:7:1204:5970:78806	16	1	66849270	1	51M	GTTGACAATCTCATCAAAAGTAATGTTCCCACTGTGTTTAATGTTCTTCTG	DBDGDIGEGFEGGGIGIGGFCEFFEBEHCEFDHEEGIIGHHFHDAFFD?@@	NH:i:7	NM:i:0
HWI-1KL140:55:C20PMACXX:7:1204:7347:81393	16	1	66849269	1	51M	TGTTGACAATCTCATCAAAAGTAATGTTCCCACTGTGTTTAATGTTCTTCT	IIH@F@GEHGIIHF=IIHGGAGGDHE@EGGF@GGHBHGFDHHBFFFFD@@@	NH:i:7	NM:i:0
HWI-1KL140:55:C20PMACXX:7:1204:9738:81432	16	1	66849269	1	51M	TGTTGACAATCTCATCAAAAGTAATGTTCCCACTGTGTTTAATGTTCTTCT	JJJJIIJJJIJJJJIJJJJJJIJJJJJJJJIHJJJJJJHHHHHFFFFFBCC	NH:i:7	NM:i:0
HWI-1KL140:55:C20PMACXX:7:1204:17069:85811	16	2	32963838	3	16M137N30M	AGTGGAGTGCCCAGCTAGTTAAGAAGCAACAAGAAAATATTCCAAT	BB=DFFFDHHHHHJJJJJIJJJJJJJJJJIJJJJJJJJJJJJJJJJ	NH:i:2	NM:i:0
HWI-1KL140:55:C20PMACXX:7:1204:10478:87475	0	2	32963031	1	36M430N15M	AGGAGCCACCGAGAGACAGGAAGAAGCAGAAGAACATTAAACACAGTGGGA	CCCFFFFFHHHHHIJJJJJJJJJJJJJJJJJJJJJJIJJJJJJJJJHIJJJ	NH:i:4	NM:i:0
HWI-1KL140:55:C20PMACXX:7:1204:13869:92725	16	1	66849268	1	51M	ATGTTGACAATCTCATCAAAAGTAATGTTCCCACTGTGTTTAATGTTCTTC	JJJJJJHIIIJHHIGEJJJJJJJJJIJJJJIHIJJJJJHGHDHFFFFFC@@	NH:i:7	NM:i:0
HWI-1KL140:55:C20PMACXX:7:1204:4692:94070	0	1	66849565	1	44M	ACGACTTTGACCTCGTTGGGGTCGAACTTGGGCGGCATGGTGGA	IJHFJJJJIGJIHJJJJJJIJJJIIIJJJJJHHHHHFFFFFCCC	NH:i:5	NM:i:1
HWI-1KL140:55:C20PMACXX:7:1204:5191:94502	16	1	66849268	1	51M	ATGTTGACAATCTCATCAAAAGTAATGTTCCCACTGTGTTTAATGTTCTTC	IGHGFDBAFEECEIGGIIIHFEAAEFCGHCHHAGIGHIHHFFHFFFDD@?@	NH:i:7	NM:i:0
HWI-1KL140:55:C20PMACXX:7:1204:10642:98898	0	2	32962085	1	38M451N13M	CATCCGCCTTGGCTCCGAAGATCGGTCCTCTGGGTCTGTCTCCGAAGAAAG	CCCFFFFFHHHHH@HIIHIJIJJJJHIJJIJIJJHIJIIJJJJJGIIJIIJ	NH:i:4	NM:i:1
HWI-1KL140:55:C20PMACXX:7:1204:17745:99739	16	1	66849268	1	51M	ATGTTGACAATCTCATCAAAAGTAATGTTCCCACTGTGTTTAATGTTCTTC	JJJJJJJJJJIJIJIHIJJJJJJIIJJJJJJJIJJJJJHHHHHFFFDD=:=	NH:i:7	NM:i:0
HWI-1KL140:55:C20PMACXX:7:1204:5017:100685	16	10	29698749	3	51M	TGGTTATCAGATAGTCTTTTATTGGAATATTTTCTTGTTGCTTCTTAACTA	IJJJJJJJJJJJJJJJJJJJJJJJJJJJJJJJJJJJJJHHHHHFFFFFCCC	NH:i:2	NM:i:0
HWI-1KL140:55:C20PMACXX:7:1204:17427:105312	16	1	36957999	1	51M	CACATTGCAGCCCACAGACTGTGCAGTACCCAGGATCTCCTTGATAGTTCC	IIJJIIJJJIJIIGIJIHIHIGIIGIHEJJJJIJJJJIHHHHHFFFFFCCC	NH:i:7	NM:i:0
HWI-1KL140:55:C20PMACXX:7:1204:18140:109193	0	2	32961978	40	40M	ACATCTGAAGCCCGACGGCAGCGCGCAGGGCGGCCTGCGC	CCCFFFFFHHHHFJJJIIIJJJIJJJIIJHHFDDDDDDDD	NH:i:1	NM:i:0
HWI-1KL140:55:C20PMACXX:7:1204:2247:113307	0	1	36958023	1	44M	AGTACCCAGGATCTCCTTGATAGTTCCAGAAAGTTCTCTAGCCA	F<GFDGC19?11)813HC<2+?3CA3BI9I?@F@@FBF?DBAA4	NH:i:8	NM:i:0
HWI-1KL140:55:C20PMACXX:7:1204:20498:114080	16	1	66849270	1	51M	GTTGACAATCTCATCAAAAGTAATGTTCCCACTGTGTTTAATGTTCTTCTG	JJJJIIJJJJJJJIJJJJJJJJJJJJHJJHHJJJJJJJHHHHHFFFFFCCC	NH:i:7	NM:i:0
HWI-1KL140:55:C20PMACXX:7:1204:4791:115071	16	1	66849269	1	51M	TGTTGACAATCTCATCAAAAGTAATGTTCCCACTGTGTTTAATGTTCTTCT	IJJJJJJJJJJJJJIIJJJJJJJIHJIIJJHHJIJJJJHHHHGFFFFFCCC	NH:i:7	NM:i:0
HWI-1KL140:55:C20PMACXX:7:1204:5745:115547	0	2	32963556	40	51M	CACCGGTCTTTGGCTAGAGAACTTTCTGGTAAGAGCACGCTATTTTCCCTG	BCCFFFDDHHHHHJJJJJJJJJJJJJJJJFHIIIJJIIJJJIJJJJJJJJJ	NH:i:1	NM:i:0
HWI-1KL140:55:C20PMACXX:7:1204:6390:115839	16	2	32961837	1	3M209N44M	TCGTGTACCTGAGGTGCACCGGAGGCGAGGTCGGCGCCACATCCGCC	CCCFFFFFHHHHHJFHIJJJJJJJJJJJJJ@FIJIHFFDDEEDDDDD	NH:i:4	NM:i:0
HWI-1KL140:55:C20PMACXX:7:1204:11794:116541	16	1	66849269	1	51M	TGTTGACAATCTCATCAAAAGTAATGTTCCCACTGTGTTTAATGTTCTTCT	IJJJJJJJJIJJJJIJJJJJJJJJJJJJJJIIJJJJJJHHHHHFFFFFCCC	NH:i:7	NM:i:0
HWI-1KL140:55:C20PMACXX:7:1204:3598:119482	16	1	66849269	1	51M	TGTTGACAATCTCATCAAAAGTAATGTTCCCACTGTGTTTAATGTTCTTCT	JJJJJJJJIJJJJJFJJJJJJJJJJJIGJJHHJJJJJJHHHHHFFFFFCCC	NH:i:7	NM:i:0
HWI-1KL140:55:C20PMACXX:7:1204:9886:121387	16	1	66849552	1	51M	GCACCTCAGGTACACGACTTTGACCTCGTTGGGGTCGAACTTGGGCGGCAT	EHDJJJIIIIHFHHJIHJIIHFDIHGJJJJIJJJJJIJHHHHHFFFFFCCC	NH:i:5	NM:i:1
HWI-1KL140:55:C20PMACXX:7:1204:10403:123900	16	1	36958109	1	51M	CAAAAGTAATGTTCCCACTGTGTTTAATGTTCTTCTGCTTCTTCCTGTCTC	IJJJJIJJJJJJIIIHGJJJJJJJJJJJJJJJJJIIJJHHHGHFFFFFC@C	NH:i:9	NM:i:0
HWI-1KL140:55:C20PMACXX:7:1204:9863:126163	16	1	36958029	1	51M	CAGGATCTCCTTGATAGTTCCAGAAAGTTCTCTAGCCAAAGACCGGTGTCT	JIJHJHJJJJJIEIJJIIGJJJJJIJIGHGJJIJJJJJHHGHHFFFFFCCC	NH:i:8	NM:i:0
HWI-1KL140:55:C20PMACXX:7:1204:7091:126864	0	2	32961831	1	9M209N42M	TCAAAGTCGTGTACCTGAGGTGCACCGGAGGCGAGGTCGGCGCCACATCCG	BCCFFFDFHHGHHJJJIIJJFHIGJJIJIJEHIGIJAGGHEFDDDDDDDDD	NH:i:4	NM:i:0
HWI-1KL140:55:C20PMACXX:7:1204:20055:127738	0	2	32963031	1	36M430N15M	AGGAGCCACCGAGAGACAGGAAGAAGCAGAAGAACATTAAACACAGTGGGA	CCCFFFFFHHHHHJJJJJJJJJJIJJIJJIJIJJJJJIJJJJJJJJFHJJI	NH:i:4	NM:i:0
HWI-1KL140:55:C20PMACXX:7:1204:18071:128196	16	1	66849267	1	51M	AATGTTGACAATCTCATCAAAAGTAATGTTCCCACTGTGTTTAATGTTCTT	JJJJJJJJJJJJJJJJIIJJJJJJJJJJJJJIIHJJJJHHHHHFFFFFCCC	NH:i:7	NM:i:0
HWI-1KL140:55:C20PMACXX:7:1204:13971:129144	16	1	66849269	1	51M	TGTTGACAATCTCATCAAAAGTAATGTTCCCACTGTGTTTAATGTTCTTCT	IJJJIGIIIJJJIIFJJJJJJHJJJJJJJJIHJJJJJJHHHHHFFFFFCCC	NH:i:7	NM:i:0
HWI-1KL140:55:C20PMACXX:7:1204:15351:130294	16	1	66849269	1	51M	TGTTGACAATCTCATCAAAAGTAATGTTCCCACTGTGTTTAATGTTCTTCT	JJJJJJJJJJJJJIJJJJJJJJJJIIHHJIHHJJJJJJHHHHHFFFFFCCC	NH:i:7	NM:i:0
HWI-1KL140:55:C20PMACXX:7:1204:8485:132005	0	1	66849561	1	46M	GTACACGACTTTGACCTCGTTGGGGTCGAACTTGGGCGGCATGGTG	HIGIIIHHIJIHF?IIIJJJJJIJJJJJJJJJJHHHHHFFFFFCCB	NH:i:5	NM:i:1
HWI-1KL140:55:C20PMACXX:7:1204:3433:134231	16	1	66849269	1	51M	TGTTGACAATCTCATCAAAAGTAATGTTCCCACTGTGTTTAATGTTCTTCT	IJJJIIJIGEIIIGHJJJJJJJJJJJIIJIGIJJJJJJHHHHHFFFFFCCC	NH:i:7	NM:i:0
HWI-1KL140:55:C20PMACXX:7:1204:19488:135168	16	1	36958103	1	51M	TCTCATCAAAAGTAATGTTCCCACTGTGTTTAATGTTCTTCTGCTTCTTCC	JJJJJJJJJJJJIJJJJJIJJJIJJJJJJJJJJJJJJJHHHHHFFEFDBBB	NH:i:9	NM:i:0
HWI-1KL140:55:C20PMACXX:7:1204:15898:135270	16	1	66849269	1	51M	TGTTGACAATCTCATCAAAAGTAATGTTCCCACTGTGTTTAATGTTCTTCT	JJJIJJJJJJJJIIIIJJJJJJJJJJIIJIJJJJJJJJHHHHHFFFFFCCC	NH:i:7	NM:i:0
HWI-1KL140:55:C20PMACXX:7:1204:10140:136484	16	1	66849269	1	51M	TGTTGACAATCTCATCAAAAGTAATGTTCCCACTGTGTTTAATGTTCTTCT	JJJJJIJJJJJJJJIIJJJJJJJJJJJJJJIHJJJJJJHHHHHFFFFFCCC	NH:i:7	NM:i:0
HWI-1KL140:55:C20PMACXX:7:1204:3289:136946	16	1	66849269	1	51M	TGTTGACAATCTCATCAAAAGTAATGTTCCCACTGTGTTTAATGTTCTTCT	JJJIJJJJJJJJJJJJJJJJJJJJJJJJJJHHJJJJJJHHHHHFFFFFCCC	NH:i:7	NM:i:0
HWI-1KL140:55:C20PMACXX:7:1204:17469:137294	16	1	66849268	1	51M	ATGTTGACAATCTCATCAAAAGTAATGTTCCCACTGTGTTTAATGTTCTTC	JJJJJJJJJJJJJJJIJJJJJJIJJJJJJJJJJJJJJJHHHHHFFFFFCB@	NH:i:7	NM:i:0
HWI-1KL140:55:C20PMACXX:7:1204:7964:138453	16	1	66849269	1	51M	TGTTGACAATCTCATCAAAAGTAATGTTCCCACTGTGTTTAATGTTCTTCT	IJJIJIJJJJJJJIHJJJJJJJJJJJJJJIGHJJJJJJHHGHHFFFFFBCC	NH:i:7	NM:i:0
HWI-1KL140:55:C20PMACXX:7:1204:1240:138852	16	1	66849267	1	51M	AATGTTGACAATCTCATCAAAAGTAATGTTCCCACTGTGTTTAATGTTCTT	IJJIIDF?GDCGFC>?;GIJIJJIJIHIGHDJIIIIJJHHHHHFFFFD@CB	NH:i:7	NM:i:0
HWI-1KL140:55:C20PMACXX:7:1204:3049:139061	16	1	66849269	1	51M	TGTTGACAATCTCATCAAAAGTAATGTTCCCACTGTGTTTAATGTTCTTCT	GGHGIFGF<IGGIGIEIJJJJIJIGHHGGHEHIGJIGJHHHGHDFFDF@@@	NH:i:7	NM:i:0
HWI-1KL140:55:C20PMACXX:7:1204:10590:145591	16	1	66849269	1	51M	TGTTGACAATCTCATCAAAAGTAATGTTCCCACTGTGTTTAATGTTCTTCT	JJJJJJJJJJJJIJJJJJJJJJJJJJJJJJJHJJJJJJHHHHHFFFFFCCC	NH:i:7	NM:i:0
HWI-1KL140:55:C20PMACXX:7:1204:13802:145952	16	2	32963238	40	44M	ATCCCTAAAATCGTGTTAGGGCTGCTGGTGAGGACTTGCTTGTG	CCCFFFFFHHHHHIIIIJJJIJJIJIJIEHGIJFHIJIFJJIDE	NH:i:1	NM:i:0
HWI-1KL140:55:C20PMACXX:7:1204:18219:146057	16	1	66849269	1	51M	TGTTGACAATCTCATCAAAAGTAATGTTCCCACTGTGTTTAATGTTCTTCT	JJJJJJJJJJJJJJGJJJJIJJJIIJHGGIHFJJJJJJHHHHHFFFFF@CC	NH:i:7	NM:i:0
HWI-1KL140:55:C20PMACXX:7:1204:19857:147538	16	1	36958042	1	44M	ATAGTTCCAGAAAGTTCTCTAGCCAAAGACCGGTGTCTCATCTG	JIIJJJIHHEIJJJJIGGJJJJJIJJJHGJIHHHHHFFFFFCCB	NH:i:9	NM:i:0
HWI-1KL140:55:C20PMACXX:7:1204:20216:148442	16	1	66849263	1	51M	GGGCAATGTTGACAATCTCATCAAAAGTAATGTTCCCACTGTGTTTAATGT	JJJJJJJJIIJJIJJJJIJIGIJJJJJJJJJJJIJJIJHHHHHFFFFFCCC	NH:i:8	NM:i:0
HWI-1KL140:55:C20PMACXX:7:1204:12211:152540	0	2	32963021	1	46M430N3M	AAAGCCCTCAAGGAGCCACCGAGAGACAGGAAGAAGCAGAAGAACATTA	???D?D:D:DD:+2<::<AE88<8E1C??1B8:0?*909D?DEE38BEI	NH:i:4	NM:i:0
HWI-1KL140:55:C20PMACXX:7:1204:10888:154049	0	2	32961854	40	51M	CGCGCCCGGGTGCTGTCCCGGGGCCTGGCGGGTCTCCCTTGGGCCTTGGCT	BCCFFFFFHHHHHJJJJJJJJJIJJJJJIJJD@BDDDDDDCDDBDDDDDDD	NH:i:1	NM:i:0
HWI-1KL140:55:C20PMACXX:7:1204:2752:154477	16	1	36958103	1	51M	TCTCATCAAAAGTAATGTTCCCACTGTGTTTAATGTTCTTCTGCTTCTTCC	GJIGJIGIHFFFDHHIJJIIHFEJIJIHHGJIHJIGIIGHFFFFDFFFCC@	NH:i:9	NM:i:0
HWI-1KL140:55:C20PMACXX:7:1204:17675:155640	16	1	66849269	1	51M	TGTTGACAATCTCATCAAAAGTAATGTTCCCACTGTGTTTAATGTTCTTCT	IJJIIHJIJJJIGGIGJJJJJIJJJIJJJJHHJJJJJJHHHHHFFFFF@CC	NH:i:7	NM:i:0
HWI-1KL140:55:C20PMACXX:7:1204:15345:155966	16	1	66849269	1	51M	TGTTGACAATCTCATCAAAAGTAATGTTCCCACTGTGTTTAATGTTCTTCT	IJIIJJJJJJJJIIHJJJJJJJJJJJJJJJJIJJJJJJHHHHHFFFFFCCC	NH:i:7	NM:i:0
HWI-1KL140:55:C20PMACXX:7:1204:10174:157782	16	1	36958031	1	51M	GGATCTCCTTGATAGTTCCAGAAAGTTCTCTAGCCAAAGACCGGTGTCTCA	IJJIJJJJJJJJIIIJJJJJJJJJJJJJIJIJJIJJJJHHGHHFFFFFCCC	NH:i:8	NM:i:0
HWI-1KL140:55:C20PMACXX:7:1204:7935:160499	16	1	66849268	1	51M	ATGTTGACAATCTCATCAAAAGTAATGTTCCCACTGTGTTTAATGTTCTTC	JJJJJJIJJJIJIIIIIJJJJJJJJJJIIJIHFJJJJJHHHHHFFFFF@@@	NH:i:7	NM:i:0
HWI-1KL140:55:C20PMACXX:7:1204:3556:160691	0	2	32961833	1	7M209N44M	AAAGTCGTGTACCTGAGGTGCACCGGAGGCGAGGTCGGCGCCACATCCGCC	BBCFDFFFHHHHHJJJJJEHIJJJIJIJJIJIJJBFIIFFDDDDDDDDDDD	NH:i:4	NM:i:0
HWI-1KL140:55:C20PMACXX:7:1204:16702:162119	16	1	66849552	1	51M	GCACCTCAGGTACACGACTTTGACCTCGTTGGGGTCGAACTTGGGCGGCAT	HHDIGEIIIJJIIGJIGHJJIGDJJIJJJJJJIIJJJJHHHHHFFFFFCCC	NH:i:5	NM:i:1
HWI-1KL140:55:C20PMACXX:7:1204:9446:164405	0	2	32961831	1	9M209N42M	TCAAAGTCGTGTACCTGAGGTGCACCGGAGGCGAGGTCGGCGCCACATCCG	@@@FFFEFHHHHHIJGGIGECEHIJGEHAHHIIJAF;@AEEEDDBDDC@C@	NH:i:4	NM:i:0
HWI-1KL140:55:C20PMACXX:7:1204:16342:166311	16	1	66849269	1	51M	TGTTGACAATCTCATCAAAAGTAATGTTCCCACTGTGTTTAATGTTCTTCT	IJJJJHJIJJJIFJIIJJJJJIJJJJJJJJIIJJJJJJHHHHHFFFFFCCC	NH:i:7	NM:i:0
HWI-1KL140:55:C20PMACXX:7:1204:9367:166857	16	1	66849266	1	51M	CAATGTTGACAATCTCATCAAAAGTAATGTTCCCACTGTGTTTAATGTTCT	JJJJJJIJJJJJJJJJJJJJJJJJJJJJJIGJJIHJJJHHHHHFFFFFCCC	NH:i:8	NM:i:0
HWI-1KL140:55:C20PMACXX:7:1204:20731:167483	16	1	66849266	1	51M	CAATGTTGACAATCTCATCAAAAGTAATGTTCCCACTGTGTTTAATGTTCT	JJJJJJJJJJJJIJJJJIJJJJJJJJJJJJIJJIHJJJHHHHHFFFFFCCC	NH:i:8	NM:i:0
HWI-1KL140:55:C20PMACXX:7:1204:3709:168148	16	1	66849268	1	51M	ATGTTGACAATCTCATCAAAAGTAATGTTCCCACTGTGTTTAATGTTCTTC	JJJJIJJJJJIJJJJIJJJJJJIJJJJJJJJJJJJJJJHHHHHFFFFFCCC	NH:i:7	NM:i:0
HWI-1KL140:55:C20PMACXX:7:1204:9374:168512	16	1	66849268	1	51M	ATGTTGACAATCTCATCAAAAGTAATGTTCCCACTGTGTTTAATGTTCTTC	JJJJIJIJJJJJJJJIJJJJJJJJJJJJJJIIIJJJJJHHHHHFFFFFCC@	NH:i:7	NM:i:0
HWI-1KL140:55:C20PMACXX:7:1204:18207:169901	16	1	66849268	1	51M	ATGTTGACAATCTCATCAAAAGTAATGTTCTCACTGTGTTTAATGTTCTTC	JJIJJIIJIJJJJIIGJJJJJJJJJJJJJJJIIJJJIJHHHHHFFFFDB=?	NH:i:7	NM:i:1
HWI-1KL140:55:C20PMACXX:7:1204:4895:170866	0	1	36957912	0	1S28M	CATATTTTCTTGTTGCTTCTTAACTAGCT	JIIHIJJJJIJJJJJJHHHGHFDFDFCCB	NH:i:13	NM:i:0
HWI-1KL140:55:C20PMACXX:7:1204:1665:171753	0	1	36958114	0	47M	GTAATGTTCCCACTGTGTTTAATGTTCTTCTGCTTCTTCCTGTCTCT	HHF?GIHGIGHBHFJIGIIFIIJIHFAJJJJIIJHFDHHFFFFD@@@	NH:i:10	NM:i:0
HWI-1KL140:55:C20PMACXX:7:1204:8917:172076	16	1	66849268	1	51M	ATGTTGACAATCTCATCAAAAGTAATGTTCCCACTGTGTTTAATGTTCTTC	JJJJJJIJJJJJIJIHIJJJJJJJJIIJJJJIIJJJJJHHHHHFFFFFBB@	NH:i:7	NM:i:0
HWI-1KL140:55:C20PMACXX:7:1204:13958:172990	16	1	66849269	1	51M	TGTTGACAATCTCATCAAAAGTAATGTTCCCACTGTGTTTAATGTTCTTCT	IJJIIGJIJJJJJJIJJJJJJIJJJJJJJJIHJJJJJJHHHHHFFFFFCCC	NH:i:7	NM:i:0
HWI-1KL140:55:C20PMACXX:7:1204:1432:173340	16	1	66849268	1	51M	ATGTTGACAATCTCATCAAAAGTAATGTTCCCACTGTGTTTAATGTTCTTC	HGGGIIHHEIHJIGIGJJGGHHEIIFJIEIGJHJJJJJGHHHHFFEDD?@@	NH:i:7	NM:i:0
HWI-1KL140:55:C20PMACXX:7:1204:2019:175127	16	1	66849266	1	51M	CAATGTTGACAATCTCATCAAAAGTAATGTTCCCACTGTGTTTAATGTTCT	IIHIIFHDFIHJIEIIJIJJJIJJJIJJIIHJIGHIIJHHHGHFFFFFCCC	NH:i:8	NM:i:0
HWI-1KL140:55:C20PMACXX:7:1204:4549:176359	16	2	32962103	40	34M	AGATCGGTCCTCTGGGTCTGGTAAGTCGTCGCTC	CCCFFFFDHFHHFGIJCGGIJHIIJHIIIJIJJJ	NH:i:1	NM:i:0
HWI-1KL140:55:C20PMACXX:7:1204:16925:177439	16	1	66849269	1	51M	TGTTGACAATCTCAACAAAAGTAATGTTCCCACTGTGTTTAATGTTCTTCT	JJJJIGJJJJJJIJJJJJJJJIJJJJJJJIHEHJJJJJHGGHHFFFFFCCC	NH:i:7	NM:i:1
HWI-1KL140:55:C20PMACXX:7:1204:1335:178962	0	1	36958020	1	47M	TGCAGTACCCAGGATCTCCTTGATAGTTCCAGAAAGTTCTCTAGCCA	JJJJJIIJJJJIIEGIIIJJJJJJJJJJJJJJJJJJJJHHHHHFFFF	NH:i:7	NM:i:0
HWI-1KL140:55:C20PMACXX:7:1204:15320:185465	0	1	66849561	1	46M	GTACACGACTTTGACCTCGTTGGGGTCGAACTTGGGCGGCATGGTG	IIHIHJJIIJJJIHIJJJJJJJJJJJJJJIJJJHHHGHFFFFFCCC	NH:i:5	NM:i:1
HWI-1KL140:55:C20PMACXX:7:1204:6220:188004	16	1	66849269	1	51M	TGTTGACAATCTCATCAAAAGTAATGTTCCCACTGTGTTTAATGTTCTTCT	JJJJJIJIIGJJIGGJJIJJIIIIGIJGJJIHJJJJJIHHGGHFFFFFCCC	NH:i:7	NM:i:0
HWI-1KL140:55:C20PMACXX:7:1204:5521:190814	16	1	66849269	1	51M	TGTTGACAATCTCATCAAAAGTAATGTTCCCACTGTGTTTAATGTTCTTCT	IJJIJIJIJIJJIIHIJJJJJJJJJJJIJJIIJJJJJJHHHHHFFFFFCCC	NH:i:7	NM:i:0
HWI-1KL140:55:C20PMACXX:7:1204:9841:191400	16	1	66849269	1	51M	TGTTGACAATCTCATCAAAAGTAATGTTCCCACTGTGTTTAATGTTCTTCT	IJJJJJJJJJJJJJIJJJJJJJJJJJJJJJIIJJJJJJHHHHHFFFFFCCC	NH:i:7	NM:i:0
HWI-1KL140:55:C20PMACXX:7:1204:16895:192405	0	1	36958114	0	47M	GTAATGTTCCCACTGTGTTTAATGTTCTTCTGCTTCTTCCTGTCTCT	JJJJIJJIJIHFJJJJJJJJJJJJJJJJJJJIJJHHHHHFFFFFCCC	NH:i:10	NM:i:0
HWI-1KL140:55:C20PMACXX:7:1204:3037:194733	16	1	66849553	1	51M	CACCTCAGGTACACGACTTTGACCTCGTTGGGGTCGAACTTGGGCGGCATG	HHJJJJJJIIIHFIGFIJIIHDJIIJJJJJJJJJJIIHHHHHHFFFFFCCC	NH:i:5	NM:i:1
HWI-1KL140:55:C20PMACXX:7:1204:12245:196224	0	1	66849565	1	44M	ACGACTTTGACCTCGTTGGGGTCGAACTTGGGCGGCATGGTGGA	HIHGIJIHHFJHEJJIJJJJJIJJJJJIJJJHHHHHFFFFFCCC	NH:i:5	NM:i:1
HWI-1KL140:55:C20PMACXX:7:1204:18057:198913	16	1	36958044	1	51M	AGTTCCAGAAAGTTCTCTAGCCAAAGACCGGTGTCTCATCTGCCGGGCAAT	JJJHJJJJJJJIJJIJIJIIJIJJIIIJJJJJJJJJJJHHHHGFFFFFCCC	NH:i:6	NM:i:0
HWI-1KL140:55:C20PMACXX:7:1205:5122:2704	16	1	66849268	1	51M	ATGTTGACAATCTCATCAAAAGTAATGTTCCCACTGTGTTTAATGTTCTTC	JJJIIJIJJJJJJIIHJJJJJJJJJJJJJJJJIJJJJJHHHHHFFFFD?=B	NH:i:7	NM:i:0
HWI-1KL140:55:C20PMACXX:7:1205:9229:3090	16	1	66849264	1	51M	GGCAATGTTGACAATCTCATCAAAAGTAATGTTCCCACTGTGTTTAATGTT	JJJJJJJJJJJJJJJIJJJIJJJJJJJJJJJJIJJIHJHHHHHFFFFFCCC	NH:i:8	NM:i:0
HWI-1KL140:55:C20PMACXX:7:1205:6547:5109	16	1	66849269	1	51M	TGTTGACAATCTCATCAAAAGTAATGTTCCCACTGTGTTTAATGTTCTTCT	IJJJJJJJJJJJJJIIJJJJJJJJJJIJJJIIJJJJJJHHHHHFFFFFBCC	NH:i:7	NM:i:0
HWI-1KL140:55:C20PMACXX:7:1205:2090:6296	16	1	66849552	1	51M	GCACCTCAGGTACACGACTTTGACCTCGTTGGGGTCGAACTTGGGCGGCAT	FEDIHGHGJJIHGGJJHJJJIIGJJIJJJJJJJJJJJJHHHHHFFFFFCCC	NH:i:5	NM:i:1
HWI-1KL140:55:C20PMACXX:7:1205:15995:7027	16	1	66849551	1	51M	TGCACCTCAGGTACACGACTTTGACCTCGTTGGGGTCGAACTTGGGCGGCA	HIHEJJIJJJJIHHDHHHIJJIGDJJJJJJJJIJJJJJHHHHHFFFFFCCC	NH:i:5	NM:i:1
HWI-1KL140:55:C20PMACXX:7:1205:11853:7867	16	1	66849269	1	51M	TGTTGACAATCTCATCAAAAGTAATGTTCCCACTGTGTTTAATGTTCTTCT	GIIEGFIHCGIHEFJIIIIHIGJIIGHHGHHFJJJHFAHHHHDFFDFFC@@	NH:i:7	NM:i:0
HWI-1KL140:55:C20PMACXX:7:1205:17371:8928	16	1	36958031	1	51M	GGATCTCCTTGATAGTTCCAGAAAGTTCTCTAGCCAAAGACCGGTGTCTCA	IJJJJIJJIJJIGJIJJJJJJJJJJJJIJJJJJJJJJJHFHHHFFFFFCCC	NH:i:8	NM:i:0
HWI-1KL140:55:C20PMACXX:7:1205:17951:8923	16	1	36958024	1	44M	GTACCCAGGATCTCCTTGATAGTTCCAGAAAGTTCTCTAGCCAA	IHEJJJJIJJJJJJJJJIJJJJJIJJJJJJJJJJJJIJHHHHHF	NH:i:8	NM:i:0
HWI-1KL140:55:C20PMACXX:7:1205:14922:9045	16	1	66849269	1	51M	TGTTGACAATCTCATCAAAAGTAATGTTCCCACTGTGTTTAATGTTCTTCT	JJJIIHIJJIJJIIIJJJJJJJJJJJJJJJHHJJJJJJHHHHGFFFFFBCC	NH:i:7	NM:i:0
HWI-1KL140:55:C20PMACXX:7:1205:1704:10246	16	10	29698749	3	51M	TGGTTATCAGATAGTCTTTTATTGGAATATTTTCTTGTTGCTTCTTAACTA	JJJJIJJJIIGIIIIIEGCJIIJIIJIGHIIIIHEEIJHHFGHDFFFDCCB	NH:i:2	NM:i:0
HWI-1KL140:55:C20PMACXX:7:1205:13913:10259	16	1	36958101	1	51M	AATCTCATCAAAAGTAATGTTCCCACTGTGTTTAATGTTCTTCTGCTTCTT	JJJJIJJJJJJJJJIJJIJJJJJIIJJJJJJJJJJJJJHHHHHFFFFFCCC	NH:i:9	NM:i:0
HWI-1KL140:55:C20PMACXX:7:1205:17703:11844	16	1	66849268	1	51M	ATGTTGACAATCTCATCAAAAGTAATGTTCCCACTGTGTTTAATGTTCTTC	JJJIJJJJJJHIFIIHGIJJJJJJJJJJIJJJIJJJJJHHHHHFFFFFB@@	NH:i:7	NM:i:0
HWI-1KL140:55:C20PMACXX:7:1205:8667:13136	0	1	66849561	1	46M	GTACACGACTTTGACCTCGTTGGGGTCGAACTTGGGCGGCATGGTG	JIHJJJIGIJIHF@JHGIJIJIJJJIJJJJJJJHHHHHFFFFFCCB	NH:i:5	NM:i:1
HWI-1KL140:55:C20PMACXX:7:1205:17068:14568	16	1	66849269	1	51M	TGTTGACAATCTCATCAAAAGTAATGTTCCCACTGTGTTTAATGTTCTTCT	JJJJJIJIIJJIIJHIJJJJJJJJJJJJJJIIJJJJJJHHHHHFFFFF@CC	NH:i:7	NM:i:0
HWI-1KL140:55:C20PMACXX:7:1205:3541:16199	16	1	66849269	1	51M	TGTTGACAATCTCATCAAAAGTAATGTTCCCACTGTGTTTAATGTTCTTCT	IJJJJJIJJJIIJIIJJJJJJJIIHIIHJIHIJJJJJJHHHHGFFFFFCCC	NH:i:7	NM:i:0
HWI-1KL140:55:C20PMACXX:7:1205:14715:22036	16	1	66849270	1	51M	GTTGACAATCTCATCAAAAGTAATGTTCCCACTGTGTTTAATGTTCTTCTG	JJJIHJJIJJJIJIJJJJJJIJIJJJIJHIHJJJJJJJHHGHHFFFFFCBB	NH:i:7	NM:i:0
HWI-1KL140:55:C20PMACXX:7:1205:6393:23095	16	1	36958029	1	51M	CAGGATCTCCTTGATAGTTCCAGAAAGTTCTCTAGCCAAAGACCGGTGTCT	JJJJJJJJJJJJIIJJJJJJJJIIJJJJJJJJJJJJJJHHHHHFFFFFCCC	NH:i:8	NM:i:0
HWI-1KL140:55:C20PMACXX:7:1205:6293:25246	0	2	32962108	1	15M451N27M	GGTCCTCTGGGTCTGTCTCCGAAGAAAGTTGGCGATGACATT	HHFHJJJEIJJGHJIJJJJJJJJJJJJJHIIJJJJJJIJJJJ	NH:i:4	NM:i:0
HWI-1KL140:55:C20PMACXX:7:1205:11033:25996	16	1	66849268	1	51M	ATGTTGACAATCTCATCAAAAGTAATGTTCCCACTGTGTTTAATGTTCTTC	IJJIIJIIIHCJJJIJJJJJJJJJJJIIFJIHFJJJJJHHGHHFFFFFCB@	NH:i:7	NM:i:0
HWI-1KL140:55:C20PMACXX:7:1205:8574:29412	16	10	29698749	3	51M	TGGTTATCAGATAGTCTTTTATTGGAATATTTTCTTGTTGCTTCTTAACTA	JJJJJJJJJJJJJJIJJJJJIIJIJJJIHIJJJJJJJJHHHHHFFFFDCC@	NH:i:2	NM:i:0
HWI-1KL140:55:C20PMACXX:7:1205:2122:30783	16	1	66849552	1	51M	GCACCTCAGGTACACGACTTTGACCTCGTTGGGGTCGAACTTGGGCGGCAT	EHGJIHDEJIGHIJIIHHHHGBDJJIJJIJJJJJJJJIHHGHHFFFFFCC@	NH:i:5	NM:i:1
HWI-1KL140:55:C20PMACXX:7:1205:18134:31261	16	1	66849268	1	51M	ATGTTGACAATCTCATCAAAAGTAATGTTCCCACTGTGTTTAATGTTCTTC	JJJJIJJJJJJJJJIHIJJJJJJJJJJJJJJJIJJJJJHHHHHFFFFFCBB	NH:i:7	NM:i:0
HWI-1KL140:55:C20PMACXX:7:1205:17730:31932	16	1	66849555	1	51M	CCTCAGGTACACGACTTTGACCTCGTTGGGGTCGAACTTGGGCGGCATGGT	HHIJJJJIHJJIIHJJJIHFIHFJJJJJJJJJJJJJJJHHHHHFFFFFCCC	NH:i:5	NM:i:1
HWI-1KL140:55:C20PMACXX:7:1205:17643:32285	16	1	66849269	1	51M	TGTTGACAATCTCATCAAAAGTAATGTTCCCACTGTGTTTAATGTTCTTCT	IJIJIHJIJIJJIIEIJJJJJJJJJJJJJJIIJJJJJJHHHHHFFFFFCCC	NH:i:7	NM:i:0
HWI-1KL140:55:C20PMACXX:7:1205:14029:34303	16	1	66849268	1	51M	ATGTTGACAATCTCATCAAAAGTAATGTTCCCACTGTGTTTAATGTTCTTC	JJJJJJJJJJJJJJJJIJJJJJJJJJJJJJJIIJJJJJHHHHHFFEDA=:=	NH:i:7	NM:i:0
HWI-1KL140:55:C20PMACXX:7:1205:3030:34838	16	1	36958031	1	51M	GGATCTCCTTGATAGTTCCAGAAAGTTCTCTAGCCAAAGACCGGTGTCTCA	JJIHJJJJJJIJIJJIJJJIJJJJJIHIFIIJJIJJJIHFHHHFFFFFCCC	NH:i:8	NM:i:0
HWI-1KL140:55:C20PMACXX:7:1205:7685:34798	16	1	66849269	1	51M	TGTTGACAATCTCATCAAAAGTAATGTTCCCACTGTGTTTAATGTTCTTCT	IJJJJIJIJJJJJIGJJJJJJJJJJJJJJGHIJJJJJJHHHHHFFFFF@CC	NH:i:7	NM:i:0
HWI-1KL140:55:C20PMACXX:7:1205:16840:36725	16	1	36958017	1	51M	CTGTGCAGTACCCAGGATCTCCTTGATAGTTCCAGAAAGTTCTCTAGCCAA	JJJJJJJIHDJJJJJJJJJIJJJJJJJJJJJJJJJJJJHHHHHFFFFFCCC	NH:i:6	NM:i:0
HWI-1KL140:55:C20PMACXX:7:1205:13847:37369	16	1	66849269	1	51M	TGTTGACAATCTCATCAAAAGTAATGTTCCCACTGTGTTTAATGTTCTTCT	IJJJJJJJJJJJJJHJJJJJIJJJIIHF3JJIJJJJJJHHHHHFFFFFCCC	NH:i:7	NM:i:0
HWI-1KL140:55:C20PMACXX:7:1205:11896:38322	0	2	32963851	2	3M137N47M1S	GCTAGTTAAGAAGCAACAAGAAAATATTCCAATAAAAGACTATCTGATAAA	@<@DFDDFHHHFHGIJJIIGGIIHIGIJIFHEHIIIIIGHIIJJJJIJIDG	NH:i:4	NM:i:0
HWI-1KL140:55:C20PMACXX:7:1205:11753:40126	16	1	66849268	1	51M	ATGTTGACAATCTCATCAAAAGTAATGTTCCCACTGTGTTTAATGTTCTTC	JJJJJJJJJJJJJJIGJJJJJJJJJIJJIJJIHJJJJJHHHHHFFFFFCCC	NH:i:7	NM:i:0
HWI-1KL140:55:C20PMACXX:7:1205:6348:41603	16	1	66849268	1	51M	ATGTTGACAATCTCATCAAAAGTAATGTTCCCACTGTGTTTAATGTTCTTC	JJJJIIIJJJJJJJIGJJJJJJJJJJJJJJJIHJJJJJHHHHHFFFFFCBC	NH:i:7	NM:i:0
HWI-1KL140:55:C20PMACXX:7:1205:12712:41554	0	2	32962091	1	32M451N12M	CCTTGGCCCCGAAGATCGGTCCTCTGGGTCTGTCTCCGAAGAAA	?ADDCFF?DFGIIIIIC@811?0:9?<9)9B9/B*??;F@@F@D	NH:i:4	NM:i:0
HWI-1KL140:55:C20PMACXX:7:1205:21205:42665	16	1	66849268	1	51M	ATGTTGACAATCTCATCAAAAGTAATGTTCCCACTGTGTTTAATGTTCTTC	B<?9?BBBDBF:9CC?EFDGDAHACBC?:DAC?EDIFGBFCB?;AD?D?8;	NH:i:7	NM:i:0
HWI-1KL140:55:C20PMACXX:7:1205:12978:43546	16	1	66849268	1	51M	ATGTTGACAATCTCATCAAAAGTAATGTTCCCACTGTGTTTAATGTTCTTC	JIJJJJJIIJJJJJJJJJJJJJJJJJIGIJJIIJJJJJHHHHHFFFFFCCC	NH:i:7	NM:i:0
HWI-1KL140:55:C20PMACXX:7:1205:6302:44757	0	1	66849561	1	46M	GTACACGACTTTGACCTCGTTGGGGTCGAACTTGGGCGGCATGGTG	IIHIIJIHIJJJJHJJJJJJJJJJJJJJJIJJJHHHHHFFFFFCCC	NH:i:5	NM:i:1
HWI-1KL140:55:C20PMACXX:7:1205:17744:47035	16	1	66849269	1	51M	TGTTGACAATCTCATCAAAAGTAATGTTCCCACTGTGTTTAATGTTCTTCT	IJJJJJJJJJJJJJJIJJJJJJJJJJJJJJHHJJJJJJHHHHHFFFFFCCC	NH:i:7	NM:i:0
HWI-1KL140:55:C20PMACXX:7:1205:10114:47492	16	1	66849552	1	51M	GCACCTCAGGTACACGACTTTGACCTCGTTGGGGTCGAACTTGGGCGGCAT	FHIJIEIJJJJIHFIHFIJJHHFJJIJJJJJJJJJJIJHHHHHFFFFFCCC	NH:i:5	NM:i:1
HWI-1KL140:55:C20PMACXX:7:1205:19201:47834	16	1	66849268	1	51M	ATGTTGACAATCTCATCAAAAGTAATGTTCCCACTGTGTTTAATGTTCTTC	JJJJIJIJJJIJIJJJJJJJJJJJJJJJIJIIHJJJJJHHGHHFFFFF@B@	NH:i:7	NM:i:0
HWI-1KL140:55:C20PMACXX:7:1205:19713:49191	0	2	32963333	40	51M	AGTGGTGAGCTGACAGTGAGCCCCAGCTTTTAGGAAACAGGGCTGTCCTAC	CCCFFFFFHHHHHJJJHJIJJJJJJJIHJJJJIJJJJIJJJJGIJJJJJJJ	NH:i:1	NM:i:0
HWI-1KL140:55:C20PMACXX:7:1205:8284:49867	16	1	66849553	1	51M	CACCTCAGGTACACGACTTTGACCTCGTTGGGGTCGAACTTGGGCGGCATG	AEJIIJIIHIIIGIHFJJJJIHJIIJJJJJIJJJJJJJHHHHHFFFFFCCC	NH:i:5	NM:i:1
HWI-1KL140:55:C20PMACXX:7:1205:6129:50207	0	2	32963021	1	46M430N5M	AAAGCCCTCAAGGAGCCACCGAGAGACAGGAAGAAGCAGAAGAACATTAAA	B@@FDFFFHHHHHJJJJJJJJHJIIHIJJJJJJJIJIIJJJJJJJJJJJJJ	NH:i:4	NM:i:0
HWI-1KL140:55:C20PMACXX:7:1205:7684:50127	16	2	32963838	3	16M137N30M	AGTGGAGTGCCCAGCTAGTTAAGAAGCAACAAGAAAATATTCCAAT	B@BDFFFDHHHHHJJJJJIIJJJJJJJJJJJJIJJJJIJJJIIIIJ	NH:i:2	NM:i:0
HWI-1KL140:55:C20PMACXX:7:1205:3562:50690	16	1	66849269	1	51M	TGTTGACAATCTCATCAAAAGTAATGTTCCCACTGTGTTTAATGTTCTTCT	IJJJJJJJJJJIIIGJJJJJJJJJJJJJJJIIJJJJJJHHHHHFFFFFCCC	NH:i:7	NM:i:0
HWI-1KL140:55:C20PMACXX:7:1205:9588:52796	16	1	66849269	1	51M	TGTTGACAATCTCATCAAAAGTAATGTTCCCACTGTGTTTAATGTTCTTCT	IJJJIJJJJJJJJJIJJJJJJJJJJJJJJJIHJJJJJJHHHHHFFFFFBCC	NH:i:7	NM:i:0
HWI-1KL140:55:C20PMACXX:7:1205:10669:53502	16	1	36958039	1	51M	TTGATAGTTCCAGAAAGTTCTCTAGCCAAAGACCGGTGTCTCATCTGCCGG	JJJJHJJIHJJIIJJJJJIJIJIIJIJJJIIHJJJJJJHHHHHFFFFFCCC	NH:i:7	NM:i:0
HWI-1KL140:55:C20PMACXX:7:1205:5525:53857	16	1	66849269	1	51M	TGTTGACAATCTCATCAAAAGTAATGTTCCCACTGTGTTTAATGTTCTTCT	JJIJJIJIIJJIJJIIJJJJJJIIGJJJJJJJJJJJJJHHHHGFFFFF@CC	NH:i:7	NM:i:0
HWI-1KL140:55:C20PMACXX:7:1205:9926:55457	16	1	66849286	1	51M	AAAGTAATGTTCCCACTGTGTTTAATGTTCTTCTGCTTCTTCCTGTCTCTC	JJJJJJJJJJIIIHGJJJJJJJJJJJJJJJJJJJJJJJHHHHHFFFFFBBB	NH:i:6	NM:i:1
HWI-1KL140:55:C20PMACXX:7:1205:19050:56898	16	1	66849286	1	51M	AAAGTAATGTTCCCACTGTGTTTAATGTTCTTCTGCTTCTTCCTGTCTCTC	IJJJJIJJJIHJIHGJJJJJJIIJJIHGIJJJJJIJJIHHHHHFFFDDBB@	NH:i:6	NM:i:1
HWI-1KL140:55:C20PMACXX:7:1205:10946:58918	16	1	66849269	1	51M	TGTTGACAATCTCATCAAAAGTAATGTTCCCACTGTGTTTAATGTTCTTCT	JJJIIHJIJIJJJIIJJJJJJJJJJJIGJIHHJJJJJJGHHHHFFFFF@CC	NH:i:7	NM:i:0
HWI-1KL140:55:C20PMACXX:7:1205:11120:60148	16	1	36958031	1	51M	GGATCTCCTTGATAGTTCCAGAAAGTTCTCTAGCCAAAGACCGGTGTCTCA	EDBEHCGIIIHFDIGHGJIHFFIHGGGGGDGIJIIJIHFCHGHFDFDDCCC	NH:i:8	NM:i:0
HWI-1KL140:55:C20PMACXX:7:1205:19655:60164	16	1	66849269	1	51M	TGTTGACAATCTCATCAAAAGTAATGTTCCCACTGTGTTTAATGTTCTTCT	JJJIJJJJJIJJIJJJJJJJJIJJIJIJJJJHJJJJJJHHHHHFFFFFCCC	NH:i:7	NM:i:0
HWI-1KL140:55:C20PMACXX:7:1205:6900:60901	16	1	66849269	1	51M	TGTTGACAATCTCATCAAAAGTAATGTTCCCACTGTGTTTAATGTTCTTCT	JJIJJJIIIIJJJJJJJJJJJJJJJJJJJIIHJJJJJJHHHHHFFFFFCCC	NH:i:7	NM:i:0
HWI-1KL140:55:C20PMACXX:7:1205:3071:61051	16	1	66849268	1	51M	ATGTTGACAATCTCATCAAAAGTAATGTTCCCACTGTGTTTAATGTTCTTC	IJJJJJJJJJIJJJJIJJJJJJJJJJJJIJJIIJJJJJHHHHHFFFFFCCC	NH:i:7	NM:i:0
HWI-1KL140:55:C20PMACXX:7:1205:10376:61948	16	1	66849552	1	51M	GCACCTCAGGTACACGACTTTGACCTCGTTGGGGTCGAACTTGGGCGGCAT	GHGJIGJIJJIGGIGHFIJJIGDIJJJJJJJJJJJJJIFHHHHFFFFFCCC	NH:i:5	NM:i:1
HWI-1KL140:55:C20PMACXX:7:1205:13289:61894	16	1	36958044	1	51M	AGTTCCAGAAAGTTCTCTAGCCAAAGACCGGTGTCTCATCTGCCGGGCAAT	JJJJJJIJIJJIJIJIJJJJJJJJIGCJJJJJIIJJJJHHHGHFFFFFCCC	NH:i:6	NM:i:0
HWI-1KL140:55:C20PMACXX:7:1205:13887:61776	0	2	32962659	3	14M312N37M	ACAGACAGGCCCAGATCGAGGTGGTGCCTTCTGCCTCAGCCCTGATCATCA	BBCFFFFFHHHHHJJJJJJJJCFHEGIJJJJJJJJJJJJJJJIJJJJJJJJ	NH:i:2	NM:i:0
HWI-1KL140:55:C20PMACXX:7:1205:11066:63308	0	2	32961888	40	40M	TCCCTTGGGCCTTGGCTGCCACGTGTGTAAGAGGGGAGGG	HHJJJJJJJJJJJJJJJIGIIJJEHEHEHHFFFFDDDDDD	NH:i:1	NM:i:0
HWI-1KL140:55:C20PMACXX:7:1205:2221:63709	16	1	66849264	1	51M	GGCAATGTTGACAATCTCATCAAAAGTAATGTTCCCACTGTGTTTAATGTT	JJJJJJJJJJIJJIIJIJIIJJJJJJJIJIIIJJIIHIHHHHHFFFFFCCC	NH:i:8	NM:i:0
HWI-1KL140:55:C20PMACXX:7:1205:19114:65325	16	1	66849268	1	51M	ATGTTGACAATCTCATCAAAAGTAATGTTCCCACTGTGTTTAATGTTCTTC	JJJIEIHHGGHIHGIJJJJJJJIIIIHGJJIIFIIIIJHHHHHFFFFF@@@	NH:i:7	NM:i:0
HWI-1KL140:55:C20PMACXX:7:1205:10044:65720	0	2	32962085	1	38M451N13M	CATCCGCCTTGGCCCCGAAGATCGGTCCTCTGGGTCTGTCTCCGAAGAAAG	CC@FFFFFHHHHHJJJJIJIJIJJJHIHGJJJJJIJJIIJJJJIHIIIJJH	NH:i:4	NM:i:0
HWI-1KL140:55:C20PMACXX:7:1205:4712:66884	16	1	36958031	1	51M	GGATCTCCTTGATAGTTCCAGAAAGTTCTCTAGCCAAAGACCGGTGTCTCA	IJJJJJJIJJJJJJJJJJJJIJJJIIJJJJJIJIJJJJHHHGHFFFFFCCC	NH:i:8	NM:i:0
HWI-1KL140:55:C20PMACXX:7:1205:3155:69767	16	1	66849268	1	51M	ATGTTGACAATCTCATCAAAAGTAATGTTCCCACTGTGTTTAATGTTCTTC	HJIJIJJJJJIJJJJJJJIJJJIJJJJJJJIIGJJIIJHHHHHFFFFFC@C	NH:i:7	NM:i:0
HWI-1KL140:55:C20PMACXX:7:1205:6196:71725	0	2	32963031	1	36M430N15M	AGGAGCCACCGAGAGACAGGAAGAAGCAGAAGAACATTAAACACAGTGGGA	CCCFDFFFGHHHHFGIHIJIFEGHJEH@GGHIHHIIIJJJJJJJJIHIIJD	NH:i:4	NM:i:0
HWI-1KL140:55:C20PMACXX:7:1205:15853:72629	16	1	66849269	1	51M	TGTTGACAATCTCATCAAAAGTAATGTTCCCACTGTGTTTAATGTTCTTCT	JIJJJJJJJJJJIJIJJJJJJJJJJJJIIJIIJJJJJJHHHHHFFFFFCCC	NH:i:7	NM:i:0
HWI-1KL140:55:C20PMACXX:7:1205:17881:72679	16	1	36958044	1	51M	AGTTCCAGAAAGTTCTCTAGCCAAAGACCGGTGTCTCATCTGCCGGGCAAT	3;IFF8..8.489*<F;GB3<FGD@::GCC@A3BG>BA?D:??@?DB:<@?	NH:i:6	NM:i:0
HWI-1KL140:55:C20PMACXX:7:1205:9570:72815	16	1	66849269	1	51M	TGTTGACAATCTCATCAAAAGTAATGTTCCCACTGTGTTTAATGTTCTTCT	IJJJJIIJJJJJIGHJJJJJJJJJJJJJJJIHJJJJJJHHHHHFFFFFCCC	NH:i:7	NM:i:0
HWI-1KL140:55:C20PMACXX:7:1205:2036:73640	16	1	66849268	1	51M	ATGTTGACAATCTCATCAAAAGTAATGTTCCCACTGTGTTTAATGTTCTTC	JJJJJJJIJIIHBIGCGCIJJJIJJJJJJJIHHJIJJJHHGHHFFFFFCCC	NH:i:7	NM:i:0
HWI-1KL140:55:C20PMACXX:7:1205:2514:75548	16	1	66849269	1	51M	TGTTGACAATCTCATCAAAAGTAATGTTCCCACTGTGTTTAATGTTCTTCT	JJJJJJIJJJJIIGIIIJJJJJJJIJIJJJJHJJJJJJHHHHHFFFFFCCC	NH:i:7	NM:i:0
HWI-1KL140:55:C20PMACXX:7:1205:14712:78414	16	1	66849269	1	51M	TGTTGACAATCTCATCAAAAGTAATGTTCCCACTGTGTTTAATGTTCTTCT	JJJIJHJJJJJIIJJJJJJJJJJJHJJJJJIHJJJJJJHHHHHFFFFFCCC	NH:i:7	NM:i:0
HWI-1KL140:55:C20PMACXX:7:1205:13572:79645	16	1	66849269	1	51M	TGTTGACAATCTCATCAAAAGTAATGTTCCCACTGTGTTTAATGTTCTTCT	IJJIIIJJIIIJIJJJIJIJJJIJJJJJJJJIJJJJJJHHHHHFFFFFCCC	NH:i:7	NM:i:0
HWI-1KL140:55:C20PMACXX:7:1205:8026:81917	0	2	32962670	3	3M312N44M	CAGATCGAGGTGGTGCCTTCTGCCTCAGCCCTGATCATCAAAGCCCT	@CCFFFFFHHDF;FHIIJJIGIJJJJJJJJJIIHIJIJFIJJIIIJI	NH:i:2	NM:i:0
HWI-1KL140:55:C20PMACXX:7:1205:9740:83313	16	1	36958025	1	51M	TACCCAGGATCTCCTTGATAGTTCCAGAAAGTTCTCTAGCCAAAGACCGGT	GIIJJJJJIJJJIJJJJJJJJJIJIJJJJJIJJJJJJJHHHHHFDDFFCCC	NH:i:8	NM:i:0
HWI-1KL140:55:C20PMACXX:7:1205:19121:87914	16	1	66849269	1	51M	TGTTGACAATCTCATCAAAAGTAATGTTCCCACTGTGTTTAATGTTCTTCT	<GJGHGGGIGAGJGIEJJJGIIHHHEGEGHAFHJJIIEDHHBDFEDFFCC@	NH:i:7	NM:i:0
HWI-1KL140:55:C20PMACXX:7:1205:18715:89806	0	1	36958020	1	47M	TGCAGTACCCAGGATCTCCTTGATAGTTCCAGAAAGTTCTCTAGCCA	IGGGGFDJIGGIGDHCIGEHHBIIHBIIJJJEIIGIHGFDDDHDDDF	NH:i:7	NM:i:0
HWI-1KL140:55:C20PMACXX:7:1205:20037:90725	0	2	32962108	1	15M451N27M	GGTCCTCTGGGTCTGTCTCCGAAGAAAGTTGGCGATGACATT	HHHHGIHHGHGGGHIBG@GIFCGHBHIE?FDHIGGIJJGECD	NH:i:4	NM:i:0
HWI-1KL140:55:C20PMACXX:7:1205:3002:90782	16	1	66849269	1	51M	TGTTGACAATCTCATCAAAAGTAATGTTCCCACTGTGTTTAATGTTCTTCT	IIJIGIIJJJHIGHEEJJJIGIJIFJHGIGHIIGGGJJHHHHFFFFFF@CC	NH:i:7	NM:i:0
HWI-1KL140:55:C20PMACXX:7:1205:3396:97733	16	1	36958013	1	51M	CAGACTGTGCAGTACCCAGGATCTCCTTGATAGTTCCAGAAAGTTCTCTAG	JHGFIGGIIHDD4?GCGEGHGHIIEEIHAGGIJJJHHEFAHFHDFFFDC@@	NH:i:8	NM:i:0
HWI-1KL140:55:C20PMACXX:7:1205:13064:100314	16	1	66849267	1	51M	AATGTTGACAATCTCATCAAAAGTAATGTTCCCACTGTGTTTAATGTTCTT	JJJJJJJJJJJJJJJJIIJJJJJJJJJJIJJIIGJJJJHHHHHFFFFFCCC	NH:i:7	NM:i:0
HWI-1KL140:55:C20PMACXX:7:1205:18035:101250	16	1	66849268	1	51M	ATGTTGACAATCTCATCAAAAGTAATGTTCCCACTGTGTTTAATGTTCTTC	JJJJJJIIJJJJIJIIJJJJJJJJJIJJJIJHHJJJJJHHHHHFFFFFC@C	NH:i:7	NM:i:0
HWI-1KL140:55:C20PMACXX:7:1205:3889:102299	16	1	66849269	1	51M	TGTTGACAATCTCATCAAAAGTAATGTTCCCACTGTGTTTAATGTTCTTCT	JJJJJJJJJJJJJIFJJJJJJIIHHJJIJJJJJJJJJJHHHHHFFFFFCCC	NH:i:7	NM:i:0
HWI-1KL140:55:C20PMACXX:7:1205:1512:103413	16	1	66849552	1	51M	GCACCTCAGGTACACGACTTTGACCTCGTTGGGGTCGAACTTGGGCGGCAT	HHHJIHHJJJJIIIJGIJJIIHFJJHJJJJJJJJJJJJHHHHHFFFFFCCC	NH:i:5	NM:i:1
HWI-1KL140:55:C20PMACXX:7:1205:7915:103430	16	1	66849268	1	51M	ATGTTGACAATCTCATCAAAAGTAATGTTCCCACTGTGTTTAATGTTCTTC	JJJJJIIJJJJJJJIIJJJJJJJJJJJJJJJIIJJJJJHHHHHFFFFFBB@	NH:i:7	NM:i:0
HWI-1KL140:55:C20PMACXX:7:1205:15895:105375	16	1	66849269	1	51M	TGTTGACAATCTCATCAAAAGTAATGTTCCCACTGTGTTTAATGTTCTTCT	IJJJJIJJJIJJIIIJJJJJJJJJJJJJJJIIJJJJJJHHHHHFFFFFCCC	NH:i:7	NM:i:0
HWI-1KL140:55:C20PMACXX:7:1205:17091:105363	0	2	32962656	3	17M312N34M	AGAACAGACAGGCCCAGATCGAGGTGGTGCCTTCTGCCTCAGCCCTGATCA	@BBFFFFFHHHHGJJJIFFHIIIJ?EGDFFHIIIIIJJIJJJIJJJIGIJI	NH:i:2	NM:i:0
HWI-1KL140:55:C20PMACXX:7:1205:20261:107107	0	2	32963395	40	51M	TCTGTGCCGAAAGCATGGGAACAGCCCAGCGATAGGTAAAATGGAGCCATG	CCCFFFFFHHHHHJJJJJJJJJJJJJJJJJJHIJJJDFHIIIJJJJJJIJI	NH:i:1	NM:i:0
HWI-1KL140:55:C20PMACXX:7:1205:10620:109697	0	2	32962091	1	32M451N15M	CCTTGGCCCCGAAGATCGGTCCTCTGGGTCTGTCTCCGAAGAAAGTT	DDFFAHHHHGIEGHHGGIICGEIGHIGIDGHIFHGHIIAFFBHEH7@	NH:i:4	NM:i:0
HWI-1KL140:55:C20PMACXX:7:1205:17368:109868	16	1	66849261	1	51M	CCGGGCAATGTTGACAATCTCATCAAAAGTAATGTTCCCACTGTGTTTAAT	JJJJJJJJJJJJJJIJJJJJJJJJJJJJJJJJIJJJJIHFHHHFFFFFCCC	NH:i:7	NM:i:0
HWI-1KL140:55:C20PMACXX:7:1205:1552:110255	0	2	32963726	40	51M	CCATTCTTACTGTAGGAACTATCAAGGAGATCCTGGGTACTGCACAGTCTG	@@@DDADDDDFB<EGHIBFEAI@<AF>FA;ACGGHECC<DHG>DFFGHEIB	NH:i:1	NM:i:0
HWI-1KL140:55:C20PMACXX:7:1205:18503:114839	16	2	32963838	3	16M137N30M	AGTGGAGTGCCCAGCTAGTTAAGAAGCAACAAGAAAATATTCCAAT	BC@FFFFDFHHHHJJJJJJJJJJJJJJJJJJJJJJJJIIJJJJJJJ	NH:i:2	NM:i:0
HWI-1KL140:55:C20PMACXX:7:1205:6014:115910	0	2	32962640	3	33M312N18M	GTGAAACTGACCATCCAGAACAGACAGGCCCAGATCGAGGTGGTGCCTTCT	@BBFFFFFGGHHHJJIIJJJJJJIJJJJJIJJJJJJJJJJFHJGHIJIJJJ	NH:i:2	NM:i:0
HWI-1KL140:55:C20PMACXX:7:1205:2380:117784	16	1	66849269	1	51M	TGTTGACAATCTCATCAAAAGTAATGTTCCCACTGTGTTTAATGTTCTTCT	JJJIJIJJJJJJIJIJJJJJJJJJIJJJJJJJJJJJJJHHHHHFFFFFCCC	NH:i:7	NM:i:0
HWI-1KL140:55:C20PMACXX:7:1205:4907:119008	16	1	66849268	1	51M	ATGTTGACAATCTCATCAAAAGTAATGTTCCCACTGTGTTTAATGTTCTTC	JJIJJIHJIJJJJJIEIJJJIGEJJJJIGJIIHJJJJJHHHHHFFFFFB@@	NH:i:7	NM:i:0
HWI-1KL140:55:C20PMACXX:7:1205:20271:119391	0	1	66849561	1	46M	GTACACGACTTTGACCTCGTTGGGGTCGAACTTGGGCGGCATGGTG	D=6@;HCBFCCB?7EGDHDGGF?AEGGBFCEIHHAHFC?DDDD@?@	NH:i:5	NM:i:1
HWI-1KL140:55:C20PMACXX:7:1205:15946:120542	16	1	66849269	1	51M	TGTTGACAATCTCATCAAAAGTAATGTTCCCACTGTGTTTAATGTTCTTCT	IJJJJIJJIJJIJIHIJJJJJJJJJJJJJIHIJJJJJJHHHHHFFFFFCCC	NH:i:7	NM:i:0
HWI-1KL140:55:C20PMACXX:7:1205:2053:121165	0	2	32961972	36	51M	CCCGGGACATCTGAAGCCCGACGGCAGCGCGCAGGGCGGCCTGCGCCGCAG	1=?DBDDD;?<ADEEE<EB?EEC)8677;55=@<99>;:730<85:8:<88	NH:i:1	NM:i:0
HWI-1KL140:55:C20PMACXX:7:1205:10559:121794	16	1	66849268	1	51M	ATGTTGACAATCTCATCAAAAGTAATGTTCCCACTGTGTTTAATGTTCTTC	FGIGEIHFB?CG@IGDEJJJIHFJIIHIHEIHFEGFGJHHFHHFDEDF@@@	NH:i:7	NM:i:0
HWI-1KL140:55:C20PMACXX:7:1205:16777:121822	0	1	36958020	1	47M	TGCAGTACCCAGGATCTCCTTGATAGTTCCAGAAAGTTCTCTAGCCA	JIJJIIHJJJJJJJJJJJJJJIJJJJJIJJIIIGIIJJHDHHFFFFF	NH:i:7	NM:i:0
HWI-1KL140:55:C20PMACXX:7:1205:10582:123011	16	1	36958012	1	51M	ACAGACTGTGCAGTACCCAGGATCTCCTTGATAGTTCCAGAAAGTTCTCTA	JJJJIJJJJJJJJIGJJJJJJIIJJJJJJJJJJJJJJJHHHHHFFFFFCCC	NH:i:8	NM:i:0
HWI-1KL140:55:C20PMACXX:7:1205:17180:123219	0	2	32962085	1	38M451N13M	CATCCGCCTTGGCCCCGAAGATCGGTCCTCTGGGTCTGTCTCCGAAGAAAG	@C@FFFFFGHHHHJEIJIJJJJJGJH6DGHGIIJFHHGIIIJJJHIIJIIH	NH:i:4	NM:i:0
HWI-1KL140:55:C20PMACXX:7:1205:19905:124661	16	1	66849269	1	51M	TGTTGACAATCTCATCAAAAGTAATGTTCCCACTGTGTTTAATGTTCTTCT	JJJJIHJIIIJIFJHJJJJJIJJJJJJJIJIIJJJJJJHHHHHFFFFFCCC	NH:i:7	NM:i:0
HWI-1KL140:55:C20PMACXX:7:1205:5942:124787	16	1	66849269	1	51M	TGTTGACAATCTCATCAAAAGTAATGTTCCCACTGTGTTTAATGTTCTTCT	IJIIIGGHHHJJIJIIIJJJIIJJJJJJGIIIJIJJJJHHGHHFFFFFCCC	NH:i:7	NM:i:0
HWI-1KL140:55:C20PMACXX:7:1205:3580:127667	0	1	66849561	1	46M	GTACACGACTTTGACCTCGTTGGGGTCGAACTTGGGCGGCATGGTG	IJIIIGHFJJHHF?IHHIIJJJJJJJJIJJJIIHHHHHFFFFDCB@	NH:i:5	NM:i:1
HWI-1KL140:55:C20PMACXX:7:1205:7441:127957	16	1	66849268	1	51M	ATGTTGACAATCTCATCAAAAGTAATGTTCCCACTGTGTTTAATGTTCTTC	IIJIGIGGHGJJIJIIJJJJJJIIJJJIIJJJIJIJJJHHHHHFFFFFB@B	NH:i:7	NM:i:0
HWI-1KL140:55:C20PMACXX:7:1205:13916:133093	16	1	66849268	1	51M	ATGTTGACAATCTCATCAAAAGTAATGTTCCCACTGTGTTTAATGTTCTTC	GEIGIJIGHGJJIGGHGIIJJHEIIIIGIIHGHIIJJJGHFHFFFFFFC@C	NH:i:7	NM:i:0
HWI-1KL140:55:C20PMACXX:7:1205:10908:134565	16	1	36958106	1	47M	CATCAAAAGTAATGTTCCCACTGTGTTTAATGTTCTTCTGCTTCTTC	JJIIJJIIIGIHIJJJJJHHJIJJJJIJJIJJJJHHHHHFFFDFB@B	NH:i:9	NM:i:0
HWI-1KL140:55:C20PMACXX:7:1205:3916:135317	0	1	36958020	1	47M	TGCAGTACCCAGGATCTCCTTGATAGTTCCAGAAAGTTCTCTAGCCA	JJJJJIGJJJJJIEJIIHIGIHJJJJIJJJJJJJJJIGHHHHHFFFF	NH:i:7	NM:i:0
HWI-1KL140:55:C20PMACXX:7:1205:7069:135717	16	1	66849269	1	51M	TGTTGACAATCTCATCAAAAGTAATGTTCCCACTGTGTTTAATGTTCTTCT	IJJJJIJIIJJIJIHJJJJJJJJJJJJJJJIIJJJJJJHHHHHFFFFFCCC	NH:i:7	NM:i:0
HWI-1KL140:55:C20PMACXX:7:1205:12545:136348	16	1	36958009	1	51M	CCCACAGACTGTGCAGTACCCAGGATCTCCTTGATAGTTCCAGAAAGTTCT	IIIHJJJIJJJJJJJJIHJJJJJJIIJJJJJJJJJJJJHHHHHFFFFFCCC	NH:i:8	NM:i:0
HWI-1KL140:55:C20PMACXX:7:1205:7420:139018	0	2	32961831	1	9M209N42M	TCAAAGTCGTGTACCTGAGGTGCACCGGAGGCGAGGTCGGCGCCACATCCG	BCCFFFFFHFHHHIJJIIJJGFIJJJJJJIJIJGIJ@FGHHFDDDDDDDDD	NH:i:4	NM:i:0
HWI-1KL140:55:C20PMACXX:7:1205:14256:139248	16	1	66849268	1	51M	ATGTTGACAATCTCATCAAAAGTAATGTTCCCACTGTGTTTAATGTTCTTC	DIJIJIGHIGHHFGHDEHGFDGHJJIIJIIIGHGIJJIHHFHFAFEFD???	NH:i:7	NM:i:0
HWI-1KL140:55:C20PMACXX:7:1205:19821:140406	16	1	36958044	1	51M	AGTTCCAGAAAGTTCTCTAGCCAAAGACCGGTGTCTCATCTGCCGGGCAAT	IJJJIIJJJJJJJIIFIIJJJJJJHHGJJJJJJJJJJJHHHHHFFFFFCCC	NH:i:6	NM:i:0
HWI-1KL140:55:C20PMACXX:7:1205:18185:142979	0	1	66849265	1	47M	GCAATGTTGACAATCTCATCAAAAGTAATGTTCCCACTGTGTTTAAT	JJHGIIJIIHJIGHIIIIIHJJJJJJIIHJJIIIHFJIHHHHHFFFF	NH:i:8	NM:i:0
HWI-1KL140:55:C20PMACXX:7:1205:18343:143151	16	1	66849268	1	51M	ATGTTGACAATCTCATCAAAAGTAATGTTCCCACTGTGTTTAATGTTCTTC	JJJJJJIJIJJIIIIGIJJJJJJJJIJJIJJIIJJJJJHHHHHFFFFFCCC	NH:i:7	NM:i:0
HWI-1KL140:55:C20PMACXX:7:1205:19835:143352	16	1	66849268	1	51M	ATGTTGACAATCTCATCAAAAGTAATGTTCCCACTGTGTTTAATGTTCTTC	@HHFG@DGGAEGGHD=GHIIIHHEGJIIIIJIIHGIJJGHDHHBFFFF@@@	NH:i:7	NM:i:0
HWI-1KL140:55:C20PMACXX:7:1205:15084:144726	16	2	32962102	40	37M	AAGATCGGTCCTCTGGGTCTGGTAAGTCGTCGCTCCC	@CCFFFFFFHGHHJJJJGHJJJFHIJHIJJIEIIJJI	NH:i:1	NM:i:0
HWI-1KL140:55:C20PMACXX:7:1205:18733:145737	16	1	36958031	1	51M	GGATCTCCTTGATAGTTCCAGAAAGTTCTCTAGCCAAAGACCGGTGTCTCA	HCHHEIFFCHEGAGGIGD??<GIHGIIIIIHC@@HGFADHFDDDAFDD@@@	NH:i:8	NM:i:0
HWI-1KL140:55:C20PMACXX:7:1205:18956:151835	16	1	66849269	1	51M	TGTTGACAATCTCATCAAAAGTAATGTTCCCACTGTGTTTAATGTTCTTCT	JJJIIGJIGGJJJJIJJJJJIIJJJJIHIHHIJJJJJJHGHHHFFFFFB@@	NH:i:7	NM:i:0
HWI-1KL140:55:C20PMACXX:7:1205:9958:152963	16	1	36958042	1	43M	ATAGTTCCAGAAAGTTCTCTAGCCAAAGACCGGTGTCTCATCT	JJIGJJJJJJJIIIJIIJIIJIJJJJJJIJHGHGHFFFFFCCC	NH:i:9	NM:i:0
HWI-1KL140:55:C20PMACXX:7:1205:5765:154822	16	1	66849268	1	51M	ATGTTGACAATCTCATCAAAAGTAATGTTCCCACTGTGTTTAATGTTCTTC	JJJJJJJJJJJJJIIGGJJJJJJJJJJJIJJIIJJJJJHHHHHFFFFD@B?	NH:i:7	NM:i:0
HWI-1KL140:55:C20PMACXX:7:1205:6301:155739	16	1	36958031	0	51M	GGATCTCCTTGATAGTTCCAAAAAGTTCTCTAGCCAAAGACCGGTGTCTCA	JJIIJJJJIIIGJJJJIJJJJIJJIGHJIJJJJJJJJIHFHHHFFFFFCCC	NH:i:10	NM:i:1
HWI-1KL140:55:C20PMACXX:7:1205:7180:156522	16	1	36958013	1	51M	CAGACTGTGCAGTACCCAGGATCTCCTTGATAGTTCCAGAAAGTTCTCTAG	JJIIJJJJJIJIIHIJJJJJJJJIJJJJJJJIJJJJJJHHHHHFFFFFCCB	NH:i:8	NM:i:0
HWI-1KL140:55:C20PMACXX:7:1205:1532:158606	16	1	66849269	1	51M	TGTTGACAATCTCATCAAAAGTAATGTTCCCACTGTGTTTAATGTTCTTCT	IJJJIJJJJIJJIIIJJJJJJJJJJJJJJJIIJJJJJJHHHHHFFFFFCCC	NH:i:7	NM:i:0
HWI-1KL140:55:C20PMACXX:7:1205:17141:160586	16	1	36958031	1	51M	GGATCTCCTTGATAGTTCCAGAAAGTTCTCTAGCCAAAGACCGGTGTCTCA	@@?GHCGGHFD@CGGDAIHGHHGHFD@IIIHIFIIGHGFCHFHFFDDFC@@	NH:i:8	NM:i:0
HWI-1KL140:55:C20PMACXX:7:1205:5108:160817	16	1	66849269	1	51M	TGTTGACAATCTCATCAAAAGTAATGTTCCCACTGTGTTTAATGTTCTTCT	IJJJJJJJJIJJJJJJJJJJJJIJJJJIJIIHJJJJJJHHHHHFFFFFCCC	NH:i:7	NM:i:0
HWI-1KL140:55:C20PMACXX:7:1205:18098:160810	16	1	66849269	1	51M	TGTTGACAATCTCATCAAAAGTAATGTTCCCACTGTGTTTAATGTTCTTCT	JJJJIJJJJJJJJJJJJJJJJJJJJJJJJIIIJJJJJJHHHHHFFFFFCCC	NH:i:7	NM:i:0
HWI-1KL140:55:C20PMACXX:7:1205:6265:161784	16	1	36958030	1	51M	AGGATCTCCTTGATAGTTCCAGAAAGTTCTCTAGCCAAAGACCGGTGTCTC	FBBB?F?D<GBCFHBFG@GEG?FFDGIHDGGFHE:BHECC<HFBBDDD@@?	NH:i:8	NM:i:0
HWI-1KL140:55:C20PMACXX:7:1205:17165:162262	16	1	66849269	1	51M	TGTTGACAATCTCATCAAAAGTAATGTTCCCACTGTGTTTAATGTTCTTCT	IJIIHGJJIIHIEH?IJJJIIEJIIIJJHIJJJIJJJJHHGHHFFFFF@@@	NH:i:7	NM:i:0
HWI-1KL140:55:C20PMACXX:7:1205:20541:162575	16	1	66849269	1	51M	TGTTGACAATCTCATCAAAAGTAATGTTCCCACTGTGTTTAATGTTCTTCT	JJJJJIJJJJJJIJIJJJJJJJJJJJJJJJIIJJJJJJHHHHHFFFFFCCC	NH:i:7	NM:i:0
HWI-1KL140:55:C20PMACXX:7:1205:19096:169720	16	1	66849270	1	51M	GTTGACAATCTCATCAAAAGTAATGTTCCCACTGTGTTTAATGTTCTTCTG	JJJJJJJIHJIJIGIJJJJJJIJJJJIJIHHJJJJJJJHHHHHFFFFFCCC	NH:i:7	NM:i:0
HWI-1KL140:55:C20PMACXX:7:1205:15029:170825	0	2	32963059	40	51M	GAAGAACAGTGAGTCGGCCCCACTCCCTGGGTTTCCGCTGCAGTGTGCTAC	:;=DDDDD>ACDFAEAGGG>?BEG>CHADBB?;?9?B@FB>)8@GGIG@G9	NH:i:1	NM:i:0
HWI-1KL140:55:C20PMACXX:7:1205:10120:172208	16	1	66849266	1	51M	CAATGTTGACAATCTCATCAAAAGTAATGTTCCCACTGTGTTTAATGTTCT	HJJJJIIIIGJIGJJJJIJJJJJJIJJJJJJJJIHJIJHHHHHFFFFFCCC	NH:i:8	NM:i:0
HWI-1KL140:55:C20PMACXX:7:1205:18663:172164	16	1	66849269	1	51M	TGTTGACAATCTCATCAAAAGTAATGTTCCCACTGTGTTTAATGTTCTTCT	JJJJJJJJJJJJJJIJJJJJJJJJJJJIJIHIJJJJJJHHHHHFFFFFCCC	NH:i:7	NM:i:0
HWI-1KL140:55:C20PMACXX:7:1205:14947:172478	16	1	36958031	0	51M	GGATCTCCTTGATAGTTCCAAAAAGTTCTCTAGCCAAAGACCGGTGTCTCA	IIJJJJJJJJJJIJJJJIJJJJIHGJIJJJIJJJIJJJHHHHHFFFFF@@@	NH:i:10	NM:i:1
HWI-1KL140:55:C20PMACXX:7:1205:21092:175102	16	1	66849269	1	51M	TGTTGACAATCTCATCAAAAGTAATGTTCCCACTGTGTTTAATGTTCTTCT	99DF??FB?@BD9CDCFG@EFCDFFF>FBGA33AA<EDC?FFA=B3AD?<@	NH:i:7	NM:i:0
HWI-1KL140:55:C20PMACXX:7:1205:13055:176173	16	1	66849268	1	51M	ATGTTGACAATCTCATCAAAAGTAATGTTCCCACTGTGTTTAATGTTCTTC	JJJJJIIJJJJJJIJGJJJJJJJJJJIJHJHICJJJJJHHHHHFFFFFBB@	NH:i:7	NM:i:0
HWI-1KL140:55:C20PMACXX:7:1205:16547:181003	0	2	32962108	1	15M451N27M	GGTCCTCTGGGTCTGTCTCCGAAGAAAGTTGGCGATGACATT	HHHHJJJJJJJHHJIGIJJJJHIIHJIJGGHJJJJJJIJJJJ	NH:i:4	NM:i:0
HWI-1KL140:55:C20PMACXX:7:1205:21193:182238	0	1	36958114	0	47M	GTAATGTTCCCACTGTGTTTAATGTTCTTCTGCTTCTTCCTGTCTCT	HGGIGHACCIHGGIGHGGIIIHEEEGBIGIGHBIHHFDBDFEBF@C@	NH:i:10	NM:i:0
HWI-1KL140:55:C20PMACXX:7:1205:7112:184602	16	1	66849269	1	51M	TGTTGACAATCTCATCAAAAGTAATGTTCCCACTGTGTTTAATGTTCTTCT	IIIGD?DFAGEHFCHEGHHEEIHGIIIHCHHHC?@EFDDBHBDDDD?B@@@	NH:i:7	NM:i:0
HWI-1KL140:55:C20PMACXX:7:1205:12037:184890	16	1	36958019	1	51M	GTGCAGTACCCAGGATCTCCTTGATAGTTCCAGAAAGTTCTCTAGCCAAAG	JJJJJJIHJJJJJGIHIJJJIJJJIJJJJJJJJJJJJJHHHHHFFFFFCCB	NH:i:6	NM:i:0
HWI-1KL140:55:C20PMACXX:7:1205:5483:185114	16	1	36958013	1	51M	CAGACTGTGCAGTACCCAGGATCTCCTTGATAGTTCCAGAAAGTTCTCTAG	JJIIJJJJJJJIIEJJJJJJJJJJJJJJJJJJJJJJJJHHHHHFFFFFCCC	NH:i:8	NM:i:0
HWI-1KL140:55:C20PMACXX:7:1205:6715:186712	16	1	66849263	1	51M	GGGCAATGTTGACAATCTCATCAAAAGTAATGTTCCCACTGTGTTTAATGT	IJIGIGGJIIHDACIGHGDIIIJIIJJJJJIGHIGGBFHHHDHFFFFF@@@	NH:i:8	NM:i:0
HWI-1KL140:55:C20PMACXX:7:1205:3261:188579	16	1	66849269	1	48M3S	TGTTGACAATCTCATCAAAAGTAATGTTCCCACTGTGTTTAATGTTCTACT	EDDHFBHGDIHCGGFIIIIIGHEFA@CEHCGHHHIHE?DFHHDDDED=1@?	NH:i:8	NM:i:0
HWI-1KL140:55:C20PMACXX:7:1205:8956:188631	16	1	66849269	1	51M	TGTTGACAATCTCATCAAAAGTAATGTTCCCACTGTGTTTAATGTTCTTCT	IJJJJJJJJJJJJIGJJJJJJIJJJJJJJJHIJJJJJJHHHHHFFFFFCCC	NH:i:7	NM:i:0
HWI-1KL140:55:C20PMACXX:7:1205:19437:189086	0	1	66849561	1	46M	GTACACGACTTTGACCTCGTTGGGGTCGAACTTGGGCGGCATGGTG	IIGIIJIHJJIHF?IHFJJJJJJJJJJJJJJJJHHHHHFFFFFCBB	NH:i:5	NM:i:1
HWI-1KL140:55:C20PMACXX:7:1205:4662:190263	0	2	32962108	1	15M451N29M	GGTCCTCTGGGTCTGTCTCCGAAGAAAGTTGGCGATGACATTGC	FHFHHHIJJIJJIJJEHHHIIGHIIJJIFHJJJIEHIIJJJJJJ	NH:i:4	NM:i:0
HWI-1KL140:55:C20PMACXX:7:1205:6582:190283	16	1	66849268	1	51M	ATGTTGACAATCTCATCAAAAGTAATGTTCCCACTGTGTTTAATGTTCTTC	JJJIJJIJJIHIGGJGIJJIJJIJJIJJIIHIHJJJJJHHHHHFFFFFBCC	NH:i:7	NM:i:0
HWI-1KL140:55:C20PMACXX:7:1205:9292:191402	0	2	32963327	40	51M	CAATCCAGTGGTGAGCTGACAGTGAGCCCCAGCTTTTAGGAAACAGGGCTG	BCCFFFFFHHHHHJJJJJJJJJJJIJJJJJIIJJJJJJJJJJJJJJJJIII	NH:i:1	NM:i:0
HWI-1KL140:55:C20PMACXX:7:1205:5462:192520	16	1	66849269	1	51M	TGTTGACAATCTCATCAAAAGTAATGTTCCCACTGTGTTTAATGTTCTTCT	JJIIJJJIIIJIJJHIJJJJJJJIJJJJJJJIJJJJJJHHHHHFFFFFBCC	NH:i:7	NM:i:0
HWI-1KL140:55:C20PMACXX:7:1205:10867:193888	16	1	36958039	1	51M	TTGATAGTTCCAGAAAGTTCTCTAGCCAAAGACCGGTGTCTCATCTGCCGG	IJJJJJIHHIHGHJJIIJIGIJJJJJJJJIGEJJJJJJHGHHHFFFFFCCC	NH:i:7	NM:i:0
HWI-1KL140:55:C20PMACXX:7:1205:12884:195942	0	1	36958020	1	47M	TGCAGTACCCAGGATCTCCTTGATAGTTCCAGAAAGTTCTCTAGCCA	JJJIGFBJJJJJJIHIIJJJJIJJIJJJJJJJJJJJJJHHHHHFFFF	NH:i:7	NM:i:0
HWI-1KL140:55:C20PMACXX:7:1205:13698:196861	16	1	66849268	1	51M	ATGTTGACAATCTCATCAAAAGTAATGTTCCCACTGTGTTTAATGTTCTTC	JJJJIJJJJIGJJJIIJJJIJJIJJJJJJJJIJJJJJJHHHHHFFFFFBBB	NH:i:7	NM:i:0
HWI-1KL140:55:C20PMACXX:7:1205:11541:198058	16	1	66849269	1	51M	TGTTGACAATCTCATCAAAAGTAATGTTCCCACTGTGTTTAATGTTCTTCT	IJIGIIIGJJJIGHGJIJJIIJJJJJJIJIHFIJJJIIHFHHHFFFFFCCC	NH:i:7	NM:i:0
HWI-1KL140:55:C20PMACXX:7:1205:5507:199566	16	1	36958101	1	51M	AATCTCATCAAAAGTAATGTTCCCACTGTGTTTAATGTTCTTCTGCTTCTT	EIHIJGHGGJJIIHAGIHHFBIGHFIIGHGEIGIJIGGFHHFHDFFDB@@@	NH:i:9	NM:i:0
HWI-1KL140:55:C20PMACXX:7:1205:14602:200331	16	1	36958031	1	51M	GGATCTCCTTGATAGTTCCAGAAAGTTCTCTAGCCAAAGACCGGTGTCTCA	JJIJJJJJJIIGFJIIIJJJJJJJJIJJJIJJJJIJJJHHHHHFEDDFCB@	NH:i:8	NM:i:0
HWI-1KL140:55:C20PMACXX:7:1206:9246:2878	16	1	66849270	1	51M	GTTGACAATCTCATCAAAAGTAATGTTCCCACTGTGTTTAATGTTCTTCTG	JJJJIJJJJJJIHGHJJJJJJJJJJJJJJIHJJJIJJJHGHHHFFFFFCCC	NH:i:7	NM:i:0
HWI-1KL140:55:C20PMACXX:7:1206:14909:6202	16	1	66849268	1	51M	ATGTTGACAATCTCATCAAAAGTAATGTTCCCACTGTGTTTAATGTTCTTC	JJJJJJIJJJIJJJJJJJJJJJJJJJJJIJJIIJJJJJHHHHHFFFFDBB@	NH:i:7	NM:i:0
HWI-1KL140:55:C20PMACXX:7:1206:7521:7926	16	1	66849269	1	51M	TGTTGACAATCTCATCAAAAGTAATGTTCCCACTGTGTTTAATGTTCTTCT	JJJJIHJJJJJJJJIIJJJJJIJJJJJJJJIIJJJJJJHHHHHFFFFFCCC	NH:i:7	NM:i:0
HWI-1KL140:55:C20PMACXX:7:1206:1449:10294	16	1	66849269	1	51M	TGTTGACAATCTCATCAAAAGTAATGTTCCCACTGTGTTTAATGTTCTTCT	IIJJIIHGGIJIGCEHJJJJIJJIIHFIJJJIJIJJJJGGHHFDDDDF@@?	NH:i:7	NM:i:0
HWI-1KL140:55:C20PMACXX:7:1206:16653:12888	16	1	66849555	1	51M	CCTCAGGTACACGACTTTGACCTCGTTGGGGTCGAACTTGGGCGGCATGGT	HHJJJJJJIIJJJIJJJIHFJIIJJJJJJJJJIGHHJJGHHHHFFFFF@CC	NH:i:5	NM:i:1
HWI-1KL140:55:C20PMACXX:7:1206:4191:13059	0	1	36958020	1	47M	TGCAGTACCCAGGATCTCCTTGATAGTTCCAGAAAGTTCTCTAGCCA	IJJJJIHJJJJJJIIJJJIJJIJJJJJIJJJJJJJJJIHHHHHFFFF	NH:i:7	NM:i:0
HWI-1KL140:55:C20PMACXX:7:1206:5084:13189	16	1	66849552	1	51M	GCACCTCAGGTACACGACTTTGACCTCGTTGGGGTCGAACTTGGGCGGCAT	HHEJIJIIJJJIJJJIIJJIHHDJJIJJJJJJJJJJJJHHHHHFFFFFCCC	NH:i:5	NM:i:1
HWI-1KL140:55:C20PMACXX:7:1206:18699:14840	16	2	32961833	40	47M	AAAGTCGGTGCGTGCCCTCGCCGCGCCCGGGTGCTGTCCCGGGGCCT	BC@FFFFFHHHHHJJJJJJJJJJJJIIJJJJAHHHFFFFFDDBDDDD	NH:i:1	NM:i:0
HWI-1KL140:55:C20PMACXX:7:1206:3897:15228	0	2	32963481	40	51M	TACTTGCTTTCTGCAGTTAAACACAGTGGGAACATTACTTTTGATGAGATT	CCCFFFFFHHHHGJJIJJJJJIJJJJHIJJJJJJJJJJJJJJJHJJJIJJI	NH:i:1	NM:i:0
HWI-1KL140:55:C20PMACXX:7:1206:4123:17174	16	1	66849269	1	51M	TGTTGACAATCTCATCAAAAGTAATGTTCCCACTGTGTTTAATGTTCTTCT	HJHGJJJIHEGEGIHIIIJHHGJJIIIHIGFCJJJJIIHHHHGDFFFF@@@	NH:i:7	NM:i:0
HWI-1KL140:55:C20PMACXX:7:1206:17870:17828	0	1	66849561	1	46M	GTACACGACTTTGACCTCGTTGGGGTCGAACTTGGGCGGCATGGTG	IHCHHJJIJJJIHDJIHJJJJJJJJIJJIGJJJHHHHHFFFFFCC@	NH:i:5	NM:i:1
HWI-1KL140:55:C20PMACXX:7:1206:1607:18477	16	1	66849268	1	51M	ATGTTGACAATCTCATCAAAAGTAATGTTCCCACTGTGTTTAATGTTCTTC	JJJJJJIJJJJIIIIGIJJJJJJJIJJJIJJJIJJJJJHHHHHFFFFFC@C	NH:i:7	NM:i:0
HWI-1KL140:55:C20PMACXX:7:1206:21352:18621	16	1	66849269	1	51M	TGTTGACAATCTCATCAAAAGTAATGTTCCCACTGTGTTTAATGTTATTCT	IIIIIGIIGIIGIGIIIIIHEHIHFIIGIHICIIIFIIHHFHHDDD1D@@@	NH:i:7	NM:i:1
HWI-1KL140:55:C20PMACXX:7:1206:20951:19119	16	1	36958039	1	51M	TTGATAGTTCCAGAAAGTTCTCTAGCCAAAGACCGGTGTCTCATCTGCCGG	IJIJIJIJIJIIJJJIGHJJJJJJJIJJJIHHJJJJIIGHHHGFFFFF@CC	NH:i:7	NM:i:0
HWI-1KL140:55:C20PMACXX:7:1206:12566:19705	16	1	66849267	1	51M	AATGTTGACAATCTCATCAAAAGTAATGTTCCCACTGTGTTTAATGTTCTT	JJJJJIIHJJJJJJJJJJJJJJJJJJJJJJJJJHJJJJHHHHHFFFFFCCC	NH:i:7	NM:i:0
HWI-1KL140:55:C20PMACXX:7:1206:14158:22639	16	1	66849272	1	51M	TGACAATCTCATCAAAAGTAATGTTCCCACTGTGTTTAATGTTCTTCTGCT	JJJJJJJJJJJJJJJJJJJJJJJJJJJJHJJJJJJJJJHHHHHFFFFFCCC	NH:i:8	NM:i:0
HWI-1KL140:55:C20PMACXX:7:1206:15746:22971	16	1	66849269	1	51M	TGTTGACAATCTCATCAAAAGTAATGTTCCCACTGTGTTTAATGTTCTTCT	IJJJJJJJJJJJJJJJJJJJJJJJIIHJJJIIJJJIJJHHHHHFFFFFCCC	NH:i:7	NM:i:0
HWI-1KL140:55:C20PMACXX:7:1206:10194:25109	16	1	66849553	1	51M	CACCTCAGGTACACGACTTTGACCTCGTTGGGGTCGAACTTGGGCGGCATG	HFIGGIJJJJJJJIGGIJJIHFJIGJJJJJJJJIGHIIHHHHHFFFFFCCC	NH:i:5	NM:i:1
HWI-1KL140:55:C20PMACXX:7:1206:17085:27050	16	1	66849269	1	51M	TGTTGACAATCTCATCAAAAGTAATGTTCCCACTGTGTTTAATGTTCTTCT	IJJIJJJJJJJJJJJJJJJJJJJJJJIHJJIIJJJJJJHHHHHFFFFFCCC	NH:i:7	NM:i:0
HWI-1KL140:55:C20PMACXX:7:1206:1456:27283	16	1	36958042	1	43M	ATAGTTCCAGAAAGTTCTCTAGCCAAAGACCGGTGTCTCATCT	IIFFF>FDIIIIFEFFF>IG@ECEIFFEEIFFF?<DDDDD@@@	NH:i:9	NM:i:0
HWI-1KL140:55:C20PMACXX:7:1206:12751:31369	16	1	66849269	1	51M	TGTTGACAATCTCATCAAAAGTAATGTTCCCACTGTGTTTAATGTTCTTCT	IGIGIGIGJGJIJIIIJIIIIGIIGIGFGF?AIGIGJIHHHHDFDFDD@@@	NH:i:7	NM:i:0
HWI-1KL140:55:C20PMACXX:7:1206:5730:33130	16	1	66849264	1	51M	GGCAATGTTGACAATCTCATCAAAAGTAATGTTCCCACTGTGTTTAATGTT	GIHHJJIHGHGGIIHGBGIHIJJIGGIJJJJJJIIGIIHHHHHFFFFFCCC	NH:i:8	NM:i:0
HWI-1KL140:55:C20PMACXX:7:1206:4625:33492	16	1	66849269	1	51M	TGTTGACAATCTCATCAAAAGTAATGTTCCCACTGTGTTTAATGTTCTTCT	IJJJJJJJJJJJJJIJJJJJJJIJJJJJJJIIJIJJJJHHHHHFFFFFCCC	NH:i:7	NM:i:0
HWI-1KL140:55:C20PMACXX:7:1206:5381:36845	16	1	66849268	1	51M	ATGTTGACAATCTCATCAAAAGTAATGTTCCCACTGTGTTTAATGTTCTTC	JJJJJJIJJIHJJIIIJJJJIJJJJJJJJJIHIJJJJJHHHHHFFFFF@BB	NH:i:7	NM:i:0
HWI-1KL140:55:C20PMACXX:7:1206:3618:37721	16	1	66849268	1	51M	ATGTTGACAATCTCATCAAAAGTAATGTTCCCACTGTGTTTAATGTTCTTC	JIJJJIGJIIJJIIHGJJJIHIIIIIIHFJIIIJJJJJGHHHHFFFFF@B@	NH:i:7	NM:i:0
HWI-1KL140:55:C20PMACXX:7:1206:13980:37924	16	1	66849269	1	51M	TGTTGACAATCTCATCAAAAGTAATGTTCCCACTGTGTTTAATGTTCTTCT	IJJJJJJJJJJJJJJJJJJJJJJJJJJJJJIHJJJJJJHHHHHFFFFFCCC	NH:i:7	NM:i:0
HWI-1KL140:55:C20PMACXX:7:1206:19944:38690	16	1	66849555	1	51M	CCTCAGGTACACGACTTTGACCTCGTTGGGGTCGAACTTGGGCGGCATGGT	HHIJJIIHFJIHGFIIIHHFIIGJJJJJJJJJJJJIJJHHHGHFFFFFCCC	NH:i:5	NM:i:1
HWI-1KL140:55:C20PMACXX:7:1206:16031:39988	16	1	66849269	1	51M	TGTTGACAATCTCATCAAAAGTAATGTTCCCACTGTGTTTAATGTTCTTCT	IJJJJJJJJJJJJIIJJJJJJJJJJJJJJJIIJJJJJJHHHHHFFFFFCCC	NH:i:7	NM:i:0
HWI-1KL140:55:C20PMACXX:7:1206:1905:43170	16	1	36958009	1	51M	CCCACAGACTGTGCAGTACCCAGGATCTCCTTGATAGTTCCAGAAAGTTCT	JJJIJJJJJJJJIIGIGFJJJJJJJJJIJJJJIJJJJIHHHHHFFFFFCCC	NH:i:8	NM:i:0
HWI-1KL140:55:C20PMACXX:7:1206:4676:43547	0	2	32962108	1	15M451N27M	GGTCCTCTGGGTCTGTCTCCGAAGAAAGTTGGCGATGACATT	HHHHIJJJJJJIJJJJJJJJJIIIJJIJHIIIJJJJJJJJJJ	NH:i:4	NM:i:0
HWI-1KL140:55:C20PMACXX:7:1206:4419:43841	16	1	66849553	1	51M	CACCTCAGGTACACGACTTTGACCTCGTTGGGGTCGAACTTGGGCGGCATG	ECJJGHIJIJHHFHGHJJIIGGIJIJJJJJJJJJJJIHHHHHHFFFFFCCC	NH:i:5	NM:i:1
HWI-1KL140:55:C20PMACXX:7:1206:5058:44400	16	1	66849268	1	51M	ATGTTGACAATCTCATCAAAAGTAATGTTCCCACTGTGTTTAATGTTCTTC	JJIJJIIJJJJJIIGFIJJJJJJJJJJJJJJIHJJJJJGHHHHFFFFF@BB	NH:i:7	NM:i:0
HWI-1KL140:55:C20PMACXX:7:1206:5670:46888	0	1	66849561	1	46M	GTACACGACTTTGACCTCGTTGGGGTCGAACTTGGGCGGCATGGTG	JIHJIJIHIJIHHFJHHJJJJJJJJJJIJIJJJHHHHHFFFFFCCC	NH:i:5	NM:i:1
HWI-1KL140:55:C20PMACXX:7:1206:18989:47319	16	1	66849555	1	51M	CCTCAGGTACACGACTTTGACCTCGTTGGGGTCGAACTTGGGCGGCATGGT	HHIJJJJJIJIJHFIJIIHGJJGJJJJJJJJJJJJJJJHHHHHFFFFFCCC	NH:i:5	NM:i:1
HWI-1KL140:55:C20PMACXX:7:1206:3821:48136	16	1	36958042	1	44M	ATAGTTCCAGAAAGTTCTCTAGCCAAAGACCGGTGTCTCATCTG	JJJJJJJJJIJJJJIIHEJJJJJJJJJIHJJHHHHHFFFFFCCC	NH:i:9	NM:i:0
HWI-1KL140:55:C20PMACXX:7:1206:7416:50492	16	1	66849268	1	51M	ATGTTGACAATCTCATCAAAAGTAATGTTCCCACTGTGTTTAATGTTCTTC	JJJJJJJJJJJJJJIJJJJJJIJJJIJJJJJIIJJJJJHHHHHFFFFFCCC	NH:i:7	NM:i:0
HWI-1KL140:55:C20PMACXX:7:1206:18238:52548	16	1	66849268	1	51M	ATGTTGACAATCTCATCAAAAGTAATGTTCCCACTGTGTTTAATGTTCTTC	JJJJJJIJJJJJJIJIIJJJJJJJJJJJIJJIIJJJJJHHHHHFFFFFCCC	NH:i:7	NM:i:0
HWI-1KL140:55:C20PMACXX:7:1206:10805:53347	16	1	66849269	1	51M	TGTTGACAATCTCATCAAAAGTAATGTTCCCACTGTGTTTAATGTTCTTCT	JJJJJJJJJJJJIGGJJJIJJJJJIJJIJIHHIIJJJJHHHHHFFFFF@CC	NH:i:7	NM:i:0
HWI-1KL140:55:C20PMACXX:7:1206:15488:55498	16	1	66849269	1	51M	TGTTGACAATCTCATCAAAAGTAATGTTCCCACTGTGTTTAATGTTCTTCT	JJJJJJJJJJJJJJGIJJJJJJJJJJJJJJJIJJJJJJHHHHHFFFFFCCC	NH:i:7	NM:i:0
HWI-1KL140:55:C20PMACXX:7:1206:16882:61107	0	1	36958114	0	47M	GTAATGTTCCCACTGTGTTTAATGTTCTTCTGCTTCTTCCTGTCTCT	HEG@GDB8GGD?BFEBCIHEHEF@GEEGFEE>BHBFFDHDDDDD@@@	NH:i:10	NM:i:0
HWI-1KL140:55:C20PMACXX:7:1206:13542:61460	16	1	66849269	1	51M	TGTTGACAATCTCATCAAAAGTAATGTTCCCACTGTGTTTAATGTTCTTCT	IJIIIFIJJJJJJJIJJIIGJIJJJJJJJJIIJJJJJJHGHHHFFFFFCCC	NH:i:7	NM:i:0
HWI-1KL140:55:C20PMACXX:7:1206:12348:64279	16	1	66849269	1	51M	TGTTGACAATCTCATCAAAAGTAATGTTCCCACTGTGTTTAATGTTCTTCT	JJIIJJJJJJJJJJIJJJJJJJJJJJJJJIHCIJJJJJHHHHHFFFFFCCC	NH:i:7	NM:i:0
HWI-1KL140:55:C20PMACXX:7:1206:11652:64789	16	1	66849269	1	51M	TGTTGACAATCTCATCAAAAGTAATGTTCCCACTGTGTTTAATGTTCTTCT	JJJJJJJJJJJIJJJJJJJIIGHHHIHCJIHEIIJJJJHHGHHFFFFF@C@	NH:i:7	NM:i:0
HWI-1KL140:55:C20PMACXX:7:1206:19599:65243	16	1	66849268	1	51M	ATGTTGACAATCTCATCAAAAGTAATGTTCCCACTGTGTTTAATGTTCTTC	JIJJIJJJJJHJIJIGJJJIIJJJJIJJIJJHIJIJIJHHHHHFFFFFCCC	NH:i:7	NM:i:0
HWI-1KL140:55:C20PMACXX:7:1206:13735:65954	16	1	66849555	1	48M	CCTCAGGTACACGACTTTGACCTCGTTGGGGTCGAACTTGGGCGGCAT	<DA==EC@AA;CB?DDD@DDIDAICDDIEFE;A<<AC:D?DD>DD?;?	NH:i:5	NM:i:1
HWI-1KL140:55:C20PMACXX:7:1206:17164:69278	16	1	36958025	1	51M	TACCCAGGATCTCCTTGATAGTTCCAGAAAGTTCTCTAGCCAAAGACCGGT	IIJJJJJJJJJJJJJJJJJJJJIJJJJJJJJJJJJJJJHHHHHFFFFFCCC	NH:i:8	NM:i:0
HWI-1KL140:55:C20PMACXX:7:1206:5304:71204	16	1	66849268	1	51M	ATGTTGACAATCTCATCAAAAGTAATGTTCCCACTGTGTTTAATGTTCTTC	JIJJJJIJJJJJIJIHJJJJJJJJJIJJIJJJJJJJJJHHHHHFFFFFCCC	NH:i:7	NM:i:0
HWI-1KL140:55:C20PMACXX:7:1206:14995:71512	16	1	66849272	1	51M	TGACAATCTCATCAAAAGTAATGTTCCCACTGTGTTTAATGTTCTTCTGCT	JJJJJJJJJJJJIJJJJJIJJJJJJJJHHJJJJJJJJJHHHHHFFFFFCCC	NH:i:8	NM:i:0
HWI-1KL140:55:C20PMACXX:7:1206:15326:71572	16	1	36958030	1	1S50M	AAGGATCTCCTTGATAGTTCCAGAAAGTTCTCTAGCCAAAGACCGGTGTCT	IGIJJIJIJJIJIJIIJJJJJJIJJJJJJJJJJJJJJJHHHHHFFFFFCCB	NH:i:8	NM:i:0
HWI-1KL140:55:C20PMACXX:7:1206:11860:73032	0	1	66849561	1	46M	GTACACGACTTTGACCTCGTTGGGGTCGAACTTGGGCGGCATGGTG	JIHIJJIHJJIHF@IHEJJJJJJJJJJIJJJJJHHHHHFFFFFCCC	NH:i:5	NM:i:1
HWI-1KL140:55:C20PMACXX:7:1206:20255:74327	16	1	66849267	1	51M	AATGTTGACAATCTCATCAAAAGTAATGTTCCCACTGTGTTTAATGTTCTT	IJJJJJJJJIIIIJIJIJJJJJJJJJJJJJJJIHJJJJHHHHHFFFFFCCC	NH:i:7	NM:i:0
HWI-1KL140:55:C20PMACXX:7:1206:4454:75180	16	1	36958025	1	51M	TACCCAGGATCTCCTTGATAGTTCCAGAAAGTTCTCTAGCCAAAGACCGGT	IJJJJJJJJJJJJJJJIJJJJJJJJJJJJJJJJJJJJJHHGHHFFDFFCCC	NH:i:8	NM:i:0
HWI-1KL140:55:C20PMACXX:7:1206:7648:75861	16	1	36958026	1	51M	ACCCAGGATCTCCTTGATAGTTCCAGAAAGTTCTCTAGCCAAAGACCGGTG	BJJIJJIIGJJJJJJJJIJJJJJIIGJJJIJIIJJJIJHHHFFD@DDFC@@	NH:i:8	NM:i:0
HWI-1KL140:55:C20PMACXX:7:1206:12312:76326	0	1	66849565	1	44M	ACGACTTTGACCTCGTTGGGGTCGAACTTGGGCGGCATGGTGGA	JJIHJJJJHHJIHJJJIJJJJJJJJIJJJJJHHHHHFFFFFCCC	NH:i:5	NM:i:1
HWI-1KL140:55:C20PMACXX:7:1206:5341:77264	0	2	32963243	40	51M	TAAAATCGTGTTAGGGCTGCTGGTGAGGACTTGCTTGTGCCCCAGCCACCC	CCCFFFFFHHHGHJJJJJJJJJIFIIJJIJIJDHJJCHIGJJJIGIJJJJJ	NH:i:1	NM:i:0
HWI-1KL140:55:C20PMACXX:7:1206:16188:77505	16	1	36958009	1	51M	CCCACAGACTGTGCAGTACCCAGGATCTCCTTGATAGTTCCAGAAAGTTCT	JJJIJJIHJJJJJJJJIIJJJJJJJJJJJJJJJJJJJJHHHHHFFFFFCCC	NH:i:8	NM:i:0
HWI-1KL140:55:C20PMACXX:7:1206:5337:78240	0	2	32961831	1	9M209N42M	TCAAAGTCGTGTACCTGAGGTGCACCGGAGGCGAGGTCGGCGCCACATCCG	BCCFFFDFGHHHHJJJJJJJHHIIJJJJHJJIHFHJBHHHEEDDDDDDDCB	NH:i:4	NM:i:0
HWI-1KL140:55:C20PMACXX:7:1206:6729:78658	16	1	66849269	1	51M	TGTTGACAATCTCATCAAAAGTAATGTTCCCACTGTGTTTAATGTTCTTCT	JJJJJIJIJJJJIJIJJJJJJJJJJJJJJIHIJJJJJJHHHHHFFFFFBCC	NH:i:7	NM:i:0
HWI-1KL140:55:C20PMACXX:7:1206:20533:78763	16	1	66849268	1	51M	ATGTTGACAATCTCATCAAAAGTAATGTTCCCACTGTGTTTAATGTTCTTC	IIIFBD?BIIIGGD4EIIIEIIIIIIGGB=BCCGGFEHDBHHHDDAFFC@@	NH:i:7	NM:i:0
HWI-1KL140:55:C20PMACXX:7:1206:15560:79545	16	1	66849269	1	51M	TGTTGACAATCTCATCAAAAGTAATGTTCCCACTGTGTTTAATGTTCTTCT	GJIJJIIJJIJJJJJJJJJJIIJJJJJHIIHFJJJIJJHGHHHFFFFFCCC	NH:i:7	NM:i:0
HWI-1KL140:55:C20PMACXX:7:1206:16395:83615	16	1	66849269	1	51M	TGTTGACAATCTCATCAAAAGTAATGTTCCCACTGTGTTTAATGTTCTTCT	JIIHDFHIIJIGIHGGHFFBGE@DIIIIHDDFIJJHFABGHGHFFFFFC@C	NH:i:7	NM:i:0
HWI-1KL140:55:C20PMACXX:7:1206:10412:84010	16	1	36958107	1	51M	ATCAAAAGTAATGTTCCCACTGTGTTTAATGTTCTTCTGCTTCTTCCTGTC	JIJJJJJJJJJJJJJIJIHJIJJJJJJJJJJJJJJIJJHHGGHFFFFFCCC	NH:i:9	NM:i:0
HWI-1KL140:55:C20PMACXX:7:1206:12805:86052	16	1	36958039	1	51M	TTGATAGTTCCAGAAAGTTCTCTAGCCAAAGACCGGTGTCTCATCTGCCGG	JIJIJJJIHIGIIJJJJJJJJIIJJJJJJIGFJJJJJJHHHHHFFFFFCCC	NH:i:7	NM:i:0
HWI-1KL140:55:C20PMACXX:7:1206:11763:86290	16	1	36958013	1	51M	CAGACTGTGCAGTACCCAGGATCTCCTTGATAGTTCCAGAAAGTTCTCTAG	JJJIJJJJJJJIGFJJJJJJIHIIJJJJJJJJJJJJJJHHHHHFFFFFCCC	NH:i:8	NM:i:0
HWI-1KL140:55:C20PMACXX:7:1206:20483:88230	16	1	36958000	1	51M	ACATTGCAGCCCACAGACTGTGCAGTACCCAGGATCTCCTTGATAGTTCCA	JIJJJIJJIIJIHJJJGJJJJJJIIHHJJJJJJJJJJJHHHHHFFFFFCCC	NH:i:7	NM:i:0
HWI-1KL140:55:C20PMACXX:7:1206:3540:90672	16	1	36958031	1	51M	GGATCTCCTTGATAGTTCCAGAAAGTTCTCTAGCCAAAGACCGGTGTCTCA	JJJJJIJIJJJIGIIHDJJJJJJIJIHIIJIJJJJJJJHHHHHFFFFFCCC	NH:i:8	NM:i:0
HWI-1KL140:55:C20PMACXX:7:1206:13573:91712	0	1	66849561	1	46M	GTACACGACTTTGACCTCGTTGGGGTCGAACTTGGGCGGCATGGTG	JIHHGFC8GIHFB6JIGIJJJIJJIJIIGGJJJHHHHHFFFFF@@@	NH:i:5	NM:i:1
HWI-1KL140:55:C20PMACXX:7:1206:4829:94105	16	1	66849268	1	51M	ATGTTGACAATCTCATCAAAAGTAATGTTCCCACTGTGTTTAATGTTCTTC	JJJJJJJJJIIIFJJIGJJIJIGJJJJJHJIIHJJJJJHHHHHFFFFFCCC	NH:i:7	NM:i:0
HWI-1KL140:55:C20PMACXX:7:1206:4031:97797	16	1	66849269	1	51M	TGTTGACAATCTCATCAAAAGTAATGTTCCCACTGTGTTTAATGTTCTTCT	IJJJJHIIHGIJJJGGJJJJJJJIIIHJJIHFJJJJJJHHHHHFFFFFCC@	NH:i:7	NM:i:0
HWI-1KL140:55:C20PMACXX:7:1206:16075:98348	0	1	66849561	1	46M	GTACACGACTTTGACCTCGTTGGGGTCGAACTTGGGCGGCATGGTG	JJJJJJJHJIIHF@JIEJJJIIJJJJJIJIJJJHHHHHFFFFFCCC	NH:i:5	NM:i:1
HWI-1KL140:55:C20PMACXX:7:1206:13575:101194	16	1	66849269	1	51M	TGTTGACAATCTCATCAAAAGTAATGTTCCCACTGTGTTTAATGTTCTTCT	JJJJJIJJJJJJIIIJJJJJJJJJJJJIJJHIJJJJJJHHHHHFFFFFCCC	NH:i:7	NM:i:0
HWI-1KL140:55:C20PMACXX:7:1206:12463:102119	16	1	66849269	1	51M	TGTTGACAATCTCATCAAAAGTAATGTTCCCACTGTGTTTAATGTTCTTCT	JJJJJJJJJJJJIJIJJJJJJJJIHJHHJJHFJJJJJJHHHHHFFFFF@CC	NH:i:7	NM:i:0
HWI-1KL140:55:C20PMACXX:7:1206:10103:102577	16	1	66849555	1	51M	CCTCAGGTACACGACTTTGACCTCGTTGGGGTCGAACTTGGGCGGCATGGT	HHIIJJJIHIJIHFIJJIIHJJIJJJJJJJJJJJJIJJHHHHHFFFFFCCC	NH:i:5	NM:i:1
HWI-1KL140:55:C20PMACXX:7:1206:21124:102791	16	1	66849551	1	51M	TGCACCTCAGGTACACGACTTTGACCTCGTTGGGGTCGAACTTGGGCGGCA	HHE=GGGFIJJIGIJIGDGHHGB6IHGGIJJIJJJJJGFHHHHFFFFFCCC	NH:i:5	NM:i:1
HWI-1KL140:55:C20PMACXX:7:1206:2547:103404	0	2	32963474	40	47M	GGCCCTGTACTTGCTTTCTGCAGTTAAACACAGTGGGAACATTACTT	FFFFHHHHHJJJJJJJJIJJJJIIIIJJIIJJJHHIIHIJIJIJJJJ	NH:i:1	NM:i:0
HWI-1KL140:55:C20PMACXX:7:1206:17596:107752	16	1	36958031	1	51M	GGATCTCCTTGATAGTTCCAGAAAGTTCTCTAGCCAAAGACCGGTGTCTCA	JJJJJJJJIJJJJJJJJJJJJJJJJJJJJJJJJJJJJJHFHHHFFFFFCCC	NH:i:8	NM:i:0
HWI-1KL140:55:C20PMACXX:7:1206:17322:108018	16	1	36958108	1	51M	TCAAAAGTAATGTTCCCACTGTGTTTAATGTTCTTCTGCTTCTTCCTGTCT	IJJJJJJJJJJJJIIJHHJJJJJJJJJJJJJJJJJJJJHHHHHFFFFFCCC	NH:i:9	NM:i:0
HWI-1KL140:55:C20PMACXX:7:1206:11916:108622	0	2	32962108	1	15M451N27M	GGTCCTCTGGGTCTGTCTCCGAAGAAAGTTGGCGATGACATT	DA?DFGGIIGD@GGGFGIIFAFGEBGGB?B@GEEHIGCGG@D	NH:i:4	NM:i:0
HWI-1KL140:55:C20PMACXX:7:1206:4798:109161	16	1	66849268	1	51M	ATGTTGACAATCTCATCAAAAGTAATGTTCCCACTGTGTTTAATGTTCTTC	FDAIIIHGFFAIIGHCGGHDGHIGHFDCHEGGHGHHEHFFFFHAFFDD?@@	NH:i:7	NM:i:0
HWI-1KL140:55:C20PMACXX:7:1206:12914:110365	0	2	32963031	1	36M430N15M	AGGAGCCACCGAGAGACAGGAAGAAGCAGAAGAACATTAAACACAGTGGGA	CCCFFFFFHHHHHIJJJJJJJIJIJJIJJJJJJJJJJJIJJJJJJJFHJJJ	NH:i:4	NM:i:0
HWI-1KL140:55:C20PMACXX:7:1206:5695:113272	0	2	32962656	3	17M312N34M	AGAACAGACAGGCCCAGATCGAGGTGGTGCCTTCTGCCTCAGCCCTGATCA	@CCDFFFFHHHHGJJJJJJJJJJJCGHDHIJJJJIGJJJJIJIJJJJHIIJ	NH:i:2	NM:i:0
HWI-1KL140:55:C20PMACXX:7:1206:18098:115310	16	1	66849269	1	51M	TGTTGACAATCTCATCAAAAGTAATGTTCCCACTGTGTTTAATGTTCTTCT	IJJJJJJJJJJJJJJJJJJJJJJJIJIIJIIHJJJJJJHHHHHFFFFFCCC	NH:i:7	NM:i:0
HWI-1KL140:55:C20PMACXX:7:1206:1490:120624	16	1	66849267	1	51M	AATGTTGACAATCTCATCAAAAGTAATGTTCCCACTGTGTTTAATGTTCTT	IIJIJIHGJIGGJIGHCJIJJJIJIGGIIHJIIEGHHIHFDFHFFFDF@@@	NH:i:7	NM:i:0
HWI-1KL140:55:C20PMACXX:7:1206:1293:121595	16	1	66849269	1	51M	TGTTGACACTCTCATCAAAAGTAATGTTCCCACTGTGTTTAATGTTCTTCT	IIG@GB?0*9FFD4C?E:ECBAH@DDC3G?FEE9F9@GFBFB>DA=?D7?=	NH:i:7	NM:i:1
HWI-1KL140:55:C20PMACXX:7:1206:3412:123198	0	1	36958105	1	44M	TCATCAAAAGTAATGTTCCCACTGTGTTTAATGTTCTTCTGCTT	GIHFHIIIHIJJJJIIGIIHHJJIIJJIIIJHGHGHFFFFF@C@	NH:i:9	NM:i:0
HWI-1KL140:55:C20PMACXX:7:1206:3404:125958	16	1	66849270	1	51M	GTTGACAATCTCATCAAAAGTAATGTTCCCACTGTGTTTAATGTTCTTCTG	JJIJIJJJIJJJHGJJJJJJIJJJJJIJJIIJJJJJIJHHHHHFFFFFCCC	NH:i:7	NM:i:0
HWI-1KL140:55:C20PMACXX:7:1206:19773:126498	16	1	66849268	1	51M	ATGTTGACAATCTCATCAAAAGTAATGTTCCCACTGTGTTTAATGTTCTTC	JJJJJJIIJJJJIIIIJJJJJJJJJJJJIJJIHJJJJJHHHHHFFFFFBBB	NH:i:7	NM:i:0
HWI-1KL140:55:C20PMACXX:7:1206:20653:126656	16	1	66849553	1	51M	CACCTCAGGTACACGACTTTGACCTCGTTGGGGTCGAACTTGGGCGGCATG	=7EGGGGGHGHA;F=BIIHCHDGFEIIGFDEEEEFABEHFHDHDDBAD@@?	NH:i:5	NM:i:1
HWI-1KL140:55:C20PMACXX:7:1206:19800:127849	0	2	32963266	40	51M	TGAGGACTTGCTTGTGCCCCAGCCACCCGCCACTGCACCTGACCAGTATTG	CCCFFFFFHHHHHJIIJJJJJGGHIJJJJJIJIJJJJJJJIIJJIJHIJJJ	NH:i:1	NM:i:0
HWI-1KL140:55:C20PMACXX:7:1206:10344:128244	0	2	32963726	40	51M	CCATTCTTACTGTAGGAACTATCAAGGAGATCCTGGGTACTGCACAGTCTG	CC@FFFFFHHHHHHIJIJJJJJJIJIJIJJJJGIIJJJJIJGJHIIJFIII	NH:i:1	NM:i:0
HWI-1KL140:55:C20PMACXX:7:1206:20898:128025	0	2	32963021	1	46M430N5M	AAAGCCCTCAAGGAGCCACCGAGAGACAGGAAGAAGCAGAAGAACATTAAA	B@CDFFDFFHHHHEHJGGGIIGJBHJJJJJJIIIGIIJJEGIBGIJIIIIG	NH:i:4	NM:i:0
HWI-1KL140:55:C20PMACXX:7:1206:18811:129524	16	1	66849264	1	51M	GGCAATGTTGACAATCTCATCAAAAGTAATGTTCCCACTGTGTTTAATGTT	IGIIIIGIIIIGIIHIIIIIIIIHHGGGEC;CCIIGFHFHBFFEDDDD@C@	NH:i:8	NM:i:0
HWI-1KL140:55:C20PMACXX:7:1206:16660:132017	16	1	66849268	1	51M	ATGTTGACAATCTCATCAAAAGTAATGTTCCCACTGTGTTTAATGTTCTTC	JJJJJIIJJJJJJJJIJJJJJJJJJJJJJJJIHJJJJJHHHHHFFFFFCBB	NH:i:7	NM:i:0
HWI-1KL140:55:C20PMACXX:7:1206:12577:137612	0	2	32963327	40	51M	CAATCCAGTGGTGAGCTGACAGTGAGCCCCAGCTTTTAGGAAACAGGGCTG	CCCFFFFFHHHFHIJJJJJJJJHIJJJIJJJJJJJJJIJJJIJJJJJJIJJ	NH:i:1	NM:i:0
HWI-1KL140:55:C20PMACXX:7:1206:2013:138704	0	2	32962108	1	15M451N27M	GGTCCTCTGGGTCTGTCTCCGAAGAAAGTTGGCGATGACATT	FHADHGHGIIGBFHIFHIHII:DHHIIIE9?@BFA@GEFHFF	NH:i:4	NM:i:0
HWI-1KL140:55:C20PMACXX:7:1206:13984:139487	16	1	66849269	1	51M	TGTTGACAATCTCATCAAAAGTAATGTTCCCACTGTGTTTAATGTTCTTCT	GIJJJIJJJJIIJJIJJJJJJJJJIJIIIJIIJJIIJIHHHHHFFFFFBCC	NH:i:7	NM:i:0
HWI-1KL140:55:C20PMACXX:7:1206:20256:142237	16	1	36958031	0	51M	GGATCTCCTTGATAGTTCCAAAAAGTTCTCTAGCCAAAGACCGGTGTCTCA	IGJJJJJJJIJIIHGJJIJJJJIIIJIJJJIJJJJJJHHFHHHFFFFFCCC	NH:i:10	NM:i:1
HWI-1KL140:55:C20PMACXX:7:1206:15613:144238	16	1	36958031	1	51M	GGATCTCCTTGATAGTTCCAGAAAGTTCTCTAGCCAAAGACCGGTGTCTCA	JIJJJIJIJJIJJHHJJJJJJJJIIJIIHJJJJJIIJJHHHHHFFFFFCCC	NH:i:8	NM:i:0
HWI-1KL140:55:C20PMACXX:7:1206:19540:145664	0	2	32963243	40	51M	TAAAATCGTGTTAGGGCTGCTGGTGAGGACTTGCTTGTGCCCCAGCCACCC	@@CFFDEFHHFFHHHIFIIJHIIGIAFHFHIIJJJGEDHIHIJJGDGHHIJ	NH:i:1	NM:i:0
HWI-1KL140:55:C20PMACXX:7:1206:13671:146743	16	1	66849269	1	51M	TGTTGACAATCTCATCAAAAGTAATGTTCCCACTGTGTTTAATGTTCTTCT	BB?<B?DB??FBGD:BIIDHGGGHFFHIIHHFEJIIHGHHFHHDDDBF@@@	NH:i:7	NM:i:0
HWI-1KL140:55:C20PMACXX:7:1206:10173:148326	16	2	32961837	1	3M209N44M	TCGTGTACCTGAGGTGCGCCGGAGGCGAGGTCGGCGCCACATCCGCC	;?@AB=ADFFFFFGAEFGHFFHGGHC>BFH;.58A<>>3=?>@C?BB	NH:i:4	NM:i:1
HWI-1KL140:55:C20PMACXX:7:1206:4100:151826	16	1	66849267	1	51M	AATGTTGACAATCTCATCAAAAGTAATGTTCCCACTGTGTTTAATGTTCTT	JJJJJIJIJJGIIIIHDJJJJJIJJJIJJJJJJIJJJJHHHHHFFFFFCCC	NH:i:7	NM:i:0
HWI-1KL140:55:C20PMACXX:7:1206:8724:155535	16	1	66849270	1	51M	GTTGACAATCTCATCAAAAGTAATGTTCCCACTGTGTTTAATGTTCTTCTG	JJIGJJIIHHIHCIJIJJJIIIHHIJIJIHHIIJJJJJHHHHHFFFFFCCC	NH:i:7	NM:i:0
HWI-1KL140:55:C20PMACXX:7:1206:6682:156421	16	1	66849269	1	51M	TGTTGACAATCTCATCAAAAGTAATGTTCCCACTGTGTTTAATGTTCTTCT	IJJJJIJJJJJJJIIJJJJJJJJJJJIJJJHHJJJJJJHHHHHFFFFFCCC	NH:i:7	NM:i:0
HWI-1KL140:55:C20PMACXX:7:1206:12192:156344	0	2	32962108	1	15M451N27M	GGTCCTCTGGGTCTGTCTCCGAAGAAAGTTGGCGATGACATT	HFFHIJJJIIIFFHIGIGIJIIJGIIJJHIIJJIGHIIHICH	NH:i:4	NM:i:0
HWI-1KL140:55:C20PMACXX:7:1206:6704:158151	0	2	32961828	1	12M209N39M	AGGTCAAAGTCGTGTACCTGAGGTGCACCGGAGGCGAGGTCGGCGCCACAT	BCCDFFFFHFHHHIHIJJJJJJJFHIIIJJJBHDCHBHI;DHG>CBBBBBA	NH:i:4	NM:i:0
HWI-1KL140:55:C20PMACXX:7:1206:7736:159062	16	1	66849268	1	51M	ATGTTGACAATCTCATCAAAAGTAATGTTCCCACTGTGTTTAATGTTCTTC	JJJJJJIJJJJJJJJHIJJJJJJJJJJJJJJJJJJJJJHHHHHFFFFFCCC	NH:i:7	NM:i:0
HWI-1KL140:55:C20PMACXX:7:1206:16443:159319	16	1	66849269	1	51M	TGTTGACAATCTCATCAAAAGTAATGTTCCCACTGTGTTTAATGTTCTTCT	IJJJJJJJJJJJJJJJJJJJJJJJIJIJJJHFJJJJJJHHHHGFFFFFCCC	NH:i:7	NM:i:0
HWI-1KL140:55:C20PMACXX:7:1206:14922:162293	0	2	32963058	40	51M	AGAAGAACAGTGAGTCGGCCCCACTCCCTGGGTTTCCGCTGCAGTGTGCTA	BBBFFFFFHHHHHIAFFHIJJJJJJJJJJJJIGHIIIGIJJIIJHIGGJEI	NH:i:1	NM:i:0
HWI-1KL140:55:C20PMACXX:7:1206:9880:166018	16	1	66849268	1	51M	ATGTTGACAATCTCATCAAAAGTAATGTTCCCACTGTGTTTAATGTTCTTC	JJJJJJIJJJIJJIJIIJJJJJJJJJJJJJJJJJJJJJHHHHHFFFFFCCC	NH:i:7	NM:i:0
HWI-1KL140:55:C20PMACXX:7:1206:15256:166865	16	1	66849268	1	51M	ATGTTGACAATCTCATCAAAAGTAATGTTCCCACTGTGTTTAATGTTCTTC	JJJJJJJJJJIJJJJIJJJJJJJJJJJJJJIHFJJJJJHHHHHFFFFFCCC	NH:i:7	NM:i:0
HWI-1KL140:55:C20PMACXX:7:1206:7490:170153	16	1	66849268	1	51M	ATGTTGACAATCTCATCAAAAGTAATGTTCCCACTGTGTTTAATGTTCTTC	IIGIIIHIIIIIGHCAGHGIGHBIHIIGGGHFDGGIIIHHFDDDBFDD@@<	NH:i:7	NM:i:0
HWI-1KL140:55:C20PMACXX:7:1206:6196:170726	16	1	36958046	1	51M	TTCCAGAAAGTTCTCTAGCCAAAGACCGGTGTCTCATCTGCCGGGCAATGT	EGJJJJJJJJIGIJJJJIJJJJHEGJJJJIIIIJIIHJHHHHHFFFFFCCC	NH:i:6	NM:i:0
HWI-1KL140:55:C20PMACXX:7:1206:13890:171086	16	1	66849269	1	51M	TGTTGACAATCTCATCAAAAGTAATGTTCCCACTGTGTTTAATGTTCTTCT	HJJJIHJIJIJJJJHIJJJJJIJJJJJJIJHIJJJJJJHHHHHFFFFFBCC	NH:i:7	NM:i:0
HWI-1KL140:55:C20PMACXX:7:1206:8240:172239	0	2	32963031	1	36M430N15M	AGGAGCCACCGAGAGACAGGAAGAAGCAGAAGAACATTAAACACAGTGGGA	@@@FDDDDDFDHDFFEE@GFIGGGIIEHGIIICGEFADFHIIEIIGGCBHH	NH:i:4	NM:i:0
HWI-1KL140:55:C20PMACXX:7:1206:16575:174643	16	1	66849269	1	51M	TGTTGACAATCTCATCAAAAGTAATGTTCCCACTGTGTTTAATGTTCTTCT	IJJJJJJJJJJIJJIJJJJJJJJJIJIJJJIHJJJJJJHHHHHFFFFFCCC	NH:i:7	NM:i:0
HWI-1KL140:55:C20PMACXX:7:1206:14710:177042	16	1	66849267	1	51M	AATGTTGACAATCTCATCAAAAGTAATGTTCCCACTGTGTTTAATGTTCTT	JJJJJJIGJJJIIIJIJHJJJJJJJJJJIJJIIFJJJJHHHHHFFFFFCCC	NH:i:7	NM:i:0
HWI-1KL140:55:C20PMACXX:7:1206:4457:177914	0	2	32963553	40	51M	AGACACCGGTCTTTGGCTAGAGAACTTTCTGGTAAGAGCACGCTATTTTCC	@@@DDDDAF?@DHGFBGFGIBDECBBDDHE4??C@DH@@DHGDF?A@8=F@	NH:i:1	NM:i:0
HWI-1KL140:55:C20PMACXX:7:1206:13288:179714	0	2	32963495	3	51M	AGTTAAACACAGTGGGAACATTACTTTTGATGAGATTGTCAACATTGCCCG	@@?DDDFFHHGGFGEHJIJGI@HIIHIJDC?BFG<CFDBCGIICEGGECHF	NH:i:2	NM:i:0
HWI-1KL140:55:C20PMACXX:7:1206:3197:183959	16	1	66849269	1	51M	TGTTGACAATCTCATCAAAAGTAATGTTCCCACTGTGTTTAATGTTCTTCT	IIIJIHJIJJJJJJIJJJJJJJJJJJJIJJHIJJJJJJGHHHHFFFFF@CC	NH:i:7	NM:i:0
HWI-1KL140:55:C20PMACXX:7:1206:9888:186289	16	1	66849268	1	51M	ATGTTGACAATCTCATCAAAAGTAATGTTCCCACTGTGTTTAATGTTCTTC	JIJJJIJJJJIJJIJIJJJJJJJJJJJJJJJIHJJJJJHHHHHFFFFFC@C	NH:i:7	NM:i:0
HWI-1KL140:55:C20PMACXX:7:1206:19537:186736	16	1	66849286	1	51M	AAAGTAATGTTCCCACTGTGTTTAATGTTCTTCTGCTTCTTCCTGTCTCTC	IJJJJJJIIGGJIHGIIJJJJJJJJJJJJJJJJJIJIIHHHHHFFFFFCB@	NH:i:6	NM:i:1
HWI-1KL140:55:C20PMACXX:7:1206:17119:188747	16	1	66849268	1	51M	ATGTTGACAATCTCATCAAAAGTAATGTTCCCACTGTGTTTAATGTTCTTC	IIIHHIIIIIIIIIIHIIIIGIGIIIHEDGHHFIGIGIHHGHFFFFFD@=@	NH:i:7	NM:i:0
HWI-1KL140:55:C20PMACXX:7:1206:7345:190884	16	1	66849553	1	42M	CACCTCAGGTACACGACTTTGACCTCGTTGGGGTCGAACTTG	EHJJJJJJJJJIHIHGJJIIHHJJJJJJJJJJJJJJJIHHHH	NH:i:5	NM:i:1
HWI-1KL140:55:C20PMACXX:7:1206:8590:193264	16	1	36958017	1	51M	CTGTGCAGTACCCAGGATCTCCTTGATAGTTCCAGAAAGTTCTCTAGCCAA	JJJJJJJJJIJJJJJIJJJJJJJJJJJJJJJJJJJJJJHHHHHFFFFFCCC	NH:i:6	NM:i:0
HWI-1KL140:55:C20PMACXX:7:1206:14866:193988	16	1	36958022	1	42M	CAGTACCCAGGATCTCCTTGATAGTTCCAGAAAGTTCTCTAG	GGHGGJJJJJIIIJIIJJIJJGGJIGGIGFFHHHFFFFF@C@	NH:i:9	NM:i:0
HWI-1KL140:55:C20PMACXX:7:1206:3744:194399	16	2	32963551	38	47M	TGAGACACCGGTCTTTGGCTAGAGAACTTTCTGGTAAGAGCACGCTA	@@@DDD?DFAF<@?E:CE<F?C?EDB*1??*:1?:?DGE>9B0?@F;	NH:i:1	NM:i:0
HWI-1KL140:55:C20PMACXX:7:1206:16442:195379	0	1	36958020	1	47M	TGCAGTACCCAGGATCTCCTTGATAGTTCCAGAAAGTTCTCTAGCCA	JIGHHFDJJGHEIHAFHGHIHIJJIJJIJJJHGIJHGEHHHHHFDFF	NH:i:7	NM:i:0
HWI-1KL140:55:C20PMACXX:7:1206:17579:198103	16	1	66849266	1	51M	CAATGTTGACAATCTCATCAAAAGTAATGTTCCCACTGTGTTTAATGTTCT	JJJJJJIIIJJIGJJIIIIJJJJJIJIGJIJJIIHIHJHHHHHFFFFFCC@	NH:i:8	NM:i:0
HWI-1KL140:55:C20PMACXX:7:1206:11369:198828	16	1	66849269	1	51M	TGTTGACAATCTCATCAAAAGTAATGTTCCCACTGTGTTTAATTTTCTTCT	JJJIJJJJJJJIJJIJJJJJJJJJJJIIJJJJJJJJJJHHHHHFFFFFCCC	NH:i:7	NM:i:1
HWI-1KL140:55:C20PMACXX:7:1206:16123:198824	16	1	66849264	1	51M	GGCAATGTTGACAATCTCATCAAAAGTAATGTTCCCACTGTGTTTAATGTT	JIJJJJJJJJIJJJIIJIHHJJJJJJJJJJJJIJJIIJHHHHGFFFFFCCC	NH:i:8	NM:i:0
HWI-1KL140:55:C20PMACXX:7:1206:12490:199220	16	1	36958042	1	43M	ATAGTTCCAGAAAGTTCTCTAGCCAAAGACCGGTGTCTCATCT	IGJIGHJJIGIIJIGIGGJJJIJIJJIIGJHHHHGFFFFFCCC	NH:i:9	NM:i:0
HWI-1KL140:55:C20PMACXX:7:1206:18410:199414	0	2	32963726	40	51M	CCATTCTTACTGTAGGAACTATCAAGGAGATCCTGGGTACTGCACAGTCTG	CCCFFFFFHHHHHJJJJJJJJJJJJJIIJJJJJJJJJGHIJIJJJJJJJJJ	NH:i:1	NM:i:0
HWI-1KL140:55:C20PMACXX:7:1206:18980:199604	16	1	66849269	1	51M	TGTTGACAATCTCATCAAAAGTAATGTTCCCACTGTGTTTAATGTTCTTCT	IJJJJJJIJJJJIIGJJJJJIGJJJJIJJJIIJJJJJJHHHHHFFFFFBCC	NH:i:7	NM:i:0
HWI-1KL140:55:C20PMACXX:7:1206:10084:200002	16	1	36958029	1	51M	CAGGATCTCCTTGATAGTTCCAGAAAGTTCTCTAGCCAAAGACCGGTGTCT	JJIIIJJJIGIGGIGIIJGIJJJJJIJJIGIJJJIJJIHHFHHFFFFF@@@	NH:i:8	NM:i:0
HWI-1KL140:55:C20PMACXX:7:1206:15380:200147	16	1	66849552	1	51M	GCACCTCAGGTACACGACTTTGACCTCGTTGGGGTCGAACTTGGGCGGCAT	HHGIJJJIIJJIJJJHHJIHGD?IHFJJJJJJJJJIGHFHHHHFFFFFBCB	NH:i:5	NM:i:1
HWI-1KL140:55:C20PMACXX:7:1207:20597:6156	16	2	32962103	40	34M	AGATCGGTCCTCTGGGTCTGGTAAGTCGTCGCTC	BCCFFFFDHHHHHJJJHHIJJFGIJHIGIJJJJJ	NH:i:1	NM:i:0
HWI-1KL140:55:C20PMACXX:7:1207:17891:7909	16	1	66849268	1	51M	ATGTTGACAATCTCATCAAAAGTAATGTTCCCACTGTGTTTAATGTTCTTC	BCIIGCGAGBAIEGDFF<DFFE<HFA;E?GEA<BFB@GDD<F?DD>BD?@@	NH:i:7	NM:i:0
HWI-1KL140:55:C20PMACXX:7:1207:21071:8825	0	2	32961831	1	9M209N42M	TCAAAGTCGTGTACCTGAGGTGCACCGGAGGCGAGGTCGGCGCCACATCCG	BCBFFFDFHFHHHJJIJIJJFHIIIJJJIJJIJIJJ/@EHHFDDDDDDDDD	NH:i:4	NM:i:0
HWI-1KL140:55:C20PMACXX:7:1207:16246:9159	16	1	66849267	1	51M	AATGTTGACAATCTCATCAAAAGTAATGTTCCCACTGTGTTTAATGTTCTT	JJJJJJIHJJJJJJIIHJJJJJJJJJJJJJJJIGJJJJHHHHHFFFFFCCC	NH:i:7	NM:i:0
HWI-1KL140:55:C20PMACXX:7:1207:14015:11041	0	1	66849561	1	46M	GTACACGACTTTGACCTCGTTGGGGTCGAACTTGGGCGGCATGGTG	HCGEF;<=CBHHGFB@?BHIIIHFGA@EGH@EEF?HFFBDBFD@@@	NH:i:5	NM:i:1
HWI-1KL140:55:C20PMACXX:7:1207:9993:11988	0	2	32962640	3	33M312N18M	GTGAAACTGACCATCCAGAACAGACAGGCCCAGATCGAGGTGGTGCCTTCT	BBBFFFFFHHHHHJJJJJJJIJJJIJJJIJJJJIIJJIJJGHIFHIJJJJJ	NH:i:2	NM:i:0
HWI-1KL140:55:C20PMACXX:7:1207:1611:12994	16	1	66849268	1	51M	ATGTTGACAATCTCATCAAAAGTAATGTTCCCACTGTGTTTAATGTTCTTC	JJJJJJJJJJIJJJJJIJJJJJJJJIHIJJJHHJJJJJHHHHHFFFFFCCC	NH:i:7	NM:i:0
HWI-1KL140:55:C20PMACXX:7:1207:15952:13740	16	1	36958012	1	51M	ACAGACTGTGCAGTACCCAGGATCTCCTTGATAGTTCCAGAAAGTTCTCTA	HJJIHJJJJJIJIHDJJJJJJIIJJJJJJJJJJJJJJJHHHHHFFFFFCCC	NH:i:8	NM:i:0
HWI-1KL140:55:C20PMACXX:7:1207:10999:14501	16	1	66849555	1	51M	CCTCAGGTACACGACTTTGACCTCGTTGGGGTCGAACTTGGGCGGCATGGT	HHIJJJJJIJIIIHJJJJIHJHGJIIJJJJJJJJJJJIHHHHGFFFFFCCC	NH:i:5	NM:i:1
HWI-1KL140:55:C20PMACXX:7:1207:13621:15077	16	1	36958012	1	51M	ACAGACTGTGCAGTACCCAGGATCTCCTTGATAGTTCCAGAAAGTTCTCTA	JJJJIJJJJIJJIGFJJJJJJIIJJJJJIJJJJJJJJJHHHHHFFFFFCCC	NH:i:8	NM:i:0
HWI-1KL140:55:C20PMACXX:7:1207:17976:15128	16	1	66849268	1	51M	ATGTTGACAATCTCATCAAAAGTAATGTTCCCACTGTGTTTAATGTTCTTC	IJJJJJIJJJIJJJJIJJJJJJIJJIJJIJIHHJJJIIHHHHHFFFFFCCC	NH:i:7	NM:i:0
HWI-1KL140:55:C20PMACXX:7:1207:6861:17909	16	1	36958106	1	47M	CATCAAAAGTAATGTTCCCACTGTGTTTAATGTTCTTCTGCTTCTTC	JJIIJJJIJJJIIJJJIIIHJJJJJJJJJJJJJJHHHHHFFFDF@BB	NH:i:9	NM:i:0
HWI-1KL140:55:C20PMACXX:7:1207:1658:21537	16	1	66849269	1	51M	TGTTGACAATCTCATCAAAAGTAATGTTCCCACTGTGTTTAATGTTCTTCT	IIIIHDIIIIJJHJIJJJJJJJIJIJGJIHHHGJJJJJHHHHHFFFFFCCC	NH:i:7	NM:i:0
HWI-1KL140:55:C20PMACXX:7:1207:11172:22361	16	1	66849269	1	51M	TGTTGACAATCTCATCAAAAGTAATGTTCCCACTGTGTTTAATGTTCTTCT	FJJJJJJJJJJJIIGJJJJJJJJJJJJJJJJIJJJJIJHHHHGFFFFFCCC	NH:i:7	NM:i:0
HWI-1KL140:55:C20PMACXX:7:1207:20755:22324	16	2	32961833	40	47M	AAAGTCGGTGCGTGCCCTCGCCGCGCCCGGGTGCTGTCCCGGGGCCT	@@@FDDFFHHHHGJJJJJJGIJJJIIJJJGI;BEHFFFFFCCDDDDD	NH:i:1	NM:i:0
HWI-1KL140:55:C20PMACXX:7:1207:4019:22679	16	2	32963838	3	16M137N30M	AGTGGAGTGCCCAGCTAGTTAAGAAGCAACAAGAAAATATTCCAAT	CCBFFFFFHHHGHJJJJJJIJJJJJJJJJJJJJJJJJIGIIJJJJJ	NH:i:2	NM:i:0
HWI-1KL140:55:C20PMACXX:7:1207:14879:25014	16	1	36958029	1	51M	CAGGATCTCCTTGATAGTTCCAGAAAGTTCTCTAGCCAAAGACCGGTGTCT	IIJJIIIJJGIJJJJIJJIJJJJJJIJJJIJJJJJJJIHHHDHFFFFFCCB	NH:i:8	NM:i:0
HWI-1KL140:55:C20PMACXX:7:1207:13222:26131	16	1	66849268	1	51M	ATGTTGACAATCTCATCAAAAGTAATGTTCCCACTGTGTTTAATGTTCTTC	JJJJJIJJJJJJIIJJJIJJJJJJJJJJJJJIHJJJJJHHHHHFFFFFCCC	NH:i:7	NM:i:0
HWI-1KL140:55:C20PMACXX:7:1207:15349:26002	0	1	66849561	1	46M	GTACACGACTTTGACCTCGTTGGGGTCGAACTTGGGCGGCATGGTG	HGIJHIIHJJIHFFIGHJJJJJJJIHHIIIJJJHHHHHFFFFFCCC	NH:i:5	NM:i:1
HWI-1KL140:55:C20PMACXX:7:1207:6277:28484	16	1	66849268	1	51M	ATGTTGACAATCTCATCAAAAGTAATGTTCCCACTGTGTTTAATGTTCTTC	JJJIJIIJJJJIEJJIJJIIIJJJJJJJJJIHIJJJJJHHGGHFFFFFC@B	NH:i:7	NM:i:0
HWI-1KL140:55:C20PMACXX:7:1207:10691:29064	16	1	66849268	1	51M	ATGTTGACAATCTCATCAAAAGTAATGTTCCCACTGTGTTTAATGTTCTTC	JIJJJJHIIJJJIJIGJJJJIJJJJJJJIJJIIJJJJJHHHHHFFFFFCCC	NH:i:7	NM:i:0
HWI-1KL140:55:C20PMACXX:7:1207:10754:29850	0	2	32961828	1	12M209N39M	AGGTCAAAGTCGTGTACCTGAGGTGCACCGGAGGCGAGGTCGGCGCCACAT	BCCDDFFFHHGHHIHIIJJJJJJGIIIJJJIHIJJJIJJGIJHFDDDDDDD	NH:i:4	NM:i:0
HWI-1KL140:55:C20PMACXX:7:1207:2622:30078	16	1	66849268	1	51M	ATGTTGACAATCTCATCAAAAGTAATGTTCCCACTGTGTTTAATGTTCTTC	HHCIIIIGIIIIHGIGGIIHEIIIIIIIIHFC<CF?EBHHFHHDDDDD@@@	NH:i:7	NM:i:0
HWI-1KL140:55:C20PMACXX:7:1207:7234:30040	16	1	36958009	1	51M	CCCACAGACTGTGCAGTACCCAGGATCTCCTTGATAGTTCCAGAAAGTTCT	GIFDCHFBDFDIIIFFC)HCEHBHFC@FBCBEEIG@HGCDDFHD?ABB@??	NH:i:8	NM:i:0
HWI-1KL140:55:C20PMACXX:7:1207:6756:30256	16	1	36958018	1	51M	TGTGCAGTACCCAGGATCTCCTTGATAGTTCCAGAAAGTTCTCTAGCCAAA	JJIJJJGGBJJJJIFIIIIJJJJJJJJJIIJJJJJJIJHHHHHFFFFFCCC	NH:i:6	NM:i:0
HWI-1KL140:55:C20PMACXX:7:1207:6022:31911	16	1	66849269	1	51M	TGTTGACAATCTCATCAAAAGTAATGTTCCCACTGTGTTTAATGTTCTTCT	GJJIIHCEIJJJIJJJGIJJJJIJJJIIIGIIJJJJJJHFHHGFDFFD@CC	NH:i:7	NM:i:0
HWI-1KL140:55:C20PMACXX:7:1207:15736:32194	16	1	66849269	1	51M	TGTTGACAATCTCATCAAAAGTAATGTTCCCACTGTGTTTAATGTTCTTCT	JIJIJHJJIJJJIJJJJJJJIGJJJIJIJJJIJJJJJJHHHHHFFFFF@CC	NH:i:7	NM:i:0
HWI-1KL140:55:C20PMACXX:7:1207:7897:32343	0	2	32962443	40	46M	TGTCTTAGTGAAGAAGGATGTGGAGCCATTGTGGGCAGGCTCCTGT	FFFHHHGHHIJJJJIHIJIJIJJIJJJJJJJJJJJJJJJJJJJJJI	NH:i:1	NM:i:0
HWI-1KL140:55:C20PMACXX:7:1207:1637:33090	16	1	66849268	1	51M	ATGTTGACAATCTCATCAAAAGTAATGTTCCCACTGTGTTTAATGTTCTTC	JJJJJJIJIIIJJIJHIJJJJJJJJIJIJJJIHJJJJJHHHHHFFFFFCCC	NH:i:7	NM:i:0
HWI-1KL140:55:C20PMACXX:7:1207:16333:36023	16	1	66849269	1	51M	TGTTGACAATCTCATCAAAAGTAATGTTCCCACTGTGTTTAATGTTCTTCT	EIJJJJJJJJJIHHBIJJJJJJJJHJIIJIHIJJJJJJHHHHHFFFFFCCC	NH:i:7	NM:i:0
HWI-1KL140:55:C20PMACXX:7:1207:13789:37667	0	2	32961831	1	9M209N42M	TCAAAGTCGTGTACCTGAGGTGCACCGGAGGCGAGGTCGGCGCCACATCCG	CCCFFFFFHHHHHJJJIJJJHIJJJJJJJJJIJIJJAFHHHFDDDDDDDDD	NH:i:4	NM:i:0
HWI-1KL140:55:C20PMACXX:7:1207:11672:38826	16	1	66849268	1	51M	ATGTTGACAATCTCATCAAAAGTAATGTTCCCACTGTGTTTAATGTTCTTC	IIJJJJJJJJIJJIJJJJJJJJJJJJJJJJJIJJJJJJHHHHHFFFFF@B@	NH:i:7	NM:i:0
HWI-1KL140:55:C20PMACXX:7:1207:2932:41017	16	1	66849268	1	51M	ATGTTGACAATCTCATCAAAAGTAATGTTCCCACTGTGTTTAATGTTCTTC	DIJJIGGIEGHGDHDBIGJIJJJIGJIGGJJIHJJIFIHHHHHFFFFF@@@	NH:i:7	NM:i:0
HWI-1KL140:55:C20PMACXX:7:1207:12031:41708	16	1	36958013	1	51M	CAGACTGTGCAGTACCCAGGATCTCCTTGATAGTTCCAGAAAGTTCTCTAG	JJJJJJJJJJJJIHJJJJJJJIJIIJJJJJJJJJJJJJHHHHHFFFFFCCC	NH:i:8	NM:i:0
HWI-1KL140:55:C20PMACXX:7:1207:3814:43384	16	1	36958031	1	2S49M	CTGGATCTCCTTGATAGTTCCAGAAAGTTCTCTAGCCAAAGACCGGTGTCT	CJJJJGGHGGIHCECGGJIHIHGJHF@GHEEGGEIHGGHFDHHFDDDF@@@	NH:i:8	NM:i:0
HWI-1KL140:55:C20PMACXX:7:1207:17947:43481	0	2	32963066	40	51M	AGTGAGTCGGCCCCACTCCCTGGGTTTCCGCTGCAGTGTGCTACTCAGCTG	;?@D;D2=FFHD<AFHBFGIIGGBFGG<FEB@?:BD?<FCGIEGIII=CFG	NH:i:1	NM:i:0
HWI-1KL140:55:C20PMACXX:7:1207:14289:44806	16	1	36958030	1	1S50M	AAGGATCTCCTTGATAGTTCCAGAAAGTTCTCTAGCCAAAGACCGGTGTCT	JIIGJJJJJHJIJJJJJJJIJJJJJJJIJJJJIJJJJJHHFDHFFFFFCC@	NH:i:8	NM:i:0
HWI-1KL140:55:C20PMACXX:7:1207:7611:45324	0	2	32962665	3	8M312N42M	AGGCCCAGATCGAGGTGGTGCCTTCTGCCTCAGCCCTGATCATCAAAGCC	=?1B;BAD?AACAEE2+<F??:CEDEEIECE9BBDDDDBD??DDEEDIA;	NH:i:2	NM:i:0
HWI-1KL140:55:C20PMACXX:7:1207:19825:47324	16	1	66849267	1	51M	AATGTTGACAATCTCATCAAAAGTAATGTTCCCACTGTGTTTAATGTTCTT	JJJJJJJIIJJJJIJJIJJJJJJJJJJJJJJJHHJJJJHHHHHFFFFFCCC	NH:i:7	NM:i:0
HWI-1KL140:55:C20PMACXX:7:1207:21351:48401	16	1	36958105	1	40M	TCATCAAAAGTAATGTTCCCACTGTGTTTAATGTTCTTCT	?9?=D4B<<C1++2+9:+?<3::D9EBA?B8DD?:;=<??	NH:i:9	NM:i:0
HWI-1KL140:55:C20PMACXX:7:1207:17547:49497	16	1	66849263	1	51M	GGGCAATGTTGACAATCTCATCAAAAGTAATGTTCCCACTGTGTTTAATGT	JJJJJJJJJJIJJJJJJJJJHJJJJJJJJJJJJJJIIHHHHHHFFFFFBCC	NH:i:8	NM:i:0
HWI-1KL140:55:C20PMACXX:7:1207:2109:50038	16	1	66849555	1	51M	CCTCAGGTACACGACTTTGACCTCGTTGGGGTCGAACTTGGGCGGCATGGT	HHIJJJJIGIJJHGIJJIHHJJJJJJJJJJJJJJJIJJHHHHHFFFFFCCC	NH:i:5	NM:i:1
HWI-1KL140:55:C20PMACXX:7:1207:10819:51642	16	1	36958000	1	51M	ACATTGCAGCCCACAGACTGTGCAGTACCCAGGATCTCCTTGATAGTTCCA	IIGIGGGGDIHFBIHFGGEIGHEHEFCJJIIIGEGGDIHHHHHDFFFF@@@	NH:i:7	NM:i:0
HWI-1KL140:55:C20PMACXX:7:1207:4872:54268	16	1	66849263	1	51M	GGGCAATGTTGACAATCTCATCAAAAGTAATGTTCCCACTGTGTTTAATGT	JJJJJJJJJJJJJJJIJJJJIJJJJJJIJJJJJJJJIHHAHHHFFFFFCCC	NH:i:8	NM:i:0
HWI-1KL140:55:C20PMACXX:7:1207:16683:56192	16	1	36958044	1	51M	AGTTCCAGAAAGTTCTCTAGCCAAAGACCGGTGTCTCATCTGCCGGGCAAT	DGGGIGHCGGBGIHGB8FB?DCGHHD?F@CGEGEGEIIGHFDAFDDFF@<@	NH:i:6	NM:i:0
HWI-1KL140:55:C20PMACXX:7:1207:3343:56372	16	1	66849555	1	51M	CCTCAGGTACACGACTTTGACCTCGTTGGGGTCGAACTTGGGCGGCATGGT	HHGJJJJIHJJIHGJIJIIHJIHJJJJJJJJIJJJJJJHHHHHFFFFFBCC	NH:i:5	NM:i:1
HWI-1KL140:55:C20PMACXX:7:1207:11431:56393	0	2	32963850	3	4M137N47M	AGCTAGTTAAGAAGCAACAAGAAAATATTCCAATAAAAGACTATCTGATAA	CCCFDDDFHHHDHGGJGIJJJIHIJJJJIIJJJJJJGJJJJJJJJIJHIGG	NH:i:2	NM:i:0
HWI-1KL140:55:C20PMACXX:7:1207:6904:56833	16	1	66849269	1	51M	TGTTGACAATCTCATCAAAAGTAATGTTCCCACTGTGTTTAATGTTCTTCT	IJIJIHIHJIJJJJIJJJJJJJJJJJJJJJIIJJJJJJHHHHHFFFFFCCC	NH:i:7	NM:i:0
HWI-1KL140:55:C20PMACXX:7:1207:13946:57007	16	1	36958029	1	51M	CAGGATCTCCTTGATAGTTCCAGAAAGTTCTCTAGCCAAAGACCGGTGTCT	JJJJJJJJJJJJIJJJJJIJIJJJJJJJJJJJJJJJJJHHFHHFFFFFCCB	NH:i:8	NM:i:0
HWI-1KL140:55:C20PMACXX:7:1207:15450:57256	0	1	36958020	1	47M	TGCAGTACCCAGGATCTCCTTGATAGTTCCAGAAAGTTCTCTAGCCA	JJJJJIHJJJJJJIHIIJJJJJJJJJJJJJIJJJJJJJHGHHHFFFF	NH:i:7	NM:i:0
HWI-1KL140:55:C20PMACXX:7:1207:5011:62447	0	1	36958020	1	47M	TGCAGTACCCAGGATCTCCTTGATAGTTCCAGAAAGTTCTCTAGCCA	GDDEGD@JIIIIGEGHEIIHIIIIGIJIHJIHFFBAC<DHFDFDBFF	NH:i:7	NM:i:0
HWI-1KL140:55:C20PMACXX:7:1207:2083:64903	16	1	66849268	1	51M	ATGTTGACAATCTCATCAAAAGTAATGTTCCCACTGTGTTTAATGTTCTTC	JJJJJJJJJJJJJJJGIJJJJJJJJJJJJJJJJJJJJJHHHHHFFFFFCCC	NH:i:7	NM:i:0
HWI-1KL140:55:C20PMACXX:7:1207:4929:67151	16	1	36958026	1	51M	ACCCAGGATCTCCTTGATAGTTCCAGAAAGTTCTCTAGCCAAAGACCGGTG	FJJJIIIHEIIJJJIIGIIHJJJJJJJHIIGGGJJIJJHHHHHFDFFFCCB	NH:i:8	NM:i:0
HWI-1KL140:55:C20PMACXX:7:1207:3286:67841	0	1	66849561	1	46M	GTACACGACTTTGACCTCGTTGGGGTCGAACTTGGGCGGCATGGTG	IJJJJJJHJIJHFDJIHJJJJIJJJJJJJJJJJHHHHHFFFFFCCC	NH:i:5	NM:i:1
HWI-1KL140:55:C20PMACXX:7:1207:8379:68367	16	1	66849269	1	51M	TGTTGACAATCTCATCAAAAGTAATGTTCCCACTGTGTTTAATGTTCTTCT	IJJJJIJJJJJIGGGJJJJJJJJJJJJJJJHHJJJJIJHHHHHFFFFFCCC	NH:i:7	NM:i:0
HWI-1KL140:55:C20PMACXX:7:1207:11343:71091	16	1	66849268	1	51M	ATGTTGACAATCTCATCAAAAGTAATGTTCCCACTGTGTTTAATGTTCTTC	ED@FDCFBBBGDFFF?AFF??*AAD>FBG;BA<FEDDF<DFAD?:AD;;@;	NH:i:7	NM:i:0
HWI-1KL140:55:C20PMACXX:7:1207:20549:71344	0	2	32961854	40	51M	CGCGCCCGGGTGCTGTCCCGGGGCCTGGCGGGTCTCCCTTGGGCCTTGGCT	@@@FFFFFHFDFFIHJGHIJEEG@FFCGG8EC3;9>ACC5,:<?A@A>CAA	NH:i:1	NM:i:0
HWI-1KL140:55:C20PMACXX:7:1207:7470:71865	16	1	66849267	1	51M	AATGTTGACAATCTCATCAAAAGTAATGTTCCCACTGTGTTTAATGTTCTT	IJIIJIIJHHHGJIIGGJJJJIIIIHGIHGJHHGJJJJHHHHHFFFFFCCC	NH:i:7	NM:i:0
HWI-1KL140:55:C20PMACXX:7:1207:5813:72982	16	2	32963238	40	44M	ATCCCTAAAATCGTGTTAGGGCTGCTGGTGAGGACTTGCTTGTG	CCCFFFFFHHHHHGGGIJJJJJJJJJJJFHIJIGIIJJJJJIHI	NH:i:1	NM:i:0
HWI-1KL140:55:C20PMACXX:7:1207:17781:75654	0	1	66849561	1	46M	GTACACGACTTTGACCTCGTTGGGGTCGAACTTGGGCGGCATGGTG	IHHIHJIJJJJHHFJJIJJJJJJJJJIHJIJJJHHHHHEFFFFCCC	NH:i:5	NM:i:1
HWI-1KL140:55:C20PMACXX:7:1207:1761:78229	16	1	66849269	1	51M	TGTTGACAATCTCATCAAAAGTAATGTTCCCACTGTGTTTAATGTTCTTCT	EJIJIHJJJJJJJJIJJJJJIJJJIJIJIJIHJJIJJJHHHHHFFFFFCCC	NH:i:7	NM:i:0
HWI-1KL140:55:C20PMACXX:7:1207:20591:79319	16	1	66849269	1	51M	TGTTGACAATCTCATCAAAAGTAATGTTCCCACTGTGTTTAATGTTCTTCT	9FD>FB<G?>GDAFFCFDBB?E9HFBCDBECAIHDHFE<HFAHDDD?D@@@	NH:i:7	NM:i:0
HWI-1KL140:55:C20PMACXX:7:1207:15704:79951	16	1	66849269	1	51M	TGTTGACAATCTCATCAAAAGTAATGTTCCCACTGTGTTTAATGTTCTTCT	GJJIJIJJJJJJJJIJJJJIJJJIJJIIJIIIJJJJJJHHHHHFFFFFCCC	NH:i:7	NM:i:0
HWI-1KL140:55:C20PMACXX:7:1207:21373:80649	16	1	66849268	1	51M	ATGTTGACAATCTCATCAAAAGTAATGTTCCCACTGTGTTTAATGTTCTTC	IJJJJJIIIJIJJIJIIGJIJJIJIJJJIIHHHIJJJIDHHHHFFFFFCC@	NH:i:7	NM:i:0
HWI-1KL140:55:C20PMACXX:7:1207:18156:80868	16	1	66849268	1	51M	ATGTTGACAATCTCATCAAAAGTAATGTTCCCACTGTGTTTAATGTTCTTC	IIIGIJIJJJJJJJJJJIJJJJJJJJJJIJIIIJJJJJHHHHHFFFFFCBC	NH:i:7	NM:i:0
HWI-1KL140:55:C20PMACXX:7:1207:9822:81506	16	1	66849269	1	51M	TGTTGACAATCTCATCAAAAGTAATGTTCCCACTGTGTTTAATGTTCTTCT	IJJIHHIJIJJJJIGIIIIIHHJIIJIJJJIIIJJJJJHHHHFFFFFFCC@	NH:i:7	NM:i:0
HWI-1KL140:55:C20PMACXX:7:1207:3299:82047	0	2	32963850	3	4M137N47M	AGCTAGTTAAGAAGCAACAAGAAAATATTCCAATAAAAGACTATCTGATAA	CCCFFFFFHHHHHJIJJJJJJJJJJJJIJJJJJJJJJJJJJJJJJJJJJJI	NH:i:2	NM:i:0
HWI-1KL140:55:C20PMACXX:7:1207:7281:82898	16	1	66849553	1	51M	CACCTCAGGTACACGACTTTGACCTCGTTGGGGTCGAACTTGGGCGGCATG	EHJJIIJJIIIGHIHFJJJIHHJJIIIIHIJJJIJJIHHHHHHFFFFFCCC	NH:i:5	NM:i:1
HWI-1KL140:55:C20PMACXX:7:1207:17945:86053	16	1	66849269	1	51M	TGTTGACAATCACATCAAAAGTAATGTTCCCACTGTGTTTAATGTTCTTCT	JJJJIHJJIHH:JJIJJJJJJJIJJJIIIJIIJJJJJJHHHHHFFFFFCCC	NH:i:7	NM:i:1
HWI-1KL140:55:C20PMACXX:7:1207:6182:87707	0	2	32963021	1	46M430N5M	AAAGCCCTCAAGGAGCCACCGAGAGACAGGAAGAAGCAGAAGAACATTAAA	?@@DAB?8DFFAF@@F=FHIDGG>8?CD@;GED29DFHDB>?FC=CH)=C9	NH:i:4	NM:i:0
HWI-1KL140:55:C20PMACXX:7:1207:18496:87969	16	1	66849269	1	51M	TGTTGACAATCTCATCAAAAGTAATGTTCCCACTGTGTTTAATGTTCTTCT	IJJIIIJJIIJJJIGJJIJJJJJJJJJIJIHIJJJJJJHHHHHFFFFFCCC	NH:i:7	NM:i:0
HWI-1KL140:55:C20PMACXX:7:1207:6636:91435	16	1	36958031	1	51M	GGATCTCCTTGATAGTTCCAGAAAGTTCTCTAGCCAAAGACCGGTGTCTCA	IJJJJIJJJJIJJJJJJJJJJJJJJJJJJJJJJJJJJIHHHHHFFFFFCCC	NH:i:8	NM:i:0
HWI-1KL140:55:C20PMACXX:7:1207:4400:91953	0	2	32961813	40	51M	AGTTCGACCCCAACGAGGTCAAAGTCGGTGCGTGCCCTCGCCGCGCCCGGG	@B?DDFFFHHHHGIJIGH1EHIIJIJJBAGGG=FGGHDG8AG<BBDDDD?B	NH:i:1	NM:i:0
HWI-1KL140:55:C20PMACXX:7:1207:4706:94745	16	1	66849269	1	51M	TGTTGACAATCTCATCAAAAGTAATGTTCCCACTGTGTTTAATGTTCTTCT	IJJJIIJJJJJJJJHJJJJJJJJJJJJJJJIHJJJJJJHHHHHFFFFFCCC	NH:i:7	NM:i:0
HWI-1KL140:55:C20PMACXX:7:1207:3364:95563	16	1	66849268	1	51M	ATGTTGACAATCTCATCAAAAGTAATGTTCCCACTGTGTTTAATGTTCTTC	JJIJJJJJJIHHEJIGIJJJJJJJJJJJIJJJJJJJJJHHHHHFFFFFCB@	NH:i:7	NM:i:0
HWI-1KL140:55:C20PMACXX:7:1207:9322:95772	0	2	32963243	40	51M	TAAAATCGTGTTAGGGCTGCTGGTGAGGACTTGCTTGTGCCCCAGCCACCC	BCCFFFFFDHFHHJJJIJIJJJJGIJJJGIJJJJJJI>FGIJJGGGJIJJJ	NH:i:1	NM:i:0
HWI-1KL140:55:C20PMACXX:7:1207:9600:98688	16	1	66849269	1	51M	TGTTGACAATCTCATCAAAAGTAATGTTCCCACTGTGTTTAATGTTCTTCT	JJJIIHJJJJJJJJIJJJJJJJJJJJJJJGHFJJJJJJHHHHHFFFFFCCC	NH:i:7	NM:i:0
HWI-1KL140:55:C20PMACXX:7:1207:8145:100719	16	1	36958103	1	51M	TCTCATCAAAAGTAATGTTCCCACTGTGTTTAATGTTCTTCTGCTTCTTCC	IJJJJGJJJJJJJIJJIIIJIGIJJJJJJJJJJJJJJJHHHHGFFDFFBCB	NH:i:9	NM:i:0
HWI-1KL140:55:C20PMACXX:7:1207:20020:100544	16	1	66849269	1	51M	TGTTGACAATCTCATCAAAAGTAATGTTCCCACTGTGTTTAATGTTCTTCT	CFCIFDAFD9FEFDDGGEF?EGEFCGE;EEHIIGE<ECC:DC?BDDBB<@@	NH:i:7	NM:i:0
HWI-1KL140:55:C20PMACXX:7:1207:6139:102132	0	1	66849561	1	46M	GTACACGACTTTGACCTCGTTGGGGTCGAACTTGGGCGGCATGGTG	IGGIHIIHIJJIHFJJJJJJJJJJJJIGHGJJJHHHHHFFFFFC@C	NH:i:5	NM:i:1
HWI-1KL140:55:C20PMACXX:7:1207:17161:102160	16	1	66849267	1	51M	AATGTTGACAATCTCATCAAAAGTAATGTTCCCACTGTGTTTAATGTTCTT	GIJIIJIHJJJIJJJIIIJJJJJJJJJIGIIGHHJJJJHHHHHFFFFFCCC	NH:i:7	NM:i:0
HWI-1KL140:55:C20PMACXX:7:1207:16311:102422	16	1	36958042	1	43M	ATAGTTCCAGAAAGTTCTCTAGCCAAAGACCGGTGTCTCATCT	D*D?HFBDDCDFAG?9CCAHDEGIIIHBIIFHHDFDFFDF@@@	NH:i:9	NM:i:0
HWI-1KL140:55:C20PMACXX:7:1207:3941:102978	0	2	32963850	3	4M137N47M	AGCTAGTTAAGAAGCAACAAGAAAATATTCCAATAAAAGACTATCTGATAA	@CCFFFFFHHGHHJIIJJIJJIJJJJIJJIJJJIIJJJIIJIJJJJJIIJJ	NH:i:2	NM:i:0
HWI-1KL140:55:C20PMACXX:7:1207:9412:103132	0	2	32963333	36	51M	AGTGGTGAGCTGACAGTGAGCCCCAGCTTTTAGGAAACAGGGCTGTCCTAC	??=A;B?DDBD??EEEE<+A+<<C+<8?BC?D;<DDD9D):1)969BDDD?	NH:i:1	NM:i:0
HWI-1KL140:55:C20PMACXX:7:1207:18315:103864	16	1	36958018	1	51M	TGTGCAGTACCCAGGATCTCCTTGATAGTTCCAGAAAGTTCTCTAGCCAAA	JJJJJJJJJJJJJJJJJJIJJJJIJJJJJJJJJJJJJJHHHHHFFFFFCCC	NH:i:6	NM:i:0
HWI-1KL140:55:C20PMACXX:7:1207:20343:104063	16	1	66849552	1	51M	GCACCTCAGGTACACGACTTTGACCTCGTTGGGGTCGAACTTGGGCGGCAT	EEDCGGGGGHGCFCGIHJJIIHGIHGGJIIIJJJJIIIHHHHHAFFFFCCC	NH:i:5	NM:i:1
HWI-1KL140:55:C20PMACXX:7:1207:9144:105274	16	1	36958101	1	51M	AATCTCATCAAAAGTAATGTTCCCACTGTGTTTAATGTTCTTCTGCTTCTT	JJJJJJIHJJJJJJJJJJJJJJJJHJJJJJJJJJJJJJHHHHHFFFFFCCC	NH:i:9	NM:i:0
HWI-1KL140:55:C20PMACXX:7:1207:10993:105399	0	1	66849561	1	46M	GTACACGACTTTGACCTCGTTGGGGTCGAACTTGGGCGGCATGGTG	IGHIIJHFIGHHF?HFGJJJJJJJJIJIJJJJJHHGHHFFFFFC@C	NH:i:5	NM:i:1
HWI-1KL140:55:C20PMACXX:7:1207:3093:106156	0	1	66849561	1	46M	GTACACGACTTTGACCTCGTTGGGGTCGAACTTGGGCGGCATGGTG	IHGIHJIIJJJIHDJJJJJJJJJIJJJJIHJJJHHHHHFFFFFCCC	NH:i:5	NM:i:1
HWI-1KL140:55:C20PMACXX:7:1207:3043:107369	16	1	66849269	1	51M	TGTTGACAATCTCATCAAAAGTAATGTTCCCACTGTGTTTAATGTTCTTCT	IJJIIGJJJJJJFIEIJJJJJJJJJJGIJIHIIJJJJJHHHHHFFFFF@CC	NH:i:7	NM:i:0
HWI-1KL140:55:C20PMACXX:7:1207:19145:107363	16	1	66849267	1	51M	AATGTTGACAATCTCATCAAAAGTAATGTTCCCACTGTGTTTAATGTTCTT	HGIGIJIGJIHFGGJIIIIJJJIIGIEHGHGGHBIJJJHGHHHFFFFFC@C	NH:i:7	NM:i:0
HWI-1KL140:55:C20PMACXX:7:1207:15652:107776	16	1	66849268	1	51M	ATGTTGACAATCTCATCAAAAGTAATGTTCCCACTGTGTTTAATGTTCTTC	JJJIIJIJJJIJIIGEGJJJJIGHIIHGGJJHIJIJIJGHHHHFFFDF@B@	NH:i:7	NM:i:0
HWI-1KL140:55:C20PMACXX:7:1207:20142:108456	0	2	32961831	1	9M209N42M	TCAAAGTCGTGTACCTGAGGTGCACCGGAGGCGAGGTCGGCGCCACATCCG	BBCFFFDFHHGHHIJJIGIJEGHIJJJIIJIGHAFHBFEHHFDDDDDDDDB	NH:i:4	NM:i:0
HWI-1KL140:55:C20PMACXX:7:1207:13556:108613	16	2	32961833	38	47M	AAAGTCGGTGCGTGCCCTCGCCGCGCCCGGGTGCTGTCCCGGGGCCT	?@@DDDDAC?)0A?FBFFEFGA@@6D0;68@5==)7;BDB8<8;BB?	NH:i:1	NM:i:0
HWI-1KL140:55:C20PMACXX:7:1207:16156:109592	0	1	66849561	1	46M	GTACACGACTTTGACCTCGTTGGGGTCGAACTTGGGCGGCATGGTG	HIIJJIHGJJIHD?IHAJJJJJJJJJJJJJJJJGHHHHFFFFFCCC	NH:i:5	NM:i:1
HWI-1KL140:55:C20PMACXX:7:1207:15918:111788	16	1	66849269	1	51M	TGTTGACAATCTCATCAAAAGTAATGTTCCCACTGTGTTTAATGTTCTTCT	HJIJJIJJJJJJJIGIJJJJJIJJJJJIJIHHJJJJJJHHHHGFFFFFCCB	NH:i:7	NM:i:0
HWI-1KL140:55:C20PMACXX:7:1207:1491:112835	0	2	32963463	40	44M	AAGCTGTAAAAGGCCCTGTACTTGCTTTCTGCAGTTAAACACAG	DDFHHHIIIEFHIICHIIGHIIIGBHIIIGII@FDGGGGGIIG?	NH:i:1	NM:i:0
HWI-1KL140:55:C20PMACXX:7:1207:6963:112850	16	1	66849269	1	51M	TGTTGACAATCTCATCAAAAGTAATGTTCCCACTGTGTTTAATGTTCTTCT	JJJIJJJJJJJJJJIJJJJJJJJJIJJJJJIHJJJJJJHHHHHFFFFFCCC	NH:i:7	NM:i:0
HWI-1KL140:55:C20PMACXX:7:1207:17265:113222	0	2	32962091	1	32M451N15M	CCTTGGCCCCGAAGATCGGTCCTCTGGGTCTGTCTCCGAAGAAAGTT	FFFFHHHHHJJHIJGIJJIFGHIJJJJJGGGIIIIJJJGGIGHIHEG	NH:i:4	NM:i:0
HWI-1KL140:55:C20PMACXX:7:1207:5949:114611	16	1	66849269	1	51M	TGTTGACAATCTCATCAAAAGTAATGTTCCCACTGTGTTTAATGTTCTTCT	JJJJJIJJJIJJJJIJJJJJJJJJJJJJJJHHJJJJJJHHHHHFFFFFCCC	NH:i:7	NM:i:0
HWI-1KL140:55:C20PMACXX:7:1207:8519:115355	16	2	32963838	3	16M137N30M	AGTGGAGTGCCCAGCTAGTTAAGAAGCAACAAGAAAATATTCCAAT	@@@FFFFDHHHHHJJJJJIIJJJJJIIJJJJJJJJJJIIJJJJJJJ	NH:i:2	NM:i:0
HWI-1KL140:55:C20PMACXX:7:1207:4550:117346	16	1	66849269	1	51M	TGTTGACAATCTCATCAAAAGTAATGTTCCCACTGTGTTTAATGTTCTTCT	JJJJJJIJJIJJJJJIJJJJJJJJIJJJJJIIJJJJJJHHHHHFFFFFBCC	NH:i:7	NM:i:0
HWI-1KL140:55:C20PMACXX:7:1207:12231:118504	16	1	66849269	1	51M	TGTTGACAATCTCATCAAAAGTAATGTTCCCACTGTGTTTAATGTTCTTCT	IJJIIHJJJIJJJIGJJJJJJJJJJJJJJJIIJJJJJJHHHHHFFFFFCCC	NH:i:7	NM:i:0
HWI-1KL140:55:C20PMACXX:7:1207:15830:119802	16	1	36958103	1	51M	TCTCATCAAAAGTAATGTTCCCACTGTGTTTAATGTTCTTCTGCTTCTTCC	IJJIJIJJJJJIJJJJJJIJJIHIJJIIJJJJIIJJJJHHHHHFFFFFCCC	NH:i:9	NM:i:0
HWI-1KL140:55:C20PMACXX:7:1207:8166:121233	16	1	66849268	1	51M	ATGTTGACAATCTCATCAAAAGTAATGTTCCCACTGTGTTTAATGTTCTTC	JJJJIHGEHJIIIIJIJJJJJJJJJJJJJJJIHJJJJJHHHHHFFFFFCBC	NH:i:7	NM:i:0
HWI-1KL140:55:C20PMACXX:7:1207:16428:121633	16	1	36958029	1	51M	CAGGATCTCCTTGATAGTTCCAGAAAGTTCTCTAGCCAAAGACCGGTGTCT	=??DB(?;AIGD?9*B:**DFBFEE?CFBC@G?AEDA,:@@)D>DDB?8@?	NH:i:8	NM:i:0
HWI-1KL140:55:C20PMACXX:7:1207:4815:122105	16	1	66849555	1	51M	CCTCAGGTACACGACTTTGACCTCGTTGGGGTCGAACTTGGGCGGCATGGT	GHHHHGHGGGIIIHHIHIHFIFBIHGIGJJIIIIJJIHDHHHHFFFFF@CB	NH:i:5	NM:i:1
HWI-1KL140:55:C20PMACXX:7:1207:18938:124184	16	2	32963700	39	31M	AATTCTTTCCCCTGTGACTGAGGCCACCATT	@@@DDDDDBFHHH=EE<CEECG@@EFHGGDC	NH:i:1	NM:i:0
HWI-1KL140:55:C20PMACXX:7:1207:2585:126437	16	1	36958018	1	51M	TGTGCAGTACCCAGGATCTCCTTGATAGTTCCAGAAAGTTCTCTAGCCAAA	FJIJJHHHFIJIJJIGEEGJIJIJJIGHGIFJIHJJJJHHFGHFFFFFCC@	NH:i:6	NM:i:0
HWI-1KL140:55:C20PMACXX:7:1207:21093:126861	16	1	66849269	1	51M	TGTTGACAATCTCATCAAAAGTAATGTTCCCACTGTGTTTAATGTTCTTCT	BFF>D?IGGHGAEICIIJIGGCHHAHGEJIHFJIIIJIHHHHFEDBBB@@@	NH:i:7	NM:i:0
HWI-1KL140:55:C20PMACXX:7:1207:6121:127840	0	2	32961815	1	25M209N26M	TTCGACCCCAACGAGGTCAAAGTCGTGTACCTGAGGTGCACCGGAGGCGAG	@@@DFDFDHDHHFEGGEFGGFECFHDHIIHGGFEHI9B>FGIIJGGIHFCD	NH:i:4	NM:i:0
HWI-1KL140:55:C20PMACXX:7:1207:12769:127781	16	1	66849266	1	51M	CAATGTTGACAATCTCATCAAAAGTAATGTTCCCACTGTGTTTAATGTTCT	GHIIIIJIIJIJJIIIJJIJJJJJJJJIJIHEIHFJIJGHHHHFFFFFCCC	NH:i:8	NM:i:0
HWI-1KL140:55:C20PMACXX:7:1207:1455:131263	16	1	66849269	1	51M	TGTTGACAATCTCATCAAAAGTAATGTTCCCACTGTGTTTAATGTTCTTCT	<EB@@DEGF9D<<?1F<EIGGBHFFHHGIJJJIIGIIGHGHHHDFDDB<@@	NH:i:7	NM:i:0
HWI-1KL140:55:C20PMACXX:7:1207:15101:132694	16	1	36958039	1	51M	TTGATAGTTCCAGAAAGTTCTCTAGCCAAAGACCGGTGTCTCATCTGCCGG	JJJIGIJHIIIJIJJJJJJJJJIJJJJJJIHFJJJJJJHHHHHFFFFFCCC	NH:i:7	NM:i:0
HWI-1KL140:55:C20PMACXX:7:1207:2175:134327	16	1	66849269	1	51M	TGTTGACAATCTCATCAAAAGTAATGTTCCCACTGTGTTTAATGTTCTTCT	IJJGHGHHJGGIIJJJJJJJJJJJJJJJIJIGIJJJJJHHHHHFFFFFCCC	NH:i:7	NM:i:0
HWI-1KL140:55:C20PMACXX:7:1207:13153:134772	0	2	32963556	40	51M	CACCGGTCTTTGGCTAGAGAACTTTCTGGTAAGAGCACGCTATTTTCCCTG	CCCFFFFFHHHHHJJJJIJJJJJJJJJJIEGIGGIIJJJJJJJJJJJJIJJ	NH:i:1	NM:i:0
HWI-1KL140:55:C20PMACXX:7:1207:19739:137794	16	1	66849269	1	51M	TGTTGACAATCTCATCAAAAGTAATGTTCCCACTGTGTTTAATGTTCTTCT	E9<D9BHGB<D>GHGIGH@HG<HIHFD;IIIGHGFIGHAFBHDDDDFF@@@	NH:i:7	NM:i:0
HWI-1KL140:55:C20PMACXX:7:1207:6908:138518	0	1	36958020	1	47M	TGCAGTACCCAGGATCTCCTTGATAGTTCCAGAAAGTTCTCTAGCCA	BAGGIHHGIIHIIGG;C??HHECEEEGIHHBCGIIIG>AGDHFBD?F	NH:i:7	NM:i:0
HWI-1KL140:55:C20PMACXX:7:1207:10954:140333	16	1	36958042	1	44M	ATAGTTCCAGAAAGTTCTCTAGCCAAAGACCGGTGTCTCATCTG	JJJJJJJJJJJJJJJIIJJIJJJJJIIHEJJHHHHHFFFFFC@B	NH:i:9	NM:i:0
HWI-1KL140:55:C20PMACXX:7:1207:12898:140599	16	1	66849269	1	51M	TGTTGACAATCTCATCAAAAGTAATGTTCCCACTGTGTTTAATGTTCTTCT	IJJIHFHD<GJHEGHFIIIJHFJJIIIFJGHHEJHGIHBHFFHDFFFF@@@	NH:i:7	NM:i:0
HWI-1KL140:55:C20PMACXX:7:1207:12435:141779	16	1	66849269	1	51M	TGTTGACAATCTCATCAAAAGTAATGTTCCCACTGTGTTTAATGTTCTTCT	GGHGIHJJIHIHHGGGIIJJJIIIIGIIHGECHGJIJJHHHGFFFFDD@@@	NH:i:7	NM:i:0
HWI-1KL140:55:C20PMACXX:7:1207:15008:145307	16	1	66849268	1	51M	ATGTTGACAATCTCATCAAAAGTAATGTTCCCACTGTGTTTAATGTTCTTC	JJIJJIIJJJJJIIIHJJJJJJJJJIJIJJIHFJJJJJHHHHHFFFFFCCC	NH:i:7	NM:i:0
HWI-1KL140:55:C20PMACXX:7:1207:15599:148272	16	1	66849261	1	51M	CCGGGCAATGTTGACAATCTCATCAAAAGTAATGTTCCCACTGTGTTTAAT	BJJIIJJJIJJJJJIJIHJJJIGJJJIJJJJJJJJIJJHFGHHFFFFFCC@	NH:i:7	NM:i:0
HWI-1KL140:55:C20PMACXX:7:1207:4205:148992	16	2	32961833	40	47M	AAAGTCGGTGCGTGCCCTCGCCGCGCCCGGGTGCTGTCCCGGGGCCT	BBCFFFFFHFHHHJJJJIJIJJIIJIJJJJGAHEHFCCEFCCBDDDB	NH:i:1	NM:i:0
HWI-1KL140:55:C20PMACXX:7:1207:7403:150038	16	1	36958048	1	51M	CCAGAAAGTTCTCTAGCCAAAGACCGGTGTCTCATCTGCCGGGCAATGTTG	IJIGJJJJJIJJJJJJIJJJIGFJJJJJJJJJJJIJJJHHHHHFFFFFCCC	NH:i:6	NM:i:0
HWI-1KL140:55:C20PMACXX:7:1207:7305:150194	16	1	66849269	1	51M	TGTTGACAATCTCATCAAAAGTAATGTTCCCACTGTGTTTAATGTTCTTCT	HGHGIHIGIIGGIGGHEIGFGGGGGHGIIIHFIGIIJIHHHHDFFFFFCCC	NH:i:7	NM:i:0
HWI-1KL140:55:C20PMACXX:7:1207:4117:150337	16	1	66849269	1	51M	TGTTGACAATCTCATCAAAAGTAATGTTCCCACTGTGTTTAATGTTCTTCT	GJIJIGJIJIHGIIHGGJIJJJIIGHFJJIHHIJJJIJHHHHGFFFFFCCC	NH:i:7	NM:i:0
HWI-1KL140:55:C20PMACXX:7:1207:11557:150716	0	2	32961834	1	6M209N45M	AAGTCGTGTACCTGAGGTGCACCGGAGGCGAGGTCGGCGCCACATCCGCCT	BCCDFFFFHHHHHIGHIFGHJJJJJJJJIJJJJBAGGGFDDDDDDDDDDDD	NH:i:4	NM:i:0
HWI-1KL140:55:C20PMACXX:7:1207:14594:151922	16	1	36958109	1	51M	CAAAAGTAATGTTCCCACTGTGTTTAATGTTCTTCTGCTTCTTCCTGTCTC	IJJJJJIJJJJIIJIHGJJJJIJJJJJJJJIJJJJIIJHHHHHFFFFFB@B	NH:i:9	NM:i:0
HWI-1KL140:55:C20PMACXX:7:1207:2879:153079	16	1	66849272	1	51M	TGACAATCTCATCAAAAGTAATGTTCCCACTGTGTTTAATGTTCTTCTGCT	HGDCGGGGIHGF@DGGEIIGIIGJGIGFAHGJIIIEJIHDHFHFFFFFCC@	NH:i:8	NM:i:0
HWI-1KL140:55:C20PMACXX:7:1207:7998:153251	16	1	66849269	1	51M	TGTTGACAATCTCATCAAAAGTAATGTTCCCACTGTGTTTAATGTTCTTCT	IIIIIDIHJJJJJIIJJJJJJJJJIJJJIJIIJJJJJJHHHHHFFFFFCCC	NH:i:7	NM:i:0
HWI-1KL140:55:C20PMACXX:7:1207:11003:154331	0	2	32963453	40	40M	AAGACAGGGGAAGCTGTAAAAGGCCCTGTACTTGCTTTCT	HDGGIJJJIIG6CFFHHHGG@DFGGIJJFGIIJIGI<DGI	NH:i:1	NM:i:0
HWI-1KL140:55:C20PMACXX:7:1207:18433:154434	16	1	66849269	1	51M	TGTTGACAATCTCATCAAAAGTAATGTTCCCACTGTGTTTAATGTTCTTCT	JJJIJJJJJJJJJIJJJJJJJJIJJJJJJIHHJJJJJJHHHHHFFFFFCCC	NH:i:7	NM:i:0
HWI-1KL140:55:C20PMACXX:7:1207:5763:156850	16	1	66849268	1	51M	ATGTTGACAATCTCATCAAAAGTAATGTTCCCACTGTGTTTAATGTTCTTC	JJJJJJJJIHDIIJIHJJJJJJIJJIJJIJJJIJJJJJHHHHHFFFFFCCC	NH:i:7	NM:i:0
HWI-1KL140:55:C20PMACXX:7:1207:10870:157021	0	2	32962236	40	51M	GATGTGGGTGCTGGGACTTGGGACGCAAAGGAAAACTGAGATAACACGTGC	BBBFDEFFCFHHHJJHIJIJJJJJJJJJJJJJJJJJJJJIIJIJJJIIHII	NH:i:1	NM:i:0
HWI-1KL140:55:C20PMACXX:7:1207:5784:157957	16	1	36958103	1	51M	TCTCATCAAAAGTAATGTTCCCACTGTGTTTAATGTTCTTCTGCTTCTTCC	IIJJJIJJJJJJJIJIHHHIIHHJJJIJJJJJJJJJJJHGHHHDFDFFCC@	NH:i:9	NM:i:0
HWI-1KL140:55:C20PMACXX:7:1207:6265:159488	0	1	36958105	1	44M	TCATCAAAAGTAATGTTCCCACTGTGTTTAATGTTCTTCTGCTT	JJJIJJJJJJJJIIIIGJJHHJJJJJJJJJJHHHHHFFFFFCCC	NH:i:9	NM:i:0
HWI-1KL140:55:C20PMACXX:7:1207:4480:159595	16	1	36958031	1	51M	GGATCTCCTTGATAGTTCCAGAAAGTTCTCTAGCCAAAGACCGGTGTCTCA	JJIIJJJJJJJJIJJJJIJJJJJJJJJIJJJJJJJJJIHHHHHFFFFFCCC	NH:i:8	NM:i:0
HWI-1KL140:55:C20PMACXX:7:1207:17527:159833	16	1	66849563	1	43M	ACACGACTTTGACCTCGTTGGGGTCGAACTTGGGCGGCATGGT	@A;C=)>FDBB?:GBCIIGIIHG@HGGBHGDHDA?BDBBB@@@	NH:i:5	NM:i:1
HWI-1KL140:55:C20PMACXX:7:1207:16986:161185	0	1	66849565	1	42M	ACGACTTTGACCTCGTTGGGGTCGAACTTGGGCGGCATGGTG	5F=8IHGHGF@@1GG?GDDHGGEEC<A:1HFHDHFDDAD?@@	NH:i:5	NM:i:1
HWI-1KL140:55:C20PMACXX:7:1207:5636:161841	16	1	66849268	1	51M	ATGTTGACAATCTCATCAAAAGTAATGTTCCCACTGTGTTTAATGTTCTTC	IJIFJJJJIJIJIJJJIIJJJJIJJJJJJJJIIJJJJJHHHHHFFFFFCCC	NH:i:7	NM:i:0
HWI-1KL140:55:C20PMACXX:7:1207:5987:161973	16	1	66849269	1	51M	TGTTGACAATCTCATCAAAAGTAATGTTCCCACTGTGTTTAATGTTCTTCT	FDEIGBGHHJIICGCJJIIJIIIJJJJIIHHCJIIGHGHHHHHFEDDF@@@	NH:i:7	NM:i:0
HWI-1KL140:55:C20PMACXX:7:1207:1646:164526	0	1	36958020	1	47M	TGCAGTACCCAGGATCTCCTTGATAGTTCCAGAAAGTTCTCTAGCCA	JIHIHEGHEGIIHFDGEDGHHGGIIJJGIGHGGJJIGGHGHHHFFFF	NH:i:7	NM:i:0
HWI-1KL140:55:C20PMACXX:7:1207:17816:164841	16	1	66849268	1	51M	ATGTTGACAATCTCATCAAAAGTAATGTTCCCACTGTGTTTAATGTTCTTC	JIHIGIHJIIIIIIIIJJJJJJJJJIJIHJJIHJJJJJHHHHHFFFFFBB@	NH:i:7	NM:i:0
HWI-1KL140:55:C20PMACXX:7:1207:14317:165613	16	1	36958101	1	51M	AATCTCATCAAAAGTAATGTTCCCACTGTGTTTAATGTTCTTCTGCTTCTT	IJIJJJJJJJJJJJJJJJJJJJJIHJJJJJJJJJJJJJHHHHHFFFFFCCC	NH:i:9	NM:i:0
HWI-1KL140:55:C20PMACXX:7:1207:5625:165889	16	1	66849267	1	51M	AATGTTGACAATCTCATCAAAAGTAATGTTCCCACTGTGTTTAATGTTCTT	IJJJJJJJJIJJJJJIJIJJJJJIJJJJIHJIIEJJJIHHHHHFFFFFCCC	NH:i:7	NM:i:0
HWI-1KL140:55:C20PMACXX:7:1207:21245:165906	0	2	32963031	1	36M430N15M	AGGAGCCACCGAGAGACAGGAAGAAGCAGAAGAACATTAAACACAGTGGGA	@CCFFDADBHDFHGGGEGGGGEGC:DAHGGHHEGIGGGGF>FGFHGBHHIH	NH:i:4	NM:i:0
HWI-1KL140:55:C20PMACXX:7:1207:7711:168653	16	1	66849268	1	51M	ATGTTGACAATCTCATCAAAAGTAATGTTCCCACTGTGTTTAATGTTCTTC	IJJJJJJJJJJJJJJIJJJJJJJJJJJJJJJIIJJJJJHHHHHFFFFFCC@	NH:i:7	NM:i:0
HWI-1KL140:55:C20PMACXX:7:1207:12481:169245	16	1	66849269	1	51M	TGTTGACAATCTCATCAAAAGTAATGTTCCCACTGTGTTTAATGTTCTTCT	IHGFF?DF??C<>DFBGGEFB@HHEB@F<AA:GIGIIEFHHHFDDDDD?@@	NH:i:7	NM:i:0
HWI-1KL140:55:C20PMACXX:7:1207:11250:169834	16	1	66849268	1	51M	ATGTTGACAATCTCATCAAAAGTAATGTTCCCACTGTGTTTAATGTTCTTC	JJJJIIHJIIJJIIJGJJJIJJJIJIIIHJJIIJIJJJHHHHHFFFFFCBC	NH:i:7	NM:i:0
HWI-1KL140:55:C20PMACXX:7:1207:8621:172541	0	1	36958105	1	44M	TCATCAAAAGTAATGTTCCCACTGTGTTTAATGTTCTTCTGCTT	JJIJJJJJIJIJIJIIGJHFFIJJIJJJJJJHHHGHFFFFFCCC	NH:i:9	NM:i:0
HWI-1KL140:55:C20PMACXX:7:1207:6341:173269	0	1	66849561	1	46M	GTACACGACTTTGACCTCGTTGGGGTCGAACTTGGGCGGCATGGTG	DGCIGHHCJIGHFDIHGJJJJIJJJJJJIHJJJHGGGHFFFFFCC@	NH:i:5	NM:i:1
HWI-1KL140:55:C20PMACXX:7:1207:7994:177492	16	1	66849553	1	51M	CACCTCAGGTACACGACTTTGACCTCGTTGGGGTCGAACTTGGGCGGCATG	HHJIGHJJJIHHHIHCGJIGHHJIIJJJJJJJJJJIJHHHHHHFFFFFCCC	NH:i:5	NM:i:1
HWI-1KL140:55:C20PMACXX:7:1207:19779:179662	16	1	66849268	1	51M	ATGTTGACAATCTCATCAAAAGTAATGTTCCCACTGTGTTTAATGTTCTTC	JJJJJJIJJJIJIIIIJJJJIJIJJJJJIJHGHIGJJIHHFHHFFFDD@@@	NH:i:7	NM:i:0
HWI-1KL140:55:C20PMACXX:7:1207:9376:180747	16	1	66849268	1	51M	ATGTTGACAATCTCATCAAAAGTAATGTTCCCACTGTGTTTAATGTTCTTC	JJJJJJIIIJJJJJJIJJJJJJJJJJJJJJJIIJJJJJHHHHHFFFFFBBB	NH:i:7	NM:i:0
HWI-1KL140:55:C20PMACXX:7:1207:18812:181935	16	1	66849269	1	51M	TGTTGACAATCTCATCAAAAGTAATGTTCCCACTGTGTTTAATGTTCTTCT	IJJJJIJJJJJJJJIJJJJJJJJJJJJJJJIIJJJJJJHHHHHFFFFFBCC	NH:i:7	NM:i:0
HWI-1KL140:55:C20PMACXX:7:1207:14040:182838	16	1	66849269	1	51M	TGTTGACAATCTCATCAAAAGTAATGTTCCCACTGTGTTTAATGTTCTTCT	IJJJJJJJJJIJIJIJJJJJJIIJJJJJJJIIJJJJJJHHHHHFFFFFCCC	NH:i:7	NM:i:0
HWI-1KL140:55:C20PMACXX:7:1207:5855:184526	0	2	32961828	1	12M209N39M	AGGTCAAAGTCGTGTACCTGAGGTGCACCGGAGGCGAGGTCGGCGCCACAT	@@@DDFFFHFHGHIIJJJJJJJJCGGHIIGJIJJIIAGI@DHHFDDDBDDD	NH:i:4	NM:i:0
HWI-1KL140:55:C20PMACXX:7:1207:5386:185505	16	1	66849268	1	51M	ATGTTGACAATCTCATCAAAAGTAATGTTCCCACTGTGTTTAATGTTCTTC	JJJJJJJJJJIJJIGEJJJJJJIJJJJJJJJJJJJJJJHHHHHFFFFFBBB	NH:i:7	NM:i:0
HWI-1KL140:55:C20PMACXX:7:1207:11920:185728	0	1	66849561	1	46M	GTACACGACTTTGACCTCGTTGGGGTCGAACTTGGGCGGCATGGTG	JJGJIIIHJJJIHFJHEIJJJJJJJJIHHHJJJHHHHHFFFFFCCC	NH:i:5	NM:i:1
HWI-1KL140:55:C20PMACXX:7:1207:4669:185915	16	1	36958109	1	51M	CAAAAGTAATGTTCCCACTGTGTTTAATGTTCTTCTGCTTCTTCCTGTCTC	JJJJJJJJJIJJJJIHGJIIJJJJJJJJJJJJJJIJIJHHHHHFFFFFCB@	NH:i:9	NM:i:0
HWI-1KL140:55:C20PMACXX:7:1207:10494:187220	16	1	66849269	1	51M	TGTTGACAATCTCATCAAAAGTAATGTTCCCACTGTGTTTAATGTTCTTCT	JJJIIIJJJJJJJJJJJJJJJJJJJJJJJIIIJJJJJJHHGHHFFFFFCCC	NH:i:7	NM:i:0
HWI-1KL140:55:C20PMACXX:7:1207:18729:189309	0	2	32963243	40	51M	TAAAATCGTGTTAGGGCTGCTGGTGAGGACTTGCTTGTGCCCCAGCCACCC	@BCFFFFFHHHHHJJJJJJIJJJGHIJJJJJJIIJIIFIIJIJGFHIJJJJ	NH:i:1	NM:i:0
HWI-1KL140:55:C20PMACXX:7:1207:8317:189523	16	1	66849269	1	51M	TGTTGACAATCTCATCAAAAGTAATGTTCCCACTGTGTTTAATGTTCTTCT	9>GBFD999BBGDGF??F?<GBFBAAAA;FA<<<<4DBBFDC?DDBAB8=<	NH:i:7	NM:i:0
HWI-1KL140:55:C20PMACXX:7:1207:1371:191062	16	1	66849266	1	51M	CAATGTTGACAATCTCATCAAAAGTAATGTTCCCACTGTGTTTAATGTTCT	IIJIJJJHGIIHIIIJJJJIJJJJIJJJJJJJJIHJJJHHHHHFFFFFCCC	NH:i:8	NM:i:0
HWI-1KL140:55:C20PMACXX:7:1207:2750:191985	16	1	66849269	1	51M	TGTTGACAATCTCATCAAAAGTAATGTTCCCACTGTGTTTAATGTTCTTCT	3DADAED?0*:::*C1?@?1*?29EFE@EFC<FA?C+DBDC<==22?B=11	NH:i:7	NM:i:0
HWI-1KL140:55:C20PMACXX:7:1207:19273:192120	16	1	66849269	1	51M	TGTTGACAATCTCATCAAAAGTAATGTTCCCACTGTGTTTAATGTTCTTCT	JJJJJIJJJJJJIJJIJJJJJJJJIJIIIIHHJJJJIJHHHHHFFFFFCCC	NH:i:7	NM:i:0
HWI-1KL140:55:C20PMACXX:7:1207:9333:192827	16	1	66849269	1	51M	TGTTGACAATCTCATCAAAAGTAATGTTCCCACTGTGTTTAATGTTCTTCT	9FBGB?HFEDGEGBDFCHFDG>IGIGHG=EFEGGGHFE>FFFBDDDDD@@@	NH:i:7	NM:i:0
HWI-1KL140:55:C20PMACXX:7:1207:15296:195102	16	1	36958101	1	51M	AATCTCATCAAAAGTAATGTTCCCACTGTGTTTAATGTTCTTCTGCTTCTT	JJIJIJIHJJJJJJJJJJJJJJJIHJJJJJJJJJJJJJHHHHHFFFFFCCC	NH:i:9	NM:i:0
HWI-1KL140:55:C20PMACXX:7:1207:11300:197204	16	1	66849268	1	51M	ATGTTGACAATCTCATCAAAAGTAATGTTCCCACTGTGTTTAATGTTCTTC	FBAIHDDDDF?F9DEHB@HHG@EHHE<::@EC<BF?BCDHDFF?BDDD@@@	NH:i:7	NM:i:0
HWI-1KL140:55:C20PMACXX:7:1207:8936:197798	16	1	36958029	1	51M	CAGGATCTCCTTGATAGTTCCAGAAAGTTCTCTAGCCAAAGACCGGTGTCT	JJJJJJJJJJJJJJIJJJJJJJJJJJJJJJJJJJJJJJHHHFHFFFFF@CB	NH:i:8	NM:i:0
HWI-1KL140:55:C20PMACXX:7:1207:4795:199535	16	1	66849268	1	51M	ATGTTGACAATCTCATCAAAAGTAATGTTCCCACTGTGTTTAATGTTCTTC	JIJJJJIJIJIJJJJJJJJJJJJJJJJJIJJIIJJJIJHHHHHFFFFFCC@	NH:i:7	NM:i:0
HWI-1KL140:55:C20PMACXX:7:1207:2233:200165	16	1	66849268	1	51M	ATGTTGACAATCTCATCAAAAGTAATGTTCCCACTGTGTTTAATGTTCTTC	GIJIIHIIIHGHIFDEJJJJIHHEIHCHIJJHIJIJJJGGHHHFFFFF@@C	NH:i:7	NM:i:0
HWI-1KL140:55:C20PMACXX:7:1207:18812:200041	16	1	66849552	1	51M	GCACCTCAGGTACACGACTTTGACCTCGTTGGGGTCGAACTTGGGCGGCAT	HE@JIEHJJIIHIGIHFIJIHHFIIGJJJIIJJJJJJIHGHGHFFFFFCCC	NH:i:5	NM:i:1
HWI-1KL140:55:C20PMACXX:7:1208:3222:2438	16	1	36958013	1	51M	CAGACTGTGCAGTACCCAGGATCTCCTTGATAGTTCCAGAAAGTTCTCTAG	JIJJJJJJJJJJGIJJJIJJJIJIIJJJIJJJJJJJJJHHHHHFFFFFCCC	NH:i:8	NM:i:0
HWI-1KL140:55:C20PMACXX:7:1208:20118:4224	16	1	66849269	1	51M	TGTTGACAATCTCATCAAAAGTAATGTTCCCACTGTGTTTAATGTTCTTCT	IJIIIFJJJIIIHHADIIIJIIJJJJIJJJIHHGGIIJHHHGHFFFFFBCC	NH:i:7	NM:i:0
HWI-1KL140:55:C20PMACXX:7:1208:11998:5449	0	2	32963850	3	4M137N47M	AGCTAGTTAAGAAGCAACAAGAAAATATTCCAATAAAAGACTATCTGATAA	CCCFFFFFHGGHGIGIJJJJJJJJJIHIIJJGIJJJJIJJJIJGIJJIHJJ	NH:i:2	NM:i:0
HWI-1KL140:55:C20PMACXX:7:1208:5574:6227	16	1	66849269	1	51M	TGTTGACAATCTCATCAAAAGTAATGTTCCCACTGTGTTTAATGTTCTTCT	JJJIJHJJJJJJJIIJJJJJJJJJJJJJJJIHJJJJJJHHHHHFFFFFCCC	NH:i:7	NM:i:0
HWI-1KL140:55:C20PMACXX:7:1208:7999:6273	16	1	66849269	1	51M	TGTTGACAATCTCATCAAAAGTAATGTTCCCACTGTGTTTAATGTTCTTCT	FG?B?0??D9@?<FC@ADF?@?<<>GGBDBC3DBF?GF>FFF?DB>DA@<?	NH:i:7	NM:i:0
HWI-1KL140:55:C20PMACXX:7:1208:18949:10225	16	1	66849269	1	51M	TGTTGACAATCTCATCAAAAGTAATGTTCCCACTGTGTTTAATGTTCTTCT	JJJJIGJIJIJJJJIJJJJJJIJIIJJJJJHHJJJJJJHHHHHFFFFF@CC	NH:i:7	NM:i:0
HWI-1KL140:55:C20PMACXX:7:1208:8153:10295	0	1	66849561	1	46M	GTACACGACTTTGACCTCGTTGGGGTCGAACTTGGGCGGCATGGTG	JJJIHHHFJJIHGDJJJJJJJJJJJIJJJIJJJHHHHHFFFFFCCC	NH:i:5	NM:i:1
HWI-1KL140:55:C20PMACXX:7:1208:16942:11301	16	1	36958101	1	51M	AATCTCATCAAAAGTAATGTTCCCACTGTGTTTAATGTTCTTCTGCTTCTT	JJJJJJJGJJIIJIJJGGIIJIIHFIJJIJJJJJJJJJGHHHHFFFFFCC@	NH:i:9	NM:i:0
HWI-1KL140:55:C20PMACXX:7:1208:20812:12267	0	2	32961832	1	8M209N43M	CAAAGTCGTGTACCTGAGGTGCACCGGAGGCGAGGTCGGCGCCACATCCGC	;?@DDBD?DDF>FE<?AFDHHIIHDHI@FEHI:@AAHIGED>BBBBC>:?B	NH:i:4	NM:i:0
HWI-1KL140:55:C20PMACXX:7:1208:6392:12725	0	2	32963021	1	46M430N5M	AAAGCCCTCAAGGAGCCACCGAGAGACAGGAAGAAGCAGAAGAACATTAAA	@@@FFFFFHHHHHJJJJJJJJIJJJJJIJJJIJJJIJIIHIIJJJJJJJJI	NH:i:4	NM:i:0
HWI-1KL140:55:C20PMACXX:7:1208:17945:12679	16	1	66849266	1	51M	CAATGTTGACAATCTCATCAAAAGTAATGTTCCCACTGTGTTTAATGTTCT	JJJJIJGIDJJJJJJJIIJJJJJJJIIGHHFJIHHIJJHHHHHFFFFFCCC	NH:i:8	NM:i:0
HWI-1KL140:55:C20PMACXX:7:1208:11416:15933	16	1	36958027	1	49M	CCCAGGATCTCCTTGATAGTTCCAGAAAGTTCTCTAGCCAAAGACCGGT	BF>CHHGHD?1<@@<IIIIIH@EHHCFEGGCEH>IIFFHFC:D@DD@@?	NH:i:8	NM:i:0
HWI-1KL140:55:C20PMACXX:7:1208:7390:19221	16	1	66849263	1	51M	GGGCAATGTTGACAATCTCATCAAAAGTAATGTTCCCACTGTGTTTAATGT	JJIJJJJJJJJJIJJJJJJJIJJJJJJJJJJJJJJJJIHHHHHFFFFFCCC	NH:i:8	NM:i:0
HWI-1KL140:55:C20PMACXX:7:1208:6632:19596	16	10	29698749	3	51M	TGGTTATCAGATAGTCTTTTATTGGAATATTTTCTTGTTGCTTCTTAACTA	IJJJIJJJJJJJJJJIIJIIJJJJJJJJJJJJJJJJJJHHHHHFFEDFCCC	NH:i:2	NM:i:0
HWI-1KL140:55:C20PMACXX:7:1208:9867:23232	16	1	66849269	1	51M	TGTTGACAATCTCATCAAAAGTAATGTTCCCACTGTGTTTAATGTTCTTCT	HJIJJJJJJJJJJJIJJJJJIIIIHJIIJJIIJIJJJJHHHHHFFFFFCCC	NH:i:7	NM:i:0
HWI-1KL140:55:C20PMACXX:7:1208:15911:23147	0	2	32962139	40	47M	GAGCCGTAGACCTCTAACGTGCATGCTGTTTGGCCTGTAGATGTGTT	BBCFFFFFHHHHHJJJJJJIJJIJJJJJJJJJJJJJJHGHIJJIIII	NH:i:1	NM:i:0
HWI-1KL140:55:C20PMACXX:7:1208:11354:23416	0	2	32963059	40	51M	GAAGAACAGTGAGTCGGCCCCACTCCCTGGGTTTCCGCTGCAGTGTGCTAC	CCCFFFFFHHHHHIJJJJIJJJJIJJIJJJJGIJJJIJJJJJJJJHIJJIJ	NH:i:1	NM:i:0
HWI-1KL140:55:C20PMACXX:7:1208:20181:23533	16	1	66849268	1	51M	ATGTTGACAATCTCATCAAAAGTAATGTTCCCACTGTGTTTAATGTTCTTC	IIIIIIHIIHHIIIIIIIIHGHHCIIGGIIHIAAGGHIHHHHGFFFFFC@@	NH:i:7	NM:i:0
HWI-1KL140:55:C20PMACXX:7:1208:3114:27658	0	2	32963059	40	51M	GAAGAACAGTGAGTCGGCCCCACTCCCTGGGTTTCCGCTGCAGTGTGCTAC	@C@FFFFFHFHGFEHHEBHHGGIJJIJJIJJGHIIHIIIIIGGGEHIJIJI	NH:i:1	NM:i:0
HWI-1KL140:55:C20PMACXX:7:1208:8849:27749	16	1	66849268	1	51M	ATGTTGACAATCTCATCAAAAGTAATGTTCCCACTGTGTTTAATGTTCTTC	JJJJIJJJJJIJJJJJJJJJJJJJJJJJJIJIIJJJJJHHHHHFFFFFCCC	NH:i:7	NM:i:0
[truncated: 4,266 more rows]
